# Supplementary material for: Genome Assembly and Comparative Analysis of the Egg Parasitoid Wasp Trichogramma dendrolimi Shed Light on the Composition and Evolution of Olfactory Receptors and Venoms
Source: Insects. 2023 Jan 31;14(2):144. doi: 10.3390/insects14020144 (PMC9960361; doi:10.3390/insects14020144)
Supplement: Supplementary file 1 [file insects-14-00144-s001.zip]

Archive with 10 entries (9 files):
- Supplementary Files/
- Supplementary Files/Supplementary Table S8.txt
- Supplementary Files/Supplementary Table S9.txt
- Supplementary Files/supplementary Table S13.xlsx
- Supplementary Files/Supplementary Table S14.txt
- Supplementary Files/Supplementary Table S7.txt
- Supplementary Files/Supplementary Table S11.txt
- Supplementary Files/Supplementary Table S12.xlsx
- Supplementary Files/Supplementary Table S10.txt
- Supplementary Files/Supplementary Figure S1 and Tables S1-S6.docx
