# Supplementary material for: Genome Assembly and Comparative Analysis of the Egg Parasitoid Wasp Trichogramma dendrolimi Shed Light on the Composition and Evolution of Olfactory Receptors and Venoms
Source: Insects. 2023 Jan 31;14(2):144. doi: 10.3390/insects14020144 (PMC9960361; doi:10.3390/insects14020144)
Supplement: Supplementary file 1 [file insects-14-00144-s001.zip › Supplementary Files/Supplementary Table S8.txt]

Table S8. GO enrichment analysis of 219 OGs shared by T. dendrolimi and three other Trichogramma species
GO.ID	Annotated	Significant	raw.p.value	GO_term	ontology
1	GO:0008236	711	140	1.84787113280349e-92	serine-type peptidase activity	MF
2	GO:0004252	724	141	1.85975703593123e-92	serine-type endopeptidase activity	MF
3	GO:0008233	2309	154	6.6878096294703e-37	peptidase activity	MF
4	GO:0006508	2406	155	2.13440437758435e-35	proteolysis	BP
5	GO:0007586	243	45	1.26114330551064e-28	digestion	BP
6	GO:0005576	3216	155	7.25237894183595e-22	extracellular region	CC
7	GO:0022857	898	65	2.1118165187191e-17	transmembrane transporter activity	MF
8	GO:0016787	5908	207	1.65198560347811e-13	hydrolase activity	MF
9	GO:0004535	38	13	6.43060943465493e-13	poly(A)-specific ribonuclease activity	MF
10	GO:0006874	291	30	1.90894308906995e-12	cellular calcium ion homeostasis	BP
11	GO:0030015	34	12	3.26443410609348e-12	CCR4-NOT core complex	CC
12	GO:0043928	44	13	5.47380298054236e-12	exonucleolytic catabolism of deadenylated mRNA	BP
13	GO:0030014	57	14	1.3505222549267e-11	CCR4-NOT complex	CC
14	GO:0005615	1421	72	2.24480885098503e-11	extracellular space	CC
15	GO:0055085	1568	76	4.8448348017424e-11	transmembrane transport	BP
16	GO:0008010	84	15	3.26533355761729e-10	structural constituent of chitin-based larval cuticle	MF
17	GO:0062129	84	15	3.26533355761729e-10	chitin-based extracellular matrix	CC
18	GO:0006402	86	15	4.61507199062335e-10	mRNA catabolic process	BP
19	GO:0035508	5	5	4.58335612298325e-09	positive regulation of myosin-light-chain-phosphatase activity	BP
20	GO:0008061	177	19	1.1186714727734e-08	chitin binding	MF
21	GO:0140358	23	8	1.64906869487172e-08	P-type transmembrane transporter activity	MF
22	GO:0032992	32	9	1.71836876652428e-08	protein-carbohydrate complex	CC
23	GO:0030023	33	9	2.31765221053376e-08	extracellular matrix constituent conferring elasticity	MF
24	GO:0019829	44	10	2.6033593050714e-08	ATPase-coupled cation transmembrane transporter activity	MF
25	GO:0004527	183	18	1.04336746355924e-07	exonuclease activity	MF
26	GO:0031047	246	21	1.07700930375173e-07	gene silencing by RNA	BP
27	GO:0061014	39	9	1.1344930315915e-07	positive regulation of mRNA catabolic process	BP
28	GO:0001998	4	4	2.13822227891247e-07	angiotensin-mediated vasoconstriction involved in regulation of systemic arterial blood pressure	BP
29	GO:0002033	4	4	2.13822227891247e-07	angiotensin-mediated vasodilation involved in regulation of systemic arterial blood pressure	BP
30	GO:0003313	4	4	2.13822227891247e-07	heart rudiment development	BP
31	GO:0010734	4	4	2.13822227891247e-07	negative regulation of protein glutathionylation	BP
32	GO:0019322	4	4	2.13822227891247e-07	pentose biosynthetic process	BP
33	GO:0021812	4	4	2.13822227891247e-07	neuronal-glial interaction involved in cerebral cortex radial glia guided migration	BP
34	GO:0031432	4	4	2.13822227891247e-07	titin binding	MF
35	GO:0010041	8	5	2.43181246191914e-07	response to iron(III) ion	BP
36	GO:0090330	8	5	2.43181246191914e-07	regulation of platelet aggregation	BP
37	GO:0040003	137	15	2.98206470901366e-07	chitin-based cuticle development	BP
38	GO:0090503	102	13	3.13299785652215e-07	RNA phosphodiester bond hydrolysis, exonucleolytic	BP
39	GO:0015594	9	5	5.37411059682297e-07	ABC-type putrescine transporter activity	MF
40	GO:0015847	9	5	5.37411059682297e-07	putrescine transport	BP
41	GO:0035507	9	5	5.37411059682297e-07	regulation of myosin-light-chain-phosphatase activity	BP
42	GO:0043292	9	5	5.37411059682297e-07	contractile fiber	CC
43	GO:0000175	77	11	7.93868181128062e-07	3'-5'-exoribonuclease activity	MF
44	GO:0033561	5	4	1.0507777149643e-06	regulation of water loss via skin	BP
45	GO:0072357	10	5	1.05568548180269e-06	PTW/PP1 phosphatase complex	CC
46	GO:1901143	10	5	1.05568548180269e-06	insulin catabolic process	BP
47	GO:0032456	175	16	1.4063932170081e-06	endocytic recycling	BP
48	GO:1900045	11	5	1.90098156103806e-06	negative regulation of protein K63-linked ubiquitination	BP
49	GO:0019208	19	6	2.09434695194263e-06	phosphatase regulator activity	MF
50	GO:0097209	6	4	3.09831407674681e-06	epidermal lamellar body	CC
51	GO:0009624	7	4	7.1056025415367e-06	response to nematode	BP
52	GO:1903140	7	4	7.1056025415367e-06	regulation of establishment of endothelial barrier	BP
53	GO:1904879	7	4	7.1056025415367e-06	positive regulation of calcium ion transmembrane transport via high voltage-gated calcium channel	BP
54	GO:0097180	14	5	7.80602109448746e-06	serine protease inhibitor complex	CC
55	GO:0007253	24	6	9.47681746844275e-06	cytoplasmic sequestering of NF-kappaB	BP
56	GO:0015114	81	10	9.62449286355506e-06	phosphate ion transmembrane transporter activity	MF
57	GO:0001572	3	3	9.96250101644856e-06	lactosylceramide biosynthetic process	BP
58	GO:0003945	3	3	9.96250101644856e-06	N-acetyllactosamine synthase activity	MF
59	GO:0030141	101	11	1.18355213733589e-05	secretory granule	CC
60	GO:0002862	8	4	1.39680238368815e-05	negative regulation of inflammatory response to antigenic stimulus	BP
61	GO:0004345	8	4	1.39680238368815e-05	glucose-6-phosphate dehydrogenase activity	MF
62	GO:0005607	8	4	1.39680238368815e-05	laminin-2 complex	CC
63	GO:0032430	8	4	1.39680238368815e-05	positive regulation of phospholipase A2 activity	BP
64	GO:0043257	8	4	1.39680238368815e-05	laminin-8 complex	CC
65	GO:0043259	8	4	1.39680238368815e-05	laminin-10 complex	CC
66	GO:0046390	8	4	1.39680238368815e-05	ribose phosphate biosynthetic process	BP
67	GO:1903423	8	4	1.39680238368815e-05	positive regulation of synaptic vesicle recycling	BP
68	GO:0005315	16	5	1.64319161187717e-05	inorganic phosphate transmembrane transporter activity	MF
69	GO:0030507	901	40	1.66991317960345e-05	spectrin binding	MF
70	GO:0031463	191	15	1.88327513075293e-05	Cul3-RING ubiquitin ligase complex	CC
71	GO:0071466	55	8	2.22926556023755e-05	cellular response to xenobiotic stimulus	BP
72	GO:0001947	111	11	2.90207962973046e-05	heart looping	BP
73	GO:1901726	18	5	3.10986267265305e-05	negative regulation of histone deacetylase activity	BP
74	GO:0031672	226	16	3.60368125600615e-05	A band	CC
75	GO:0002834	10	4	4.04837331098662e-05	regulation of response to tumor cell	BP
76	GO:0009790	10	4	4.04837331098662e-05	embryo development	BP
77	GO:0044271	10	4	4.04837331098662e-05	cellular nitrogen compound biosynthetic process	BP
78	GO:1904094	10	4	4.04837331098662e-05	positive regulation of autophagic cell death	BP
79	GO:1990722	10	4	4.04837331098662e-05	DAPK1-calmodulin complex	CC
80	GO:0042476	19	5	4.14572980745975e-05	odontogenesis	BP
81	GO:0046822	19	5	4.14572980745975e-05	regulation of nucleocytoplasmic transport	BP
82	GO:0004857	31	6	4.55927338883908e-05	enzyme inhibitor activity	MF
83	GO:0035435	97	10	4.73336796770393e-05	phosphate ion transmembrane transport	BP
84	GO:0051179	948	40	5.14759531282866e-05	localization	BP
85	GO:0004711	11	4	6.25310197091966e-05	ribosomal protein S6 kinase activity	MF
86	GO:0006741	11	4	6.25310197091966e-05	NADP biosynthetic process	BP
87	GO:0019637	11	4	6.25310197091966e-05	organophosphate metabolic process	BP
88	GO:0140092	11	4	6.25310197091966e-05	bBAF complex	CC
89	GO:0051117	614	29	8.25058030235844e-05	ATPase binding	MF
90	GO:0044325	954	39	0.00012293415852697	transmembrane transporter binding	MF
91	GO:0008011	37	6	0.000128988417744291	structural constituent of pupal chitin-based cuticle	MF
92	GO:0043208	13	4	0.000130901504767723	glycosphingolipid binding	MF
93	GO:0062153	13	4	0.000130901504767723	C5-methylcytidine-containing RNA binding	MF
94	GO:1990723	13	4	0.000130901504767723	cytoplasmic periphery of the nuclear pore complex	CC
95	GO:0042302	230	15	0.000156229904096515	structural constituent of cuticle	MF
96	GO:0035556	545	26	0.000161521633797438	intracellular signal transduction	BP
97	GO:0071889	25	5	0.000170187599765891	14-3-3 protein binding	MF
98	GO:0030018	706	31	0.000176208067890553	Z disc	CC
99	GO:0002357	14	4	0.000180139698237018	defense response to tumor cell	BP
100	GO:0002789	14	4	0.000180139698237018	negative regulation of antifungal peptide production	BP
101	GO:0005606	14	4	0.000180139698237018	laminin-1 complex	CC
102	GO:0009051	14	4	0.000180139698237018	pentose-phosphate shunt, oxidative branch	BP
103	GO:0043129	14	4	0.000180139698237018	surfactant homeostasis	BP
104	GO:0051156	14	4	0.000180139698237018	glucose 6-phosphate metabolic process	BP
105	GO:0071447	14	4	0.000180139698237018	cellular response to hydroperoxide	BP
106	GO:0106068	14	4	0.000180139698237018	SUMO ligase complex	CC
107	GO:1904117	14	4	0.000180139698237018	cellular response to vasopressin	BP
108	GO:0014731	740	32	0.000183225842244313	spectrin-associated cytoskeleton	CC
109	GO:0009279	6	3	0.000189792039688963	cell outer membrane	CC
110	GO:1901668	6	3	0.000189792039688963	regulation of superoxide dismutase activity	BP
111	GO:0016323	1112	43	0.000189916221238516	basolateral plasma membrane	CC
112	GO:0097431	95	9	0.000215374181369287	mitotic spindle pole	CC
113	GO:0008093	588	27	0.000224750781866627	cytoskeletal anchor activity	MF
114	GO:0036137	15	4	0.000241462829262546	kynurenine aminotransferase activity	MF
115	GO:0097053	15	4	0.000241462829262546	L-kynurenine catabolic process	BP
116	GO:0098637	15	4	0.000241462829262546	protein complex involved in cell-matrix adhesion	CC
117	GO:0005319	58	7	0.000242792428092193	lipid transporter activity	MF
118	GO:0015293	413	21	0.000289743639472114	symporter activity	MF
119	GO:0019730	28	5	0.000298439184289456	antimicrobial humoral response	BP
120	GO:0035844	16	4	0.000316473133643803	cloaca development	BP
121	GO:0051149	16	4	0.000316473133643803	positive regulation of muscle cell differentiation	BP
122	GO:2000310	16	4	0.000316473133643803	regulation of NMDA receptor activity	BP
123	GO:0018146	7	3	0.000326806867549533	keratan sulfate biosynthetic process	BP
124	GO:0019867	7	3	0.000326806867549533	outer membrane	CC
125	GO:0035250	7	3	0.000326806867549533	UDP-galactosyltransferase activity	MF
126	GO:0042383	603	27	0.000333327995765057	sarcolemma	CC
127	GO:0015969	62	7	0.000368714127070052	guanosine tetraphosphate metabolic process	BP
128	GO:0008150	1437	51	0.000386016818224893	biological_process	BP
129	GO:0035060	45	6	0.000390543700193282	brahma complex	CC
130	GO:0005536	17	4	0.000406813924052859	glucose binding	MF
131	GO:0006740	17	4	0.000406813924052859	NADPH regeneration	BP
132	GO:0046923	17	4	0.000406813924052859	ER retention sequence binding	MF
133	GO:0048583	17	4	0.000406813924052859	regulation of response to stimulus	BP
134	GO:0014732	2	2	0.000463586653280358	skeletal muscle atrophy	BP
135	GO:0036457	2	2	0.000463586653280358	keratohyalin granule	CC
136	GO:0045967	2	2	0.000463586653280358	negative regulation of growth rate	BP
137	GO:0005200	849	34	0.000472030871599963	structural constituent of cytoskeleton	MF
138	GO:0031430	587	26	0.0005007489248576	M band	CC
139	GO:0043249	18	4	0.000514161151860381	erythrocyte maturation	BP
140	GO:0060043	18	4	0.000514161151860381	regulation of cardiac muscle cell proliferation	BP
141	GO:0002803	8	3	0.000514510173777123	positive regulation of antibacterial peptide production	BP
142	GO:0019439	8	3	0.000514510173777123	aromatic compound catabolic process	BP
143	GO:0033961	8	3	0.000514510173777123	cis-stilbene-oxide hydrolase activity	MF
144	GO:0072659	1062	40	0.000526439304093401	protein localization to plasma membrane	BP
145	GO:0016529	788	32	0.000542474753246307	sarcoplasmic reticulum	CC
146	GO:0016567	1208	44	0.000565988175113464	protein ubiquitination	BP
147	GO:0006812	155	11	0.000566306567213826	cation transport	BP
148	GO:0071356	87	8	0.000585367375219289	cellular response to tumor necrosis factor	BP
149	GO:0009898	499	23	0.000604834747378954	cytoplasmic side of plasma membrane	CC
150	GO:0048821	88	8	0.000631938537662819	erythrocyte development	BP
151	GO:0006796	19	4	0.000640215512869921	phosphate-containing compound metabolic process	BP
152	GO:0044614	19	4	0.000640215512869921	nuclear pore cytoplasmic filaments	CC
153	GO:0060429	19	4	0.000640215512869921	epithelium development	BP
154	GO:0071375	19	4	0.000640215512869921	cellular response to peptide hormone stimulus	BP
155	GO:0001568	50	6	0.00069567809145205	blood vessel development	BP
156	GO:0021540	9	3	0.000759409003636365	corpus callosum morphogenesis	BP
157	GO:0006739	20	4	0.000786695071665994	NADP metabolic process	BP
158	GO:0043256	20	4	0.000786695071665994	laminin complex	CC
159	GO:0071346	35	5	0.000870571324291829	cellular response to interferon-gamma	BP
160	GO:1904743	35	5	0.000870571324291829	negative regulation of telomeric DNA binding	BP
161	GO:0042277	72	7	0.000917805315129489	peptide binding	MF
162	GO:0030315	452	21	0.000927828227022915	T-tubule	CC
163	GO:0034991	21	4	0.000955328380273372	nuclear meiotic cohesin complex	CC
164	GO:0047315	21	4	0.000955328380273372	kynurenine-glyoxylate transaminase activity	MF
165	GO:0060038	21	4	0.000955328380273372	cardiac muscle cell proliferation	BP
166	GO:0061052	21	4	0.000955328380273372	negative regulation of cell growth involved in cardiac muscle cell development	BP
167	GO:1901575	21	4	0.000955328380273372	organic substance catabolic process	BP
168	GO:0061371	36	5	0.000993233611480539	determination of heart left/right asymmetry	BP
169	GO:0098655	117	9	0.000997312953285574	cation transmembrane transport	BP
170	GO:0000018	10	3	0.00106751983386201	regulation of DNA recombination	BP
171	GO:0001533	10	3	0.00106751983386201	cornified envelope	CC
172	GO:0046598	10	3	0.00106751983386201	positive regulation of viral entry into host cell	BP
173	GO:0051059	37	5	0.00112827192300183	NF-kappaB binding	MF
174	GO:0042826	195	12	0.001143479371344	histone deacetylase binding	MF
175	GO:0006621	22	4	0.00114784806778205	protein retention in ER lumen	BP
176	GO:0007098	75	7	0.00116997891041846	centrosome cycle	BP
177	GO:2001259	431	20	0.00123165118170876	positive regulation of cation channel activity	BP
178	GO:0005044	76	7	0.00126510955511652	scavenger receptor activity	MF
179	GO:0008278	23	4	0.00136598487851543	cohesin complex	CC
180	GO:0046826	23	4	0.00136598487851543	negative regulation of protein export from nucleus	BP
181	GO:0110011	23	4	0.00136598487851543	regulation of basement membrane organization	BP
182	GO:0015349	3	2	0.00137083495780818	thyroid hormone transmembrane transporter activity	MF
183	GO:0015801	3	2	0.00137083495780818	aromatic amino acid transport	BP
184	GO:0070327	3	2	0.00137083495780818	thyroid hormone transport	BP
185	GO:0031154	39	5	0.00143847924951923	culmination involved in sorocarp development	BP
186	GO:0043327	39	5	0.00143847924951923	chemotaxis to cAMP	BP
187	GO:1904908	39	5	0.00143847924951923	negative regulation of maintenance of mitotic sister chromatid cohesion, telomeric	BP
188	GO:0006417	375	18	0.00145937483807825	regulation of translation	BP
189	GO:0034599	79	7	0.00158717988452213	cellular response to oxidative stress	BP
190	GO:0071222	79	7	0.00158717988452213	cellular response to lipopolysaccharide	BP
191	GO:0035914	24	4	0.00161146213720987	skeletal muscle cell differentiation	BP
192	GO:0046471	24	4	0.00161146213720987	phosphatidylglycerol metabolic process	BP
193	GO:0070189	24	4	0.00161146213720987	kynurenine metabolic process	BP
194	GO:0010875	59	6	0.00167545982684513	positive regulation of cholesterol efflux	BP
195	GO:0006820	103	8	0.00176546885732892	anion transport	BP
196	GO:0006935	81	7	0.00183503521088564	chemotaxis	BP
197	GO:0016212	25	4	0.00188599062053254	kynurenine-oxoglutarate transaminase activity	MF
198	GO:0045611	25	4	0.00188599062053254	negative regulation of hemocyte differentiation	BP
199	GO:0070925	25	4	0.00188599062053254	organelle assembly	BP
200	GO:2000378	25	4	0.00188599062053254	negative regulation of reactive oxygen species metabolic process	BP
201	GO:2001224	25	4	0.00188599062053254	positive regulation of neuron migration	BP
202	GO:0008378	12	3	0.00189512215278161	galactosyltransferase activity	MF
203	GO:0097655	12	3	0.00189512215278161	serpin family protein binding	MF
204	GO:0014704	451	20	0.00209485298622343	intercalated disc	CC
205	GO:0000776	267	14	0.00212985181169315	kinetochore	CC
206	GO:0007010	965	35	0.00214223436648678	cytoskeleton organization	BP
207	GO:0006337	26	4	0.00219126381509293	nucleosome disassembly	BP
208	GO:0034388	26	4	0.00219126381509293	Pwp2p-containing subcomplex of 90S preribosome	CC
209	GO:0070085	26	4	0.00219126381509293	glycosylation	BP
210	GO:0017171	43	5	0.00224094719891361	serine hydrolase activity	MF
211	GO:0032464	13	3	0.00242438834718578	positive regulation of protein homooligomerization	BP
212	GO:0046618	13	3	0.00242438834718578	xenobiotic export	BP
213	GO:0097208	13	3	0.00242438834718578	alveolar lamellar body	CC
214	GO:0097232	13	3	0.00242438834718578	lamellar body membrane	CC
215	GO:0097233	13	3	0.00242438834718578	alveolar lamellar body membrane	CC
216	GO:0150172	13	3	0.00242438834718578	regulation of phosphatidylcholine metabolic process	BP
217	GO:1902995	13	3	0.00242438834718578	positive regulation of phospholipid efflux	BP
218	GO:0007566	28	4	0.00290070593600428	embryo implantation	BP
219	GO:0019773	28	4	0.00290070593600428	proteasome core complex, alpha-subunit complex	CC
220	GO:0034204	28	4	0.00290070593600428	lipid translocation	BP
221	GO:0044248	28	4	0.00290070593600428	cellular catabolic process	BP
222	GO:0009116	14	3	0.00303645616053544	nucleoside metabolic process	BP
223	GO:0005851	29	4	0.00330813774274629	eukaryotic translation initiation factor 2B complex	CC
224	GO:0016586	29	4	0.00330813774274629	RSC-type complex	CC
225	GO:0032094	29	4	0.00330813774274629	response to food	BP
226	GO:0043523	29	4	0.00330813774274629	regulation of neuron apoptotic process	BP
227	GO:0061462	29	4	0.00330813774274629	protein localization to lysosome	BP
228	GO:0071565	29	4	0.00330813774274629	nBAF complex	CC
229	GO:0055117	140	9	0.00342687604607221	regulation of cardiac muscle contraction	BP
230	GO:0032868	68	6	0.0034593066325364	response to insulin	BP
231	GO:0036371	115	8	0.00351195757347818	protein localization to T-tubule	BP
232	GO:0070528	15	3	0.00373520449335367	protein kinase C signaling	BP
233	GO:2000279	15	3	0.00373520449335367	negative regulation of DNA biosynthetic process	BP
234	GO:0030016	30	4	0.00375283294886965	myofibril	CC
235	GO:0071564	30	4	0.00375283294886965	npBAF complex	CC
236	GO:0034219	169	10	0.00379579403937719	carbohydrate transmembrane transport	BP
237	GO:0019899	892	32	0.00381649175686272	enzyme binding	MF
238	GO:0050796	49	5	0.00399419973940323	regulation of insulin secretion	BP
239	GO:0000932	227	12	0.00401752719241295	P-body	CC
240	GO:0017075	31	4	0.00423633969729571	syntaxin-1 binding	MF
241	GO:0016514	71	6	0.00428836047429676	SWI/SNF complex	CC
242	GO:0140031	352	16	0.00441620692214813	phosphorylation-dependent protein binding	MF
243	GO:0003872	5	2	0.00443980551246849	6-phosphofructokinase activity	MF
244	GO:0005945	5	2	0.00443980551246849	6-phosphofructokinase complex	CC
245	GO:0010273	5	2	0.00443980551246849	detoxification of copper ion	BP
246	GO:0015173	5	2	0.00443980551246849	aromatic amino acid transmembrane transporter activity	MF
247	GO:0018205	5	2	0.00443980551246849	peptidyl-lysine modification	BP
248	GO:0032773	5	2	0.00443980551246849	positive regulation of tyrosinase activity	BP
249	GO:0034760	5	2	0.00443980551246849	negative regulation of iron ion transmembrane transport	BP
250	GO:0036085	5	2	0.00443980551246849	GDP-fucose import into Golgi lumen	BP
251	GO:0042093	5	2	0.00443980551246849	T-helper cell differentiation	BP
252	GO:0042414	5	2	0.00443980551246849	epinephrine metabolic process	BP
253	GO:0043682	5	2	0.00443980551246849	P-type divalent copper transporter activity	MF
254	GO:0046688	5	2	0.00443980551246849	response to copper ion	BP
255	GO:0051542	5	2	0.00443980551246849	elastin biosynthetic process	BP
256	GO:0060003	5	2	0.00443980551246849	copper ion export	BP
257	GO:0070095	5	2	0.00443980551246849	fructose-6-phosphate binding	MF
258	GO:0140581	5	2	0.00443980551246849	P-type monovalent copper transporter activity	MF
259	GO:1903036	5	2	0.00443980551246849	positive regulation of response to wounding	BP
260	GO:1903136	5	2	0.00443980551246849	cuprous ion binding	MF
261	GO:0032691	16	3	0.00452414249944056	negative regulation of interleukin-1 beta production	BP
262	GO:0071310	16	3	0.00452414249944056	cellular response to organic substance	BP
263	GO:2001140	16	3	0.00452414249944056	positive regulation of phospholipid transport	BP
264	GO:0042393	323	15	0.0047270944043254	histone binding	MF
265	GO:0004683	32	4	0.00476016749114261	calmodulin-dependent protein kinase activity	MF
266	GO:0007165	2662	77	0.00526818613800463	signal transduction	BP
267	GO:0015574	123	8	0.00527056238875091	trehalose transmembrane transporter activity	MF
268	GO:0015771	123	8	0.00527056238875091	trehalose transport	BP
269	GO:0006098	33	4	0.00532578466515186	pentose-phosphate shunt	BP
270	GO:0071212	33	4	0.00532578466515186	subsynaptic reticulum	CC
271	GO:0140345	17	3	0.00540642719416649	phosphatidylcholine flippase activity	MF
272	GO:0043162	53	5	0.00560330347951666	ubiquitin-dependent protein catabolic process via the multivesicular body sorting pathway	BP
273	GO:0030674	562	22	0.00573770839720073	protein-macromolecule adaptor activity	MF
274	GO:0046470	34	4	0.00593461611132074	phosphatidylcholine metabolic process	BP
275	GO:0070316	34	4	0.00593461611132074	regulation of G0 to G1 transition	BP
276	GO:0045892	924	32	0.00632955332821843	negative regulation of transcription, DNA-templated	BP
277	GO:0032053	18	3	0.0063848804026277	ciliary basal body organization	BP
278	GO:0140007	18	3	0.0063848804026277	KICSTOR complex	CC
279	GO:0005198	673	25	0.00648015945228897	structural molecule activity	MF
280	GO:0043409	55	5	0.00655865349158023	negative regulation of MAPK cascade	BP
281	GO:0070213	55	5	0.00655865349158023	protein auto-ADP-ribosylation	BP
282	GO:1990404	55	5	0.00655865349158023	protein ADP-ribosylase activity	MF
283	GO:0071280	6	2	0.00656481224885826	cellular response to copper ion	BP
284	GO:0071535	6	2	0.00656481224885826	RING-like zinc finger domain binding	MF
285	GO:0016811	35	4	0.00658804124513092	hydrolase activity, acting on carbon-nitrogen (but not peptide) bonds, in linear amides	MF
286	GO:0045751	35	4	0.00658804124513092	negative regulation of Toll signaling pathway	BP
287	GO:0016788	183	10	0.00659294415059022	hydrolase activity, acting on ester bonds	MF
288	GO:0005764	1345	43	0.00703470212543715	lysosome	CC
289	GO:0018024	79	6	0.00720872277623661	histone-lysine N-methyltransferase activity	MF
290	GO:0043491	36	4	0.00728739219933723	protein kinase B signaling	BP
291	GO:0045582	36	4	0.00728739219933723	positive regulation of T cell differentiation	BP
292	GO:0140326	36	4	0.00728739219933723	ATPase-coupled intramembrane lipid transporter activity	MF
293	GO:0032368	19	3	0.00746200506945729	regulation of lipid transport	BP
294	GO:0046784	19	3	0.00746200506945729	viral mRNA export from host cell nucleus	BP
295	GO:0051973	57	5	0.00762259874463405	positive regulation of telomerase activity	BP
296	GO:0008643	187	10	0.00763053979249274	carbohydrate transport	BP
297	GO:0035994	37	4	0.00803395223283242	response to muscle stretch	BP
298	GO:0043473	58	5	0.00819712944743782	pigmentation	BP
299	GO:0048286	20	3	0.00864000095142047	lung alveolus development	BP
300	GO:0016235	38	4	0.00882895434263554	aggresome	CC
301	GO:2000819	38	4	0.00882895434263554	regulation of nucleotide-excision repair	BP
302	GO:0016757	515	20	0.00888447874895164	glycosyltransferase activity	MF
303	GO:0030587	7	2	0.00906001440138175	sorocarp development	BP
304	GO:0050779	7	2	0.00906001440138175	RNA destabilization	BP
305	GO:0070212	60	5	0.00943487447141489	protein poly-ADP-ribosylation	BP
306	GO:1904357	60	5	0.00943487447141489	negative regulation of telomere maintenance via telomere lengthening	BP
307	GO:0051119	136	8	0.00946823275128951	sugar transmembrane transporter activity	MF
308	GO:0004653	39	4	0.00967358006756313	polypeptide N-acetylgalactosaminyltransferase activity	MF
309	GO:0006695	39	4	0.00967358006756313	cholesterol biosynthetic process	BP
310	GO:0009312	39	4	0.00967358006756313	oligosaccharide biosynthetic process	BP
311	GO:1903861	39	4	0.00967358006756313	positive regulation of dendrite extension	BP
312	GO:0051928	137	8	0.0098714651250534	positive regulation of calcium ion transport	BP
313	GO:0042599	21	3	0.00992077971327831	lamellar body	CC
314	GO:0046890	21	3	0.00992077971327831	regulation of lipid biosynthetic process	BP
315	GO:0055008	21	3	0.00992077971327831	cardiac muscle tissue morphogenesis	BP
316	GO:0061700	21	3	0.00992077971327831	GATOR2 complex	CC
317	GO:0120019	21	3	0.00992077971327831	phosphatidylcholine transfer activity	MF
318	GO:2000045	61	5	0.0100994768798167	regulation of G1/S transition of mitotic cell cycle	BP
319	GO:0003283	111	7	0.0103485617153551	atrial septum development	BP
320	GO:0033292	111	7	0.0103485617153551	T-tubule organization	BP
321	GO:0043268	111	7	0.0103485617153551	positive regulation of potassium ion transport	BP
322	GO:0086014	111	7	0.0103485617153551	atrial cardiac muscle cell action potential	BP
323	GO:0086066	111	7	0.0103485617153551	atrial cardiac muscle cell to AV node cell communication	BP
324	GO:0086070	111	7	0.0103485617153551	SA node cell to atrial cardiac muscle cell communication	BP
325	GO:0098910	111	7	0.0103485617153551	regulation of atrial cardiac muscle cell action potential	BP
326	GO:1901021	111	7	0.0103485617153551	positive regulation of calcium ion transmembrane transporter activity	BP
327	GO:0031625	523	20	0.0103924900861306	ubiquitin protein ligase binding	MF
328	GO:0031674	40	4	0.0105689584726357	I band	CC
329	GO:0051279	112	7	0.0108394447911184	regulation of release of sequestered calcium ion into cytosol	BP
330	GO:0009058	140	8	0.011157774881291	biosynthetic process	BP
331	GO:0086091	140	8	0.011157774881291	regulation of heart rate by cardiac conduction	BP
332	GO:0010457	22	3	0.0113059794467777	centriole-centriole cohesion	BP
333	GO:0043069	22	3	0.0113059794467777	negative regulation of programmed cell death	BP
334	GO:0043517	22	3	0.0113059794467777	positive regulation of DNA damage response, signal transduction by p53 class mediator	BP
335	GO:1990130	22	3	0.0113059794467777	GATOR1 complex	CC
336	GO:0070972	113	7	0.0113470058063255	protein localization to endoplasmic reticulum	BP
337	GO:0086005	113	7	0.0113470058063255	ventricular cardiac muscle cell action potential	BP
338	GO:0043171	41	4	0.011516165303747	peptide catabolic process	BP
339	GO:0070831	41	4	0.011516165303747	basement membrane assembly	BP
340	GO:0010881	114	7	0.0118715483253868	regulation of cardiac muscle contraction by regulation of the release of sequestered calcium ion	BP
341	GO:0036309	114	7	0.0118715483253868	protein localization to M-band	BP
342	GO:1901019	114	7	0.0118715483253868	regulation of calcium ion transmembrane transporter activity	BP
343	GO:0004806	200	10	0.0118882765919394	triglyceride lipase activity	MF
344	GO:0004850	8	2	0.0119085158105833	uridine phosphorylase activity	MF
345	GO:0006218	8	2	0.0119085158105833	uridine catabolic process	BP
346	GO:0009032	8	2	0.0119085158105833	thymidine phosphorylase activity	MF
347	GO:0009164	8	2	0.0119085158105833	nucleoside catabolic process	BP
348	GO:0016532	8	2	0.0119085158105833	superoxide dismutase copper chaperone activity	MF
349	GO:0035814	8	2	0.0119085158105833	negative regulation of renal sodium excretion	BP
350	GO:0043974	8	2	0.0119085158105833	histone H3-K27 acetylation	BP
351	GO:0046074	8	2	0.0119085158105833	dTMP catabolic process	BP
352	GO:0046108	8	2	0.0119085158105833	uridine metabolic process	BP
353	GO:0047847	8	2	0.0119085158105833	deoxyuridine phosphorylase activity	MF
354	GO:0010882	115	7	0.0124133736518994	regulation of cardiac muscle contraction by calcium ion signaling	BP
355	GO:0086004	115	7	0.0124133736518994	regulation of cardiac muscle cell contraction	BP
356	GO:1901018	115	7	0.0124133736518994	positive regulation of potassium ion transmembrane transporter activity	BP
357	GO:0008527	42	4	0.0125162223025786	taste receptor activity	MF
358	GO:0008625	42	4	0.0125162223025786	extrinsic apoptotic signaling pathway via death domain receptors	BP
359	GO:0045663	42	4	0.0125162223025786	positive regulation of myoblast differentiation	BP
360	GO:0050912	42	4	0.0125162223025786	detection of chemical stimulus involved in sensory perception of taste	BP
361	GO:0045211	860	29	0.0126511126677298	postsynaptic membrane	CC
362	GO:0015220	23	3	0.0127969786320171	choline transmembrane transporter activity	MF
363	GO:0000781	265	12	0.0129894995240697	chromosome, telomeric region	CC
364	GO:0007162	43	4	0.0135700966721853	negative regulation of cell adhesion	BP
365	GO:0002027	146	8	0.014095449916304	regulation of heart rate	BP
366	GO:0000220	24	3	0.0143949095598467	vacuolar proton-transporting V-type ATPase, V0 domain	CC
367	GO:0017080	24	3	0.0143949095598467	sodium channel regulator activity	MF
368	GO:0071425	24	3	0.0143949095598467	hematopoietic stem cell proliferation	BP
369	GO:0001530	44	4	0.0146787006840957	lipopolysaccharide binding	MF
370	GO:0051168	44	4	0.0146787006840957	nuclear export	BP
371	GO:0015767	67	5	0.0147687222628371	lactose transport	BP
372	GO:0015768	67	5	0.0147687222628371	maltose transport	BP
373	GO:0048678	67	5	0.0147687222628371	response to axon injury	BP
374	GO:0002082	9	2	0.0150939748982824	regulation of oxidative phosphorylation	BP
375	GO:0005463	9	2	0.0150939748982824	UDP-N-acetylgalactosamine transmembrane transporter activity	MF
376	GO:0015789	9	2	0.0150939748982824	UDP-N-acetylgalactosamine transmembrane transport	BP
377	GO:0032767	9	2	0.0150939748982824	copper-dependent protein binding	MF
378	GO:0034089	9	2	0.0150939748982824	establishment of meiotic sister chromatid cohesion	BP
379	GO:0034122	9	2	0.0150939748982824	negative regulation of toll-like receptor signaling pathway	BP
380	GO:0048023	9	2	0.0150939748982824	positive regulation of melanin biosynthetic process	BP
381	GO:0015629	271	12	0.0152448746661831	actin cytoskeleton	CC
382	GO:0086015	120	7	0.0153921058956989	SA node cell action potential	BP
383	GO:0031589	68	5	0.0156662949319086	cell-substrate adhesion	BP
384	GO:1904355	68	5	0.0156662949319086	positive regulation of telomere capping	BP
385	GO:0035162	45	4	0.0158428914181839	embryonic hemopoiesis	BP
386	GO:0045296	513	19	0.0166308559791313	cadherin binding	MF
387	GO:0000463	95	6	0.0169378035929115	maturation of LSU-rRNA from tricistronic rRNA transcript (SSU-rRNA, 5.8S rRNA, LSU-rRNA)	BP
388	GO:0007062	46	4	0.0170634706269557	sister chromatid cohesion	BP
389	GO:0098907	123	7	0.0174054187660118	regulation of SA node cell action potential	BP
390	GO:0045597	70	5	0.0175689154895204	positive regulation of cell differentiation	BP
391	GO:0045948	26	3	0.0179149417662108	positive regulation of translational initiation	BP
392	GO:0070828	26	3	0.0179149417662108	heterochromatin organization	BP
393	GO:0051924	124	7	0.0181158825230024	regulation of calcium ion transport	BP
394	GO:0001650	153	8	0.0181914931918585	fibrillar center	CC
395	GO:2000781	47	4	0.0183411847162735	positive regulation of double-strand break repair	BP
396	GO:2001046	47	4	0.0183411847162735	positive regulation of integrin-mediated signaling pathway	BP
397	GO:0030155	71	5	0.0185750181421889	regulation of cell adhesion	BP
398	GO:0006888	664	23	0.0185884154602514	endoplasmic reticulum to Golgi vesicle-mediated transport	BP
399	GO:0005456	10	2	0.0186005886643875	CMP-N-acetylneuraminate transmembrane transporter activity	MF
400	GO:0006220	10	2	0.0186005886643875	pyrimidine nucleotide metabolic process	BP
401	GO:0015782	10	2	0.0186005886643875	CMP-N-acetylneuraminate transmembrane transport	BP
402	GO:0015783	10	2	0.0186005886643875	GDP-fucose transmembrane transport	BP
403	GO:1990570	10	2	0.0186005886643875	GDP-mannose transmembrane transport	BP
404	GO:0043034	313	13	0.0191323078264113	costamere	CC
405	GO:0060307	126	7	0.0195974669726782	regulation of ventricular cardiac muscle cell membrane repolarization	BP
406	GO:0015770	72	5	0.0196183199005854	sucrose transport	BP
407	GO:0007625	27	3	0.0198381902941244	grooming behavior	BP
408	GO:0031492	27	3	0.0198381902941244	nucleosomal DNA binding	MF
409	GO:0019903	523	19	0.0198704690134437	protein phosphatase binding	MF
410	GO:0010650	315	13	0.0200378229728098	positive regulation of cell communication by electrical coupling	BP
411	GO:0034112	315	13	0.0200378229728098	positive regulation of homotypic cell-cell adhesion	BP
412	GO:1900827	315	13	0.0200378229728098	positive regulation of membrane depolarization during cardiac muscle cell action potential	BP
413	GO:0072660	317	13	0.0209751015818734	maintenance of protein location in plasma membrane	BP
414	GO:0045760	128	7	0.0211616684372183	positive regulation of action potential	BP
415	GO:0031965	421	16	0.0214542589273778	nuclear membrane	CC
416	GO:1902260	318	13	0.0214558483689264	negative regulation of delayed rectifier potassium channel activity	BP
417	GO:0003336	1	1	0.0215447381657631	corneocyte desquamation	BP
418	GO:0005138	1	1	0.0215447381657631	interleukin-6 receptor binding	MF
419	GO:0005330	1	1	0.0215447381657631	dopamine:sodium symporter activity	MF
420	GO:0005334	1	1	0.0215447381657631	norepinephrine:sodium symporter activity	MF
421	GO:0010313	1	1	0.0215447381657631	phytochrome binding	MF
422	GO:0015651	1	1	0.0215447381657631	quaternary ammonium group transmembrane transporter activity	MF
423	GO:0015697	1	1	0.0215447381657631	quaternary ammonium group transport	BP
424	GO:0015874	1	1	0.0215447381657631	norepinephrine transport	BP
425	GO:0030003	1	1	0.0215447381657631	cellular cation homeostasis	BP
426	GO:0031991	1	1	0.0215447381657631	regulation of actomyosin contractile ring contraction	BP
427	GO:0032379	1	1	0.0215447381657631	positive regulation of intracellular lipid transport	BP
428	GO:0034040	1	1	0.0215447381657631	ATPase-coupled lipid transmembrane transporter activity	MF
429	GO:0034191	1	1	0.0215447381657631	apolipoprotein A-I receptor binding	MF
430	GO:0042573	1	1	0.0215447381657631	retinoic acid metabolic process	BP
431	GO:0043176	1	1	0.0215447381657631	amine binding	MF
432	GO:0045914	1	1	0.0215447381657631	negative regulation of catecholamine metabolic process	BP
433	GO:0051583	1	1	0.0215447381657631	dopamine uptake involved in synaptic transmission	BP
434	GO:0051620	1	1	0.0215447381657631	norepinephrine uptake	BP
435	GO:0060672	1	1	0.0215447381657631	epithelial cell morphogenesis involved in placental branching	BP
436	GO:0060731	1	1	0.0215447381657631	positive regulation of intestinal epithelial structure maintenance	BP
437	GO:0070460	1	1	0.0215447381657631	thyroid-stimulating hormone secretion	BP
438	GO:0070715	1	1	0.0215447381657631	sodium-dependent organic cation transport	BP
439	GO:0071287	1	1	0.0215447381657631	cellular response to manganese ion	BP
440	GO:0071547	1	1	0.0215447381657631	piP-body	CC
441	GO:0090494	1	1	0.0215447381657631	dopamine uptake	BP
442	GO:0097234	1	1	0.0215447381657631	epidermal lamellar body membrane	CC
443	GO:0097734	1	1	0.0215447381657631	extracellular exosome biogenesis	BP
444	GO:0098845	1	1	0.0215447381657631	postsynaptic endosome	CC
445	GO:0120154	1	1	0.0215447381657631	negative regulation of ERBB4 signaling pathway	BP
446	GO:0140566	1	1	0.0215447381657631	epigenetic reader	MF
447	GO:1900452	1	1	0.0215447381657631	regulation of long-term synaptic depression	BP
448	GO:1901235	1	1	0.0215447381657631	(R)-carnitine transmembrane transporter activity	MF
449	GO:1901671	1	1	0.0215447381657631	positive regulation of superoxide dismutase activity	BP
450	GO:1902253	1	1	0.0215447381657631	regulation of intrinsic apoptotic signaling pathway by p53 class mediator	BP
451	GO:1902270	1	1	0.0215447381657631	(R)-carnitine transmembrane transport	BP
452	GO:1902605	1	1	0.0215447381657631	heterotrimeric G-protein complex assembly	BP
453	GO:1903710	1	1	0.0215447381657631	spermine transmembrane transport	BP
454	GO:1904714	1	1	0.0215447381657631	regulation of chaperone-mediated autophagy	BP
455	GO:1904936	1	1	0.0215447381657631	interneuron migration	BP
456	GO:1990938	1	1	0.0215447381657631	peptidyl-aspartic acid autophosphorylation	BP
457	GO:2000291	1	1	0.0215447381657631	regulation of myoblast proliferation	BP
458	GO:0006493	74	5	0.0218184140809374	protein O-linked glycosylation	BP
459	GO:0070412	28	3	0.0218706884170988	R-SMAD binding	MF
460	GO:0071709	319	13	0.0219447708397017	membrane assembly	BP
461	GO:0031012	353	14	0.0219695199728769	extracellular matrix	CC
462	GO:0045199	388	15	0.0222333776060668	maintenance of epithelial cell apical/basal polarity	BP
463	GO:0010529	11	2	0.022413077114436	negative regulation of transposition	BP
464	GO:0015417	11	2	0.022413077114436	ABC-type polyamine transporter activity	MF
465	GO:0031069	11	2	0.022413077114436	hair follicle morphogenesis	BP
466	GO:0048251	11	2	0.022413077114436	elastic fiber assembly	BP
467	GO:1902047	11	2	0.022413077114436	polyamine transmembrane transport	BP
468	GO:1904959	11	2	0.022413077114436	regulation of cytochrome-c oxidase activity	BP
469	GO:0006405	50	4	0.0225237727109079	RNA export from nucleus	BP
470	GO:0071260	50	4	0.0225237727109079	cellular response to mechanical stimulus	BP
471	GO:0016363	190	9	0.0225810085330409	nuclear matrix	CC
472	GO:0099612	321	13	0.0229474529296588	protein localization to axon	BP
473	GO:0003950	75	5	0.0229761024518651	NAD+ ADP-ribosyltransferase activity	MF
474	GO:0033268	322	13	0.023461366702997	node of Ranvier	CC
475	GO:0010960	323	13	0.0239837644308544	magnesium ion homeostasis	BP
476	GO:0043194	323	13	0.0239837644308544	axon initial segment	CC
477	GO:0071286	323	13	0.0239837644308544	cellular response to magnesium ion	BP
478	GO:2000651	323	13	0.0239837644308544	positive regulation of sodium ion transmembrane transporter activity	BP
479	GO:0015871	29	3	0.0240125211872164	choline transport	BP
480	GO:0032210	29	3	0.0240125211872164	regulation of telomere maintenance via telomerase	BP
481	GO:0001570	51	4	0.0240363886667558	vasculogenesis	BP
482	GO:0046329	51	4	0.0240363886667558	negative regulation of JNK cascade	BP
483	GO:0010765	324	13	0.0245147222114902	positive regulation of sodium ion transport	BP
484	GO:0045838	326	13	0.0256026201796613	positive regulation of membrane potential	BP
485	GO:0097190	52	4	0.02560904787805	apoptotic signaling pathway	BP
486	GO:0043161	575	20	0.0258297386686367	proteasome-mediated ubiquitin-dependent protein catabolic process	BP
487	GO:0033179	30	3	0.0262635976581438	proton-transporting V-type ATPase, V0 domain	CC
488	GO:0006749	105	6	0.0262667013102856	glutathione metabolic process	BP
489	GO:0005046	12	2	0.0265166681067669	KDEL sequence binding	MF
490	GO:0030388	12	2	0.0265166681067669	fructose 1,6-bisphosphate metabolic process	BP
491	GO:0070603	12	2	0.0265166681067669	SWI/SNF superfamily-type complex	CC
492	GO:0005768	1347	40	0.026656732566582	endosome	CC
493	GO:0006471	78	5	0.0266846739666013	protein ADP-ribosylation	BP
494	GO:0070198	78	5	0.0266846739666013	protein localization to chromosome, telomeric region	BP
495	GO:0008028	53	4	0.027242169869767	monocarboxylic acid transmembrane transporter activity	MF
496	GO:0003691	31	3	0.0286236610110918	double-stranded telomeric DNA binding	MF
497	GO:0043277	31	3	0.0286236610110918	apoptotic cell clearance	BP
498	GO:0006351	231	10	0.0290014178586431	transcription, DNA-templated	BP
499	GO:0043266	332	13	0.0290795292655392	regulation of potassium ion transport	BP
500	GO:0001708	80	5	0.0293570071684702	cell fate specification	BP
501	GO:0000209	403	15	0.0297416318933597	protein polyubiquitination	BP
502	GO:0032585	55	4	0.0306912168662839	multivesicular body membrane	CC
503	GO:0043280	55	4	0.0306912168662839	positive regulation of cysteine-type endopeptidase activity involved in apoptotic process	BP
504	GO:0032012	81	5	0.0307541565773049	regulation of ARF protein signal transduction	BP
505	GO:0032212	81	5	0.0307541565773049	positive regulation of telomere maintenance via telomerase	BP
506	GO:0042428	13	2	0.0308970826085089	serotonin metabolic process	BP
507	GO:0005308	32	3	0.0310922982717762	creatine transmembrane transporter activity	MF
508	GO:0015881	32	3	0.0310922982717762	creatine transmembrane transport	BP
509	GO:0042908	32	3	0.0310922982717762	xenobiotic transport	BP
510	GO:0034451	82	5	0.0321923542391761	centriolar satellite	CC
511	GO:0005839	56	4	0.0325077195494381	proteasome core complex	CC
512	GO:0050807	56	4	0.0325077195494381	regulation of synapse organization	BP
513	GO:0005643	203	9	0.0326249403406979	nuclear pore	CC
514	GO:0017148	172	8	0.0334774429031014	negative regulation of translation	BP
515	GO:0031526	112	6	0.0345083750610495	brush border membrane	CC
516	GO:0051028	306	12	0.0347161370055931	mRNA transport	BP
517	GO:0005457	14	2	0.0355405203498378	GDP-fucose transmembrane transporter activity	MF
518	GO:0005458	14	2	0.0355405203498378	GDP-mannose transmembrane transporter activity	MF
519	GO:0005461	14	2	0.0355405203498378	UDP-glucuronic acid transmembrane transporter activity	MF
520	GO:0008747	14	2	0.0355405203498378	N-acetylneuraminate lyase activity	MF
521	GO:0015787	14	2	0.0355405203498378	UDP-glucuronic acid transmembrane transport	BP
522	GO:0042406	14	2	0.0355405203498378	extrinsic component of endoplasmic reticulum membrane	CC
523	GO:0046050	14	2	0.0355405203498378	UMP catabolic process	BP
524	GO:0046079	14	2	0.0355405203498378	dUMP catabolic process	BP
525	GO:0090314	342	13	0.0356195633975862	positive regulation of protein targeting to membrane	BP
526	GO:0034394	143	7	0.0357177392199617	protein localization to cell surface	BP
527	GO:0043005	1539	44	0.0358457133894251	neuron projection	CC
528	GO:0010951	144	7	0.0368754311249284	negative regulation of endopeptidase activity	BP
529	GO:0031929	59	4	0.0383275471351178	TOR signaling	BP
530	GO:0035821	115	6	0.0384978266991638	modulation of process of other organism	BP
531	GO:0006883	35	3	0.0391433745313671	cellular sodium ion homeostasis	BP
532	GO:0015136	35	3	0.0391433745313671	sialic acid transmembrane transporter activity	MF
533	GO:0015739	35	3	0.0391433745313671	sialic acid transport	BP
534	GO:0046974	35	3	0.0391433745313671	histone methyltransferase activity (H3-K9 specific)	MF
535	GO:0051225	116	6	0.0398901019388943	spindle assembly	BP
536	GO:0090729	116	6	0.0398901019388943	toxin activity	MF
537	GO:0042149	87	5	0.0400076825314605	cellular response to glucose starvation	BP
538	GO:0006693	60	4	0.0403913094682394	prostaglandin metabolic process	BP
539	GO:0010638	60	4	0.0403913094682394	positive regulation of organelle organization	BP
540	GO:0006002	15	2	0.0404336458662199	fructose 6-phosphate metabolic process	BP
541	GO:0010042	15	2	0.0404336458662199	response to manganese ion	BP
542	GO:0015375	15	2	0.0404336458662199	glycine:sodium symporter activity	MF
543	GO:0036071	15	2	0.0404336458662199	N-glycan fucosylation	BP
544	GO:0042415	15	2	0.0404336458662199	norepinephrine metabolic process	BP
545	GO:0140416	15	2	0.0404336458662199	transcription regulator inhibitor activity	MF
546	GO:0019228	350	13	0.0415612267415628	neuronal action potential	BP
547	GO:0021954	36	3	0.0420393729251879	central nervous system neuron development	BP
548	GO:0044782	36	3	0.0420393729251879	cilium organization	BP
549	GO:0014866	2	1	0.0426258896782461	skeletal myofibril assembly	BP
550	GO:0032475	2	1	0.0426258896782461	otolith formation	BP
551	GO:0035882	2	1	0.0426258896782461	defecation rhythm	BP
552	GO:0061507	2	1	0.0426258896782461	2',3'-cyclic GMP-AMP binding	MF
553	GO:0061526	2	1	0.0426258896782461	acetylcholine secretion	BP
554	GO:1905165	2	1	0.0426258896782461	regulation of lysosomal protein catabolic process	BP
555	GO:1905909	2	1	0.0426258896782461	regulation of dauer entry	BP
556	GO:1990231	2	1	0.0426258896782461	STING complex	CC
557	GO:1990701	2	1	0.0426258896782461	integral component of endoplasmic reticulum-Golgi intermediate compartment (ERGIC) membrane	CC
558	GO:2000746	2	1	0.0426258896782461	regulation of defecation rhythm	BP
559	GO:0090263	248	10	0.0436070792990839	positive regulation of canonical Wnt signaling pathway	BP
560	GO:0035050	62	4	0.0447047475665727	embryonic heart tube development	BP
561	GO:0098904	37	3	0.0450398512215723	regulation of AV node cell action potential	BP
562	GO:0007339	16	2	0.045563574918617	binding of sperm to zona pellucida	BP
563	GO:0021860	16	2	0.045563574918617	pyramidal neuron development	BP
564	GO:0070682	16	2	0.045563574918617	proteasome regulatory particle assembly	BP
565	GO:0070895	16	2	0.045563574918617	negative regulation of transposon integration	BP
566	GO:0007507	464	16	0.0456443499861088	heart development	BP
567	GO:1904115	120	6	0.0457757702365708	axon cytoplasm	CC
568	GO:0050909	63	4	0.0469543232937076	sensory perception of taste	BP
569	GO:0003007	91	5	0.0470203648715416	heart morphogenesis	BP
570	GO:0004867	121	6	0.0473270032010953	serine-type endopeptidase inhibitor activity	MF
571	GO:0009791	121	6	0.0473270032010953	post-embryonic development	BP
572	GO:0055091	38	3	0.048143642382624	phospholipid homeostasis	BP
573	GO:0045471	92	5	0.0488802157436355	response to ethanol	BP
574	GO:0004175	186	8	0.0491667312409789	endopeptidase activity	MF
575	GO:0030863	64	4	0.0492656626989539	cortical cytoskeleton	CC
576	GO:0001227	324	12	0.0497256114441867	DNA-binding transcription repressor activity, RNA polymerase II-specific	MF
577	GO:0031225	220	9	0.0499266193089454	anchored component of membrane	CC
