# Supplementary material for: Genome Assembly and Comparative Analysis of the Egg Parasitoid Wasp Trichogramma dendrolimi Shed Light on the Composition and Evolution of Olfactory Receptors and Venoms
Source: Insects. 2023 Jan 31;14(2):144. doi: 10.3390/insects14020144 (PMC9960361; doi:10.3390/insects14020144)
Supplement: Supplementary file 1 [file insects-14-00144-s001.zip › Supplementary Files/Supplementary Table S9.txt]

Table S9. GO enrichment analysis of 37 specific OGs in T. dendrolimi.
GO.ID	Annotated	Significant	raw.p.value	GO_term	ontology
1	GO:0070072	10	5	5.06970509834452e-07	vacuolar proton-transporting V-type ATPase complex assembly	BP
2	GO:0004066	5	4	5.85189298763224e-07	asparagine synthase (glutamine-hydrolyzing) activity	MF
3	GO:0006529	5	4	5.85189298763224e-07	asparagine biosynthetic process	BP
4	GO:0003746	19	6	8.73943661237542e-07	translation elongation factor activity	MF
5	GO:0051453	19	6	8.73943661237542e-07	regulation of intracellular pH	BP
6	GO:0070863	11	5	9.15400650589055e-07	positive regulation of protein exit from endoplasmic reticulum	BP
7	GO:2000010	11	5	9.15400650589055e-07	positive regulation of protein localization to cell surface	BP
8	GO:0010499	6	4	1.72990899549049e-06	proteasomal ubiquitin-independent protein catabolic process	BP
9	GO:0035093	6	4	1.72990899549049e-06	spermatogenesis, exchange of chromosomal proteins	BP
10	GO:0006414	22	6	2.2938620617784e-06	translational elongation	BP
11	GO:1990111	7	4	3.9774895343075e-06	spermatoproteasome complex	CC
12	GO:0003878	3	3	6.45743708950114e-06	ATP citrate synthase activity	MF
13	GO:0072657	17	5	1.11915729063793e-05	protein localization to membrane	BP
14	GO:0070966	9	4	1.39039994197584e-05	nuclear-transcribed mRNA catabolic process, no-go decay	BP
15	GO:0033276	18	5	1.52624348413315e-05	transcription factor TFTC complex	CC
16	GO:0042789	18	5	1.52624348413315e-05	mRNA transcription by RNA polymerase II	BP
17	GO:0060261	18	5	1.52624348413315e-05	positive regulation of transcription initiation from RNA polymerase II promoter	BP
18	GO:0010952	10	4	2.28353520263744e-05	positive regulation of peptidase activity	BP
19	GO:0015129	10	4	2.28353520263744e-05	lactate transmembrane transporter activity	MF
20	GO:0016504	10	4	2.28353520263744e-05	peptidase activator activity	MF
21	GO:0035873	10	4	2.28353520263744e-05	lactate transmembrane transport	BP
22	GO:0006352	32	6	2.38553512920388e-05	DNA-templated transcription, initiation	BP
23	GO:0030201	4	3	2.54734241227981e-05	heparan sulfate proteoglycan metabolic process	BP
24	GO:0070981	4	3	2.54734241227981e-05	L-asparagine biosynthetic process	BP
25	GO:0051123	21	5	3.46347827253134e-05	RNA polymerase II preinitiation complex assembly	BP
26	GO:0035521	22	5	4.41468182145885e-05	monoubiquitinated histone deubiquitination	BP
27	GO:0001666	52	7	4.68567562572524e-05	response to hypoxia	BP
28	GO:0015012	12	4	5.22687814251727e-05	heparan sulfate proteoglycan biosynthetic process	BP
29	GO:0009409	5	3	6.28057763588502e-05	response to cold	BP
30	GO:0046912	5	3	6.28057763588502e-05	acyltransferase, acyl groups converted into alkyl on transfer	MF
31	GO:0072344	13	4	7.43999745535099e-05	rescue of stalled ribosome	BP
32	GO:0035277	25	5	8.51092182942868e-05	spiracle morphogenesis, open tracheal system	BP
33	GO:0005669	26	5	0.000103789554828841	transcription factor TFIID complex	CC
34	GO:0035522	26	5	0.000103789554828841	monoubiquitinated histone H2A deubiquitination	BP
35	GO:0030210	6	3	0.00012388164372221	heparin biosynthetic process	BP
36	GO:0016251	28	5	0.000150445211555162	RNA polymerase II general transcription initiation factor activity	MF
37	GO:0006107	7	3	0.000213809759363137	oxaloacetate metabolic process	BP
38	GO:0070628	17	4	0.00023355916497103	proteasome binding	MF
39	GO:0006909	31	5	0.000248561394965711	phagocytosis	BP
40	GO:0006541	18	4	0.000295929659293802	glutamine metabolic process	BP
41	GO:0006101	8	3	0.000337392314926894	citrate metabolic process	BP
42	GO:0046039	8	3	0.000337392314926894	GTP metabolic process	BP
43	GO:0007491	2	2	0.000348904666892479	sternite morphogenesis	BP
44	GO:0008365	2	2	0.000348904666892479	adult chitin-based cuticle development	BP
45	GO:0016857	2	2	0.000348904666892479	racemase and epimerase activity, acting on carbohydrates and derivatives	MF
46	GO:0032386	2	2	0.000348904666892479	regulation of intracellular transport	BP
47	GO:0035223	2	2	0.000348904666892479	leg disc pattern formation	BP
48	GO:0043020	2	2	0.000348904666892479	NADPH oxidase complex	CC
49	GO:0045855	2	2	0.000348904666892479	negative regulation of pole plasm oskar mRNA localization	BP
50	GO:0106292	2	2	0.000348904666892479	superoxide-generating NADPH oxidase activity	MF
51	GO:0106293	2	2	0.000348904666892479	NADH oxidase H202-forming activity	MF
52	GO:0106294	2	2	0.000348904666892479	NADPH oxidase H202-forming activity	MF
53	GO:0006282	35	5	0.000447065351372689	regulation of DNA repair	BP
54	GO:0070577	20	4	0.000455056942154829	lysine-acetylated histone binding	MF
55	GO:0006085	9	3	0.000499136472680464	acetyl-CoA biosynthetic process	BP
56	GO:0005769	152	10	0.00055164525830347	early endosome	CC
57	GO:0015629	77	7	0.000569402102513702	actin cytoskeleton	CC
58	GO:0006367	37	5	0.000582455508382061	transcription initiation from RNA polymerase II promoter	BP
59	GO:0008610	23	4	0.000796058123816577	lipid biosynthetic process	BP
60	GO:0006695	11	3	0.000953729706587809	cholesterol biosynthetic process	BP
61	GO:0001888	3	2	0.00103379912649844	glucuronyl-galactosyl-proteoglycan 4-alpha-N-acetylglucosaminyltransferase activity	MF
62	GO:0002686	3	2	0.00103379912649844	negative regulation of leukocyte migration	BP
63	GO:0015909	3	2	0.00103379912649844	long-chain fatty acid transport	BP
64	GO:0016175	3	2	0.00103379912649844	superoxide-generating NAD(P)H oxidase activity	MF
65	GO:0031957	3	2	0.00103379912649844	very long-chain fatty acid-CoA ligase activity	MF
66	GO:0042554	3	2	0.00103379912649844	superoxide anion generation	BP
67	GO:0048085	3	2	0.00103379912649844	adult chitin-containing cuticle pigmentation	BP
68	GO:0050665	3	2	0.00103379912649844	hydrogen peroxide biosynthetic process	BP
69	GO:1901480	3	2	0.00103379912649844	oleate transmembrane transporter activity	MF
70	GO:0007422	42	5	0.00105422354702592	peripheral nervous system development	BP
71	GO:0042802	466	19	0.00110401349598182	identical protein binding	MF
72	GO:0030198	43	5	0.00117512551238626	extracellular matrix organization	BP
73	GO:0006814	87	7	0.00118369939835869	sodium ion transport	BP
74	GO:0043966	44	5	0.00130599549943406	histone H3 acetylation	BP
75	GO:0003924	143	9	0.00142538938041046	GTPase activity	MF
76	GO:0008652	27	4	0.00148843495145142	cellular amino acid biosynthetic process	BP
77	GO:0015227	4	2	0.00204212482887408	acyl carnitine transmembrane transporter activity	MF
78	GO:0031887	4	2	0.00204212482887408	lipid droplet transport along microtubule	BP
79	GO:0036130	4	2	0.00204212482887408	prostaglandin H2 endoperoxidase reductase activity	MF
80	GO:1902616	4	2	0.00204212482887408	acyl carnitine transmembrane transport	BP
81	GO:0006839	15	3	0.0024889634473669	mitochondrial transport	BP
82	GO:0035149	15	3	0.0024889634473669	lumen formation, open tracheal system	BP
83	GO:0043015	15	3	0.0024889634473669	gamma-tubulin binding	MF
84	GO:0007523	5	2	0.00336167086388422	larval visceral muscle development	BP
85	GO:0014850	5	2	0.00336167086388422	response to muscle activity	BP
86	GO:0015355	5	2	0.00336167086388422	secondary active monocarboxylate transmembrane transporter activity	MF
87	GO:0015936	5	2	0.00336167086388422	coenzyme A metabolic process	BP
88	GO:0016174	5	2	0.00336167086388422	NAD(P)H oxidase H2O2-forming activity	MF
89	GO:0033563	5	2	0.00336167086388422	dorsal/ventral axon guidance	BP
90	GO:0005525	195	10	0.00359016254459531	GTP binding	MF
91	GO:0007443	17	3	0.00361893485681967	Malpighian tubule morphogenesis	BP
92	GO:0051017	17	3	0.00361893485681967	actin filament bundle assembly	BP
93	GO:0008587	35	4	0.00395387955604111	imaginal disc-derived wing margin morphogenesis	BP
94	GO:0001758	6	2	0.00498056547396524	retinal dehydrogenase activity	MF
95	GO:0060361	6	2	0.00498056547396524	flight	BP
96	GO:0005794	573	20	0.00505353300976633	Golgi apparatus	CC
97	GO:0007424	60	5	0.00516778160266855	open tracheal system development	BP
98	GO:0015718	21	3	0.00670065821004632	monocarboxylic acid transport	BP
99	GO:0005640	7	2	0.00688726775980607	nuclear outer membrane	CC
100	GO:0015014	7	2	0.00688726775980607	heparan sulfate proteoglycan biosynthetic process, polysaccharide chain biosynthetic process	BP
101	GO:0015908	7	2	0.00688726775980607	fatty acid transport	BP
102	GO:0035202	7	2	0.00688726775980607	tracheal pit formation in open tracheal system	BP
103	GO:0035239	7	2	0.00688726775980607	tube morphogenesis	BP
104	GO:1902603	7	2	0.00688726775980607	carnitine transmembrane transport	BP
105	GO:1990907	7	2	0.00688726775980607	beta-catenin-TCF complex	CC
106	GO:0048468	42	4	0.00763914523999566	cell development	BP
107	GO:0006024	8	2	0.0090705595747658	glycosaminoglycan biosynthetic process	BP
108	GO:0008375	8	2	0.0090705595747658	acetylglucosaminyltransferase activity	MF
109	GO:0010811	8	2	0.0090705595747658	positive regulation of cell-substrate adhesion	BP
110	GO:0034472	8	2	0.0090705595747658	snRNA 3'-end processing	BP
111	GO:0035578	8	2	0.0090705595747658	azurophil granule lumen	CC
112	GO:0042335	8	2	0.0090705595747658	cuticle development	BP
113	GO:0046580	8	2	0.0090705595747658	negative regulation of Ras protein signal transduction	BP
114	GO:0047676	8	2	0.0090705595747658	arachidonate-CoA ligase activity	MF
115	GO:0048098	8	2	0.0090705595747658	antennal joint development	BP
116	GO:0051647	8	2	0.0090705595747658	nucleus localization	BP
117	GO:0061332	8	2	0.0090705595747658	Malpighian tubule bud morphogenesis	BP
118	GO:0016226	24	3	0.00978766041099643	iron-sulfur cluster assembly	BP
119	GO:0016055	99	6	0.0105487017457509	Wnt signaling pathway	BP
120	GO:0003382	9	2	0.011519537603933	epithelial cell morphogenesis	BP
121	GO:0004467	9	2	0.011519537603933	long-chain fatty acid-CoA ligase activity	MF
122	GO:0006044	9	2	0.011519537603933	N-acetylglucosamine metabolic process	BP
123	GO:0016180	9	2	0.011519537603933	snRNA processing	BP
124	GO:0034314	9	2	0.011519537603933	Arp2/3 complex-mediated actin nucleation	BP
125	GO:0034453	9	2	0.011519537603933	microtubule anchoring	BP
126	GO:0007155	197	9	0.011659025829063	cell adhesion	BP
127	GO:0015293	104	6	0.0132412714261962	symporter activity	MF
128	GO:0002385	10	2	0.0142236056238189	mucosal immune response	BP
129	GO:0005740	10	2	0.0142236056238189	mitochondrial envelope	CC
130	GO:0008374	10	2	0.0142236056238189	O-acyltransferase activity	MF
131	GO:0047956	10	2	0.0142236056238189	glycerol dehydrogenase [NADP+] activity	MF
132	GO:0050840	10	2	0.0142236056238189	extracellular matrix binding	MF
133	GO:0071203	10	2	0.0142236056238189	WASH complex	CC
134	GO:0097009	10	2	0.0142236056238189	energy homeostasis	BP
135	GO:0070062	173	8	0.0159260212504195	extracellular exosome	CC
136	GO:0005768	357	13	0.01644412992184	endosome	CC
137	GO:0009611	29	3	0.0165076352979708	response to wounding	BP
138	GO:0032956	29	3	0.0165076352979708	regulation of actin cytoskeleton organization	BP
139	GO:0000466	11	2	0.0171724669387592	maturation of 5.8S rRNA from tricistronic rRNA transcript (SSU-rRNA, 5.8S rRNA, LSU-rRNA)	BP
140	GO:0001578	11	2	0.0171724669387592	microtubule bundle formation	BP
141	GO:0047655	11	2	0.0171724669387592	allyl-alcohol dehydrogenase activity	MF
142	GO:0051591	11	2	0.0171724669387592	response to cAMP	BP
143	GO:0061014	11	2	0.0171724669387592	positive regulation of mRNA catabolic process	BP
144	GO:0002031	1	1	0.0187361806121262	G protein-coupled receptor internalization	BP
145	GO:0002032	1	1	0.0187361806121262	desensitization of G protein-coupled receptor signaling pathway by arrestin	BP
146	GO:0004474	1	1	0.0187361806121262	malate synthase activity	MF
147	GO:0004750	1	1	0.0187361806121262	ribulose-phosphate 3-epimerase activity	MF
148	GO:0006756	1	1	0.0187361806121262	AMP phosphorylation	BP
149	GO:0007077	1	1	0.0187361806121262	mitotic nuclear membrane disassembly	BP
150	GO:0007374	1	1	0.0187361806121262	posterior midgut invagination	BP
151	GO:0007425	1	1	0.0187361806121262	epithelial cell fate determination, open tracheal system	BP
152	GO:0008334	1	1	0.0187361806121262	histone mRNA metabolic process	BP
153	GO:0008689	1	1	0.0187361806121262	3-demethylubiquinone-9 3-O-methyltransferase activity	MF
154	GO:0009386	1	1	0.0187361806121262	translational attenuation	BP
155	GO:0010420	1	1	0.0187361806121262	3,4-dihydroxy-5-polyprenylbenzoic acid O-methyltransferase activity	MF
156	GO:0010795	1	1	0.0187361806121262	regulation of ubiquinone biosynthetic process	BP
157	GO:0015204	1	1	0.0187361806121262	urea transmembrane transporter activity	MF
158	GO:0015225	1	1	0.0187361806121262	biotin transmembrane transporter activity	MF
159	GO:0015245	1	1	0.0187361806121262	fatty acid transmembrane transporter activity	MF
160	GO:0015265	1	1	0.0187361806121262	urea channel activity	MF
161	GO:0015840	1	1	0.0187361806121262	urea transport	BP
162	GO:0015878	1	1	0.0187361806121262	biotin transport	BP
163	GO:0017077	1	1	0.0187361806121262	oxidative phosphorylation uncoupler activity	MF
164	GO:0018549	1	1	0.0187361806121262	methanethiol oxidase activity	MF
165	GO:0019202	1	1	0.0187361806121262	amino acid kinase activity	MF
166	GO:0021897	1	1	0.0187361806121262	forebrain astrocyte development	BP
167	GO:0030158	1	1	0.0187361806121262	protein xylosyltransferase activity	MF
168	GO:0031331	1	1	0.0187361806121262	positive regulation of cellular catabolic process	BP
169	GO:0031389	1	1	0.0187361806121262	Rad17 RFC-like complex	CC
170	GO:0033004	1	1	0.0187361806121262	negative regulation of mast cell activation	BP
171	GO:0033024	1	1	0.0187361806121262	mast cell apoptotic process	BP
172	GO:0033027	1	1	0.0187361806121262	positive regulation of mast cell apoptotic process	BP
173	GO:0033034	1	1	0.0187361806121262	positive regulation of myeloid cell apoptotic process	BP
174	GO:0033089	1	1	0.0187361806121262	positive regulation of T cell differentiation in thymus	BP
175	GO:0034971	1	1	0.0187361806121262	histone H3-R17 methylation	BP
176	GO:0035021	1	1	0.0187361806121262	negative regulation of Rac protein signal transduction	BP
177	GO:0035298	1	1	0.0187361806121262	regulation of Malpighian tubule size	BP
178	GO:0035299	1	1	0.0187361806121262	inositol pentakisphosphate 2-kinase activity	MF
179	GO:0035642	1	1	0.0187361806121262	histone methyltransferase activity (H3-R17 specific)	MF
180	GO:0035767	1	1	0.0187361806121262	endothelial cell chemotaxis	BP
181	GO:0036135	1	1	0.0187361806121262	Schwann cell migration	BP
182	GO:0038109	1	1	0.0187361806121262	Kit signaling pathway	BP
183	GO:0043535	1	1	0.0187361806121262	regulation of blood vessel endothelial cell migration	BP
184	GO:0045586	1	1	0.0187361806121262	regulation of gamma-delta T cell differentiation	BP
185	GO:0045685	1	1	0.0187361806121262	regulation of glial cell differentiation	BP
186	GO:0045762	1	1	0.0187361806121262	positive regulation of adenylate cyclase activity	BP
187	GO:0046041	1	1	0.0187361806121262	ITP metabolic process	BP
188	GO:0046051	1	1	0.0187361806121262	UTP metabolic process	BP
189	GO:0047322	1	1	0.0187361806121262	[hydroxymethylglutaryl-CoA reductase (NADPH)] kinase activity	MF
190	GO:0047464	1	1	0.0187361806121262	heparosan-N-sulfate-glucuronate 5-epimerase activity	MF
191	GO:0047992	1	1	0.0187361806121262	hydroxylysine kinase activity	MF
192	GO:0048261	1	1	0.0187361806121262	negative regulation of receptor-mediated endocytosis	BP
193	GO:0048712	1	1	0.0187361806121262	negative regulation of astrocyte differentiation	BP
194	GO:0050405	1	1	0.0187361806121262	[acetyl-CoA carboxylase] kinase activity	MF
195	GO:0061542	1	1	0.0187361806121262	3-demethylubiquinol-n 3-O-methyltransferase activity	MF
196	GO:0062028	1	1	0.0187361806121262	regulation of stress granule assembly	BP
197	GO:0062073	1	1	0.0187361806121262	histone mRNA stem-loop binding complex	CC
198	GO:0070662	1	1	0.0187361806121262	mast cell proliferation	BP
199	GO:0070667	1	1	0.0187361806121262	negative regulation of mast cell proliferation	BP
200	GO:0071072	1	1	0.0187361806121262	negative regulation of phospholipid biosynthetic process	BP
201	GO:0071678	1	1	0.0187361806121262	olfactory bulb axon guidance	BP
202	GO:0071765	1	1	0.0187361806121262	nuclear inner membrane organization	BP
203	GO:0071887	1	1	0.0187361806121262	leukocyte apoptotic process	BP
204	GO:0071918	1	1	0.0187361806121262	urea transmembrane transport	BP
205	GO:0072175	1	1	0.0187361806121262	epithelial tube formation	BP
206	GO:0097372	1	1	0.0187361806121262	NAD-dependent histone deacetylase activity (H3-K18 specific)	MF
207	GO:0097529	1	1	0.0187361806121262	myeloid leukocyte migration	BP
208	GO:0098536	1	1	0.0187361806121262	deuterosome	CC
209	GO:0110020	1	1	0.0187361806121262	regulation of actomyosin structure organization	BP
210	GO:0110142	1	1	0.0187361806121262	ubiquinone biosynthesis complex	CC
211	GO:1900148	1	1	0.0187361806121262	negative regulation of Schwann cell migration	BP
212	GO:1900235	1	1	0.0187361806121262	negative regulation of Kit signaling pathway	BP
213	GO:1901424	1	1	0.0187361806121262	response to toluene	BP
214	GO:1903353	1	1	0.0187361806121262	regulation of nucleus organization	BP
215	GO:1903751	1	1	0.0187361806121262	negative regulation of intrinsic apoptotic signaling pathway in response to hydrogen peroxide	BP
216	GO:1904428	1	1	0.0187361806121262	negative regulation of tubulin deacetylation	BP
217	GO:1904738	1	1	0.0187361806121262	vascular associated smooth muscle cell migration	BP
218	GO:1905135	1	1	0.0187361806121262	biotin import across plasma membrane	BP
219	GO:1905526	1	1	0.0187361806121262	regulation of Golgi lumen acidification	BP
220	GO:1990452	1	1	0.0187361806121262	Parkin-FBXW7-Cul1 ubiquitin ligase complex	CC
221	GO:2000108	1	1	0.0187361806121262	positive regulation of leukocyte apoptotic process	BP
222	GO:2000758	1	1	0.0187361806121262	positive regulation of peptidyl-lysine acetylation	BP
223	GO:0055037	83	5	0.0195225522730303	recycling endosome	CC
224	GO:0007469	12	2	0.0203561169901826	antennal development	BP
225	GO:0035293	12	2	0.0203561169901826	chitin-based larval cuticle pattern formation	BP
226	GO:0042051	12	2	0.0203561169901826	compound eye photoreceptor development	BP
227	GO:0060288	12	2	0.0203561169901826	formation of a compartment boundary	BP
228	GO:0006633	57	4	0.021738710960585	fatty acid biosynthetic process	BP
229	GO:0022857	222	9	0.0235771145415369	transmembrane transporter activity	MF
230	GO:0001523	13	2	0.0237648361349852	retinoid metabolic process	BP
231	GO:0032039	13	2	0.0237648361349852	integrator complex	CC
232	GO:0072593	13	2	0.0237648361349852	reactive oxygen species metabolic process	BP
233	GO:1904813	13	2	0.0237648361349852	ficolin-1-rich granule lumen	CC
234	GO:0007265	34	3	0.0252636416778634	Ras protein signal transduction	BP
235	GO:0006997	14	2	0.0273891825893264	nucleus organization	BP
236	GO:0010608	14	2	0.0273891825893264	posttranscriptional regulation of gene expression	BP
237	GO:0052650	14	2	0.0273891825893264	NADP-retinol dehydrogenase activity	MF
238	GO:0016874	124	6	0.0288104613663582	ligase activity	MF
239	GO:0000502	63	4	0.0300952244897789	proteasome complex	CC
240	GO:0001938	15	2	0.0312199855342432	positive regulation of endothelial cell proliferation	BP
241	GO:0004032	15	2	0.0312199855342432	alditol:NADP+ 1-oxidoreductase activity	MF
242	GO:0007097	15	2	0.0312199855342432	nuclear migration	BP
243	GO:0030513	15	2	0.0312199855342432	positive regulation of BMP signaling pathway	BP
244	GO:0035002	15	2	0.0312199855342432	liquid clearance, open tracheal system	BP
245	GO:0050728	15	2	0.0312199855342432	negative regulation of inflammatory response	BP
246	GO:0001676	16	2	0.035248338379552	long-chain fatty acid metabolic process	BP
247	GO:0006446	16	2	0.035248338379552	regulation of translational initiation	BP
248	GO:0006952	16	2	0.035248338379552	defense response	BP
249	GO:0034450	16	2	0.035248338379552	ubiquitin-ubiquitin ligase activity	MF
250	GO:0042744	16	2	0.035248338379552	hydrogen peroxide catabolic process	BP
251	GO:0001579	2	1	0.0371234565573599	medium-chain fatty acid transport	BP
252	GO:0001656	2	1	0.0371234565573599	metanephros development	BP
253	GO:0001937	2	1	0.0371234565573599	negative regulation of endothelial cell proliferation	BP
254	GO:0002042	2	1	0.0371234565573599	cell migration involved in sprouting angiogenesis	BP
255	GO:0002046	2	1	0.0371234565573599	opsin binding	MF
256	GO:0002116	2	1	0.0371234565573599	semaphorin receptor complex	CC
257	GO:0004366	2	1	0.0371234565573599	glycerol-3-phosphate O-acyltransferase activity	MF
258	GO:0004395	2	1	0.0371234565573599	hexaprenyldihydroxybenzoate methyltransferase activity	MF
259	GO:0004756	2	1	0.0371234565573599	selenide, water dikinase activity	MF
260	GO:0005372	2	1	0.0371234565573599	water transmembrane transporter activity	MF
261	GO:0006084	2	1	0.0371234565573599	acetyl-CoA metabolic process	BP
262	GO:0006097	2	1	0.0371234565573599	glyoxylate cycle	BP
263	GO:0006659	2	1	0.0371234565573599	phosphatidylserine biosynthetic process	BP
264	GO:0006833	2	1	0.0371234565573599	water transport	BP
265	GO:0008425	2	1	0.0371234565573599	2-polyprenyl-6-methoxy-1,4-benzoquinone methyltransferase activity	MF
266	GO:0008429	2	1	0.0371234565573599	phosphatidylethanolamine binding	MF
267	GO:0008430	2	1	0.0371234565573599	selenium binding	MF
268	GO:0014009	2	1	0.0371234565573599	glial cell proliferation	BP
269	GO:0014010	2	1	0.0371234565573599	Schwann cell proliferation	BP
270	GO:0015439	2	1	0.0371234565573599	ABC-type heme transporter activity	MF
271	GO:0015911	2	1	0.0371234565573599	long-chain fatty acid import across plasma membrane	BP
272	GO:0016060	2	1	0.0371234565573599	metarhodopsin inactivation	BP
273	GO:0017154	2	1	0.0371234565573599	semaphorin receptor activity	MF
274	GO:0021764	2	1	0.0371234565573599	amygdala development	BP
275	GO:0022803	2	1	0.0371234565573599	passive transmembrane transporter activity	MF
276	GO:0030204	2	1	0.0371234565573599	chondroitin sulfate metabolic process	BP
277	GO:0030325	2	1	0.0371234565573599	adrenal gland development	BP
278	GO:0030950	2	1	0.0371234565573599	establishment or maintenance of actin cytoskeleton polarity	BP
279	GO:0032764	2	1	0.0371234565573599	negative regulation of mast cell cytokine production	BP
280	GO:0033013	2	1	0.0371234565573599	tetrapyrrole metabolic process	BP
281	GO:0034356	2	1	0.0371234565573599	NAD biosynthesis via nicotinamide riboside salvage pathway	BP
282	GO:0035210	2	1	0.0371234565573599	prepupal development	BP
283	GO:0035351	2	1	0.0371234565573599	heme transmembrane transport	BP
284	GO:0035404	2	1	0.0371234565573599	histone-serine phosphorylation	BP
285	GO:0040038	2	1	0.0371234565573599	polar body extrusion after meiotic divisions	BP
286	GO:0042249	2	1	0.0371234565573599	establishment of planar polarity of embryonic epithelium	BP
287	GO:0043305	2	1	0.0371234565573599	negative regulation of mast cell degranulation	BP
288	GO:0043647	2	1	0.0371234565573599	inositol phosphate metabolic process	BP
289	GO:0044381	2	1	0.0371234565573599	glucose import in response to insulin stimulus	BP
290	GO:0045124	2	1	0.0371234565573599	regulation of bone resorption	BP
291	GO:0046663	2	1	0.0371234565573599	dorsal closure, leading edge cell differentiation	BP
292	GO:0046899	2	1	0.0371234565573599	nucleoside triphosphate adenylate kinase activity	MF
293	GO:0046906	2	1	0.0371234565573599	tetrapyrrole binding	MF
294	GO:0048715	2	1	0.0371234565573599	negative regulation of oligodendrocyte differentiation	BP
295	GO:0048736	2	1	0.0371234565573599	appendage development	BP
296	GO:0048820	2	1	0.0371234565573599	hair follicle maturation	BP
297	GO:0050650	2	1	0.0371234565573599	chondroitin sulfate proteoglycan biosynthetic process	BP
298	GO:0052746	2	1	0.0371234565573599	inositol phosphorylation	BP
299	GO:0061535	2	1	0.0371234565573599	glutamate secretion, neurotransmission	BP
300	GO:0071380	2	1	0.0371234565573599	cellular response to prostaglandin E stimulus	BP
301	GO:0090266	2	1	0.0371234565573599	regulation of mitotic cell cycle spindle assembly checkpoint	BP
302	GO:0090336	2	1	0.0371234565573599	positive regulation of brown fat cell differentiation	BP
303	GO:0098597	2	1	0.0371234565573599	observational learning	BP
304	GO:0098849	2	1	0.0371234565573599	cellular detoxification of cadmium ion	BP
305	GO:0102420	2	1	0.0371234565573599	sn-1-glycerol-3-phosphate C16:0-DCA-CoA acyl transferase activity	MF
306	GO:1901856	2	1	0.0371234565573599	negative regulation of cellular respiration	BP
307	GO:1903475	2	1	0.0371234565573599	mitotic actomyosin contractile ring assembly	BP
308	GO:1903829	2	1	0.0371234565573599	positive regulation of cellular protein localization	BP
309	GO:1904753	2	1	0.0371234565573599	negative regulation of vascular associated smooth muscle cell migration	BP
310	GO:1990379	2	1	0.0371234565573599	lipid transport across blood-brain barrier	BP
311	GO:1990874	2	1	0.0371234565573599	vascular associated smooth muscle cell proliferation	BP
312	GO:2001241	2	1	0.0371234565573599	positive regulation of extrinsic apoptotic signaling pathway in absence of ligand	BP
313	GO:0008585	17	2	0.039465592182583	female gonad development	BP
314	GO:0061024	17	2	0.039465592182583	membrane organization	BP
315	GO:0070593	17	2	0.039465592182583	dendrite self-avoidance	BP
316	GO:0000785	171	7	0.0415681434503977	chromatin	CC
317	GO:0000462	18	2	0.0438633492183653	maturation of SSU-rRNA from tricistronic rRNA transcript (SSU-rRNA, 5.8S rRNA, LSU-rRNA)	BP
318	GO:0006693	18	2	0.0438633492183653	prostaglandin metabolic process	BP
319	GO:0007099	18	2	0.0438633492183653	centriole replication	BP
320	GO:0006869	104	5	0.045417547739798	lipid transport	BP
321	GO:0051539	43	3	0.046160905388535	4 iron, 4 sulfur cluster binding	MF
322	GO:0019221	19	2	0.0484334566979509	cytokine-mediated signaling pathway	BP
323	GO:0043014	19	2	0.0484334566979509	alpha-tubulin binding	MF
324	GO:0043021	19	2	0.0484334566979509	ribonucleoprotein complex binding	MF
