# Supplementary material for: Genome Assembly and Comparative Analysis of the Egg Parasitoid Wasp Trichogramma dendrolimi Shed Light on the Composition and Evolution of Olfactory Receptors and Venoms
Source: Insects. 2023 Jan 31;14(2):144. doi: 10.3390/insects14020144 (PMC9960361; doi:10.3390/insects14020144)
Supplement: Supplementary file 1 [file insects-14-00144-s001.zip › Supplementary Files/supplementary Table S13.xlsx]

## Sheet: Summary of blast venome protein
Table S13. Summary of venom protein sequences of T. dendrolimi and three other Trichogramma species iden-tified by BLASTP against the venom database
Query ID in venome database	Blast against T. dendrolimi				Blast against T. pretiosum				Blast against T. brassicae				Blast against T. evanescens				Annotation	Secreted protein
	Best hit in T. dendrolimi	Evalue	Bit score	perc_indentity	Best hit in T. pretiosum	Evalue	Bit score	perc_indentity	Best hit in T. brassicae	Evalue	Bit score	perc_indentity	Best hit in T. evanescens	Evalue	Bit score	perc_indentity
ACZ68113.1	NA	NA	NA	NA	Tpre009437.1	0	593	72.03	NA	NA	NA	NA	Teva002432.1	0	566	74.79	Calreticulin OS=Drosophila melanogaster OX=7227 GN=Calr PE=1 SV=2	yes
Ci-40b	evm.model.scaffold53655319.160	0	536	92.727	Tpre009489.1	0	536	92.727	NA	NA	NA	NA	Teva015219.1	0	536	92.727	60S acidic ribosomal protein P0 OS=Drosophila melanogaster OX=7227 GN=RpLP0 PE=1 SV=1	no
Ci-80a	evm.model.scaffold431424240.54	6.38e-97	289	80.606	Tpre005101.1	6.94e-97	289	80.606	Tbra015286.1	9.81e-97	289	80.606	Teva015956.1	8.83e-97	289	80.606	Counting factor associated protein D OS=Dictyostelium discoideum OX=44689 GN=cfaD PE=1 SV=1	no
comp10_c0_seq1	evm.model.scaffold83837005.14	0	931	98.222	Tpre002806.1	0	939	99.556	Tbra001050.1	0	726	77.854	Teva001882.1	0	939	99.556	Tubulin alpha-1 chain OS=Drosophila melanogaster OX=7227 GN=alphaTub84B PE=1 SV=1	no
	evm.model.scaffold102485128.17	0	931	98.222	Tpre007048.1	0	939	99.556	Tbra008528.1	0	726	77.854	Teva005055.1	0	931	98.222
	evm.model.scaffold82914511.51	0	931	98.222	Tpre010301.1	0	939	99.556	Tbra016080.1	0	726	77.854	Teva017397.1	0	726	77.677
comp1020_c0_seq1	evm.model.scaffold491334524.87	0	788	71.429	Tpre002381.1	0	845	77.059	Tbra012270.1	0	845	77.451	Teva009933.1	0	784	70.841	Catalase OS=Drosophila melanogaster OX=7227 GN=Cat PE=1 SV=2	no
	evm.model.scaffold19241039.142	0	788	71.429	Tpre005078.1	0	845	77.059				77.451	Teva006651.1	0	850	77.451		no
comp1024_c0_seq1	evm.model.scaffold431424240.105	0	630	78.78	Tpre003009.1	0	626	78.249	Tbra015324.1	0	630	78.78	Teva014045.1	0	630	78.78	Alcohol dehydrogenase class-3 OS=Saara hardwickii OX=40250 PE=1 SV=1	no
comp107_c0_seq1	evm.model.scaffold521284233.47	0	1588	91.222	Tpre011600.1	0	1663	94.313	Tbra009737.1	0	1666	94.431	Teva006679.1	0	1666	94.431	Translation elongation factor 2 OS=Bombyx mori OX=7091 GN=tef2 PE=1 SV=1	no
comp1098_c0_seq2	evm.model.scaffold63136970.170	0	734	78.802	Tpre010346.1	0	742	79.493	Tbra006394.1	0	741	77.506	Teva014792.1	0	741	77.506	Isocitrate dehydrogenase [NADP] cytoplasmic OS=Ovis aries OX=9940 GN=IDH1 PE=2 SV=1	no
comp1100_c0_seq1	evm.model.scaffold341577758.14	0	1452	88.325	Tpre005371.1	0	1452	88.198	Tbra013775.1	0	1452	88.325	Teva014666.1	0	1452	88.325	Aconitate hydratase, mitochondrial OS=Mus musculus OX=10090 GN=Aco2 PE=1 SV=1	no
comp11100_c0_seq1	evm.model.scaffold132516383.23	6.56e-106	301	75	Tpre004613.1	5.62e-106	301	75	Tbra004856.1	6.75e-106	301	75	Teva003535.1	6.59e-106	301	75	Adenylate kinase isoenzyme 1 OS=Caenorhabditis elegans OX=6239 GN=F38B2.4 PE=2 SV=1	no
comp1191_c0_seq1	evm.model.scaffold191953600.183	0	1594	91.558	Tpre008811.1	0	1578	91.558	Tbra005551.1	0	1027	70.166	Teva006856.1	0	1406	91.779	Glycogen phosphorylase OS=Drosophila melanogaster OX=7227 GN=GlyP PE=2 SV=2	no
	NA	NA	NA	NA	NA	NA	NA	NA	Tbra013402.1	0	1027	70.166	Teva007327.1	0	1404	91.644
	NA	NA	NA	NA	NA	NA	NA	NA	NA	NA	NA	NA	Teva017833.1	0	1536	91.523
comp11956_c0_seq4	evm.model.scaffold102485128.118	7.8e-161	451	77.061	Tpre011684.1	1.51e-160	450	78.182	Tbra008449.1	1.42e-159	447	77.818	Teva017826.1	3.33e-158	446	77.455	Glycerol-3-phosphate dehydrogenase [NAD(+)], cytoplasmic OS=Drosophila ezoana OX=47313 GN=Gpdh1 PE=3 SV=4	no
comp12_c0_seq1	evm.model.scaffold731030121.17	0	858	91.796	Tpre009057.1	0	858	91.796	Tbra002076.1	0	858	91.796	Teva004687.1	0	858	91.796	Elongation factor 1-alpha OS=Apis mellifera OX=7460 PE=3 SV=1	no
	evm.model.scaffold103638134.24	0	858	91.796	Tpre012359.1	0	858	91.796	Tbra011767.1	0	858	91.796	Teva000447.1	0	916	96.312
comp1218_c0_seq1	evm.model.scaffold102485128.11	2.2e-162	453	80.836	Tpre010291.1	0	534	81.325	NA	NA	NA	NA	Teva017391.1	0	532	81.024	Malate dehydrogenase, cytoplasmic OS=Sus scrofa OX=9823 GN=MDH1 PE=1 SV=4	no
comp1222_c0_seq1	NA	NA	NA	NA	Tpre002787.1	1.08e-173	480	90.157	NA	NA	NA	NA	Teva010844.1	2.13e-172	477	89.764	Phosphoglycerate mutase 2 OS=Mus musculus OX=10090 GN=Pgam2 PE=1 SV=3	no
comp1266_c0_seq1	evm.model.scaffold36100647.60	0	817	79.796	Tpre007611.1	0	884	82.283	Tbra013261.1	0	698	80.292	Teva002811.1	0	885	82.283	Dihydrolipoyl dehydrogenase, mitochondrial OS=Sus scrofa OX=9823 GN=DLD PE=1 SV=1	no
comp128_c2_seq1	evm.model.scaffold291622829.58	0	753	97.541	Tpre004241.1	0	773	97.34	Tbra016470.1	0	711	91.755	Teva016478.1	0	773	97.34	Actin-5C OS=Drosophila melanogaster OX=7227 GN=Act5C PE=1 SV=4	no
	evm.model.scaffold145427804.22	0	753	97.541	Tpre010840.1	0	785	99.734	Tbra008217.1	0	785	99.734	Teva004563.1	0	785	99.734
	NA	NA	NA	NA	NA	NA	NA	NA	NA	NA	NA	NA	Teva014441.1	0	785	99.734
comp1290_c0_seq1	evm.model.scaffold341577758.14	0	1467	89.213	Tpre005371.1	0	1464	88.959	Tbra013775.1	0	1463	89.086	Teva014666.1	0	1463	89.086	Aconitate hydratase, mitochondrial OS=Mus musculus OX=10090 GN=Aco2 PE=1 SV=1	no
comp131_c0_seq1	NA	NA	NA	NA	Tpre011197.1	3.41e-101	289	71.429	Tbra005169.1	4.1e-101	289	71.429	Teva010322.1	4e-101	289	71.429	Probable glutathione peroxidase 2 OS=Arabidopsis thaliana OX=3702 GN=GPX2 PE=1 SV=1	no
comp1360_c1_seq1	evm.model.scaffold221913415.115	0	1815	97.643	Tpre000124.1	0	1796	94.143	Tbra016452.1	0	1724	95.94	Teva002166.1	0	1799	94.36	Alpha-actinin, sarcomeric OS=Drosophila melanogaster OX=7227 GN=Actn PE=1 SV=2	no
comp138_c0_seq1	evm.model.scaffold191953600.189	1.41e-107	305	89.809	Tpre008807.1	3.39e-108	304	89.441	Tbra005591.1	4.08e-108	304	89.441	Teva017840.1	3.98e-108	304	89.441	venom serpin precursor	no
comp141_c1_seq1	evm.model.scaffold561205416.49	0	803	90.465	Tpre009483.1	1.06e-67	224	93.75	Tbra005285.1	0	798	90.698	Teva011546.1	0	832	91.61	Tubulin beta-3 chain OS=Drosophila melanogaster OX=7227 GN=betaTub60D PE=2 SV=2	no
	evm.model.scaffold19241039.370	0	683	74.883	Tpre006880.1	0	850	94.651	Tbra011567.1	0	928	99.549	Teva004494.1	0	850	94.651
	NA	NA	NA	NA	NA	NA	NA	NA	Tbra011710.1	0	830	91.383	Teva002835.1	0	681	74.648
	NA	NA	NA	NA	NA	NA	NA	NA	NA	NA	NA	NA	Teva006442.1	0	936	99.329
comp144_c0_seq1	evm.model.scaffold122460587.114	6.93e-97	278	77.439	Tpre000738.1	9.4e-97	278	77.439	Tbra012992.1	2.87e-96	277	77.439	Teva002968.1	2.8e-96	277	77.439	Peptidyl-prolyl cis-trans isomerase OS=Blattella germanica OX=6973 GN=CYPA PE=2 SV=1	no
	evm.model.scaffold221135511.3	6.2e-108	303	87.805	Tpre002911.1	5.25e-107	301	87.195	NA	NA	NA	NA	Teva013724.1	8.27e-108	303	87.805
	NA	NA	NA	NA	Tpre000738.1	9.4e-97	278	77.439	NA	NA	NA	NA	NA	NA	NA	NA
comp159_c0_seq1	evm.model.scaffold36100647.100	3.53e-103	291	88.535	Tpre007577.1	2.27e-102	289	88.535	Tbra014777.1	4.82e-103	291	88.535	Teva001059.1	4.7e-103	291	88.535	Nucleoside diphosphate kinase OS=Drosophila melanogaster OX=7227 GN=awd PE=1 SV=3	no
comp1605_c0_seq1	evm.model.scaffold75982181.2	0	3543	92.612	Tpre004718.1	0	3511	92.225	Tbra014300.1	0	3538	92.596	NA	NA	NA	NA	Myosin heavy chain, muscle OS=Drosophila melanogaster OX=7227 GN=Mhc PE=1 SV=4	no
comp1611_c0_seq1	evm.model.scaffold104627625.13	0	691	90.323	Tpre005428.1	0	691	90.323	Tbra009070.1	0	691	90.323	Teva018009.1	0	609	94.304	cAMP-dependent protein kinase type I regulatory subunit OS=Drosophila melanogaster OX=7227 GN=Pka-R1 PE=2 SV=2	no
comp1646_c0_seq1	evm.model.scaffold691110477.120	0	784	91.807	Tpre011941.1	0	783	92.048	Tbra009662.1	0	782	92.048	Teva011031.1	0	782	92.048	Phosphoglycerate kinase OS=Drosophila melanogaster OX=7227 GN=Pgk PE=2 SV=2	no
comp168_c0_seq1	evm.model.scaffold19241039.370	0	684	74.883	Tpre011756.1	0	681	74.648	Tbra011710.1	0	830	91.383	Teva006442.1	0	937	99.553	Tubulin beta-1 chain OS=Manduca sexta OX=7130 PE=2 SV=1	no
	evm.model.scaffold53655319.153	0	937	99.553	Tpre009483.1	1e-67	225	93.75	Tbra011567.1	0	928	99.549	Teva011546.1	0	832	91.61
	evm.model.scaffold561205416.49	0	803	90.465	NA	NA	NA	NA	Tbra005285.1	0	798	90.698	Teva004494.1	0	850	94.651
	NA	NA	NA	NA	NA	NA	NA	NA	NA	NA	NA	NA	Teva002835.1	0	681	74.648
comp1721_c2_seq1	evm.model.scaffold73065918.72	6.77e-47	145	91.011	Tpre004255.1	2.09e-42	143	91.011	Tbra002630.1	2.69e-43	145	93.258	Teva004567.1	7.88e-43	145	93.258	Muscle LIM protein Mlp84B OS=Drosophila melanogaster OX=7227 GN=Mlp84B PE=1 SV=1	no
comp1766_c0_seq1	NA	NA	NA	NA	Tpre009780.1	6.05e-111	311	84.024	Tbra010193.1	9.17e-110	309	83.432	Teva004773.1	8.94e-110	309	83.432	Myophilin OS=Echinococcus granulosus OX=6210 PE=2 SV=1	no
comp1779_c0_seq1	NA	NA	NA	NA	Tpre002787.1	4.1e-173	478	89.37	NA	NA	NA	NA	Teva010844.1	7.69e-172	475	88.976	Phosphoglycerate mutase 2 OS=Mus musculus OX=10090 GN=Pgam2 PE=1 SV=3	no
comp1824_c0_seq1	evm.model.scaffold53655319.15.2	0	694	92.958	Tpre005233.1	0	701	94.085	Tbra003412.1	0	657	89.296	Teva007736.1	0	699	93.521	Arginine kinase OS=Apis mellifera OX=7460 GN=ARGK PE=2 SV=1	no
comp1827_c0_seq1	evm.model.scaffold145427804.17	0	901	81.565	Tpre001500.1	0	991	87.304	Tbra008235.1	0	991	87.304	Teva004557.1	0	991	87.304	Moesin/ezrin/radixin homolog 1 OS=Drosophila pseudoobscura pseudoobscura OX=46245 GN=Moe PE=3 SV=3	no
comp191_c0_seq1	evm.model.scaffold53655319.143	1.47e-121	340	82.051	Tpre003036.1	6.6e-121	339	81.538	NA	NA	NA	NA	Teva005341.1	9.84e-122	341	82.051	Peroxiredoxin 1 OS=Drosophila melanogaster OX=7227 GN=Jafrac1 PE=1 SV=1	no
comp193_c0_seq1	evm.model.scaffold53655319.143	1.44e-120	338	82.564	Tpre003036.1	6.39e-120	337	82.051	NA	NA	NA	NA	Teva005341.1	1.09e-120	338	82.564	Peroxiredoxin 1 OS=Drosophila melanogaster OX=7227 GN=Jafrac1 PE=1 SV=1	no
comp194_c0_seq1	evm.model.scaffold122460587.189	1.26e-72	210	88.889	Tpre006412.1	1.44e-72	210	88.889	NA	NA	NA	NA	Teva018081.1	1.69e-72	210	88.889	Cytochrome c-2 OS=Ceratitis capitata OX=7213 PE=1 SV=2	no
comp2069_c1_seq3	NA	NA	NA	NA	Tpre008749.1	0	1800	79.155	Tbra006994.1	0	1623	76.625	Teva004136.1	0	1822	77.897	2-oxoglutarate dehydrogenase, mitochondrial OS=Macaca fascicularis OX=9541 GN=OGDH PE=2 SV=1	no
comp2088_c0_seq1	evm.model.scaffold19241039.67	0	534	78.328	Tpre004853.1	0	518	79.167	Tbra008957.1	0	541	79.814	Teva013794.1	0	541	79.814	Annexin B9 OS=Drosophila melanogaster OX=7227 GN=AnxB9 PE=2 SV=2	no
comp209_c0_seq1	evm.model.scaffold551205510.51	0	868	89.805	Tpre001642.1	0	868	89.805	Tbra015955.1	0	868	89.805	Teva006229.1	0	868	89.805	Probable citrate synthase 2, mitochondrial OS=Aedes aegypti OX=7159 GN=AAEL011789 PE=3 SV=1	no
comp2171_c0_seq1	evm.model.scaffold691110477.120	0	784	82.839	Tpre011941.1	0	780	86.517	Tbra009662.1	0	777	86.253	Teva011031.1	0	777	86.253	Phosphoglycerate kinase OS=Drosophila melanogaster OX=7227 GN=Pgk PE=2 SV=2	no
comp219_c0_seq1	evm.model.scaffold74989670.37	1.3e-106	299	97.297	Tpre010686.1	1.48e-106	299	97.297	Tbra011216.1	1.77e-106	299	97.297	Teva015023.1	1.73e-106	299	97.297	Cofilin/actin-depolymerizing factor homolog OS=Drosophila melanogaster OX=7227 GN=tsr PE=1 SV=1	no
comp222_c0_seq1	evm.model.scaffold36100647.100	9.21e-101	285	87.179	Tpre007577.1	1.62e-102	289	88.462	Tbra014777.1	1.26e-100	285	87.179	Teva001059.1	1.23e-100	285	87.179	Nucleoside diphosphate kinase OS=Drosophila melanogaster OX=7227 GN=awd PE=1 SV=3	no
comp226_c0_seq1	evm.model.scaffold132516383.51	0	942	74.519	Tpre004554.1	0	937	73.962	Tbra002372.1	0	934	73.237	Teva009092.1	0	879	73.469	Transketolase OS=Bos taurus OX=9913 GN=TKT PE=2 SV=1	no
comp242_c0_seq1	evm.model.scaffold53655319.58	0	600	72.558	Tpre005269.1	0	610	71.759	Tbra006690.1	0	600	70.833	Teva006670.1	0	600	70.833	Elongation factor 1-gamma OS=Artemia salina OX=85549 PE=1 SV=3	no
comp2430_c0_seq1	NA	NA	NA	NA	Tpre006088.1	7.73e-179	501	82.544	Tbra004688.1	7.73e-168	483	88.552	Teva018510.1	9.63e-157	446	77.545	Troponin T OS=Periplaneta americana OX=6978 GN=TNT PE=2 SV=1	no
	NA	NA	NA	NA	Tpre006410.1	1.93e-157	448	77.844	Tbra009948.1	1.07e-147	429	79.553	Teva007964.1	7.58e-174	490	81.548
comp2506_c0_seq1	NA	NA	NA	NA	Tpre005129.1	1.76e-160	443	86.64	Tbra013659.1	3.05e-161	446	87.045	Teva002861.1	2.97e-161	446	87.045	Triosephosphate isomerase OS=Bombyx mori OX=7091 GN=Tpi PE=1 SV=2	no
comp261_c0_seq1	evm.model.scaffold132516383.7	5.9e-82	237	77.852	Tpre004578.1	5.71e-79	229	75.676	Tbra004894.1	3.25e-81	235	77.181	Teva001792.1	3.17e-81	235	77.181	Superoxide dismutase [Cu-Zn] OS=Drosophila willistoni OX=7260 GN=Sod1 PE=3 SV=2	no
comp263_c0_seq1	NA	NA	NA	NA	NA	NA	NA	NA	NA	NA	NA	NA	Teva002432.1	0	530	72.08	Calreticulin OS=Drosophila melanogaster OX=7227 GN=Calr PE=1 SV=2	yes
comp2829_c0_seq2	evm.model.scaffold231896427.74	0	647	73.634	Tpre001195.1	0	650	73.46	Tbra014006.1	0	632	73.85	Teva008482.1	0	647	73.634	Protein disulfide-isomerase A6 homolog OS=Drosophila melanogaster OX=7227 GN=CaBP1 PE=1 SV=1	yes
comp29_c0_seq1	evm.model.scaffold251846522.47	0	1052	93.178	Tpre003986.1	0	1194	94.222	Tbra012724.1	0	1201	94.222	Teva013450.1	0	1155	85.366	Heat shock 70 kDa protein cognate 4 OS=Manduca sexta OX=7130 PE=2 SV=1	no
	evm.model.scaffold251846522.47	0	1052	93.178	Tpre004315.1	0	954	70.687	Tbra005457.1	0	1155	85.366	Teva007867.1	0	952	70.534
	evm.model.scaffold251846522.47	0	1052	93.178	Tpre004031.1	0	1155	85.366	NA	NA	NA	NA	Teva007844.1	0	1194	94.222
comp30_c0_seq1	NA	NA	NA	NA	Tpre005430.1	0	1194	87.639	Tbra001256.1	0	1194	87.917	Teva014395.1	0	1194	87.917	Heat shock protein 83 OS=Bombyx mori OX=7091 GN=Hsp83 PE=1 SV=1	no
comp307_c0_seq1	evm.model.scaffold491334524.45.1	0	609	86.567	NA	NA	NA	NA	Tbra005125.1	0	660	86.339	Teva005679.1	0	660	86.339	Fructose-bisphosphate aldolase OS=Drosophila melanogaster OX=7227 GN=Ald1 PE=1 SV=5	no
comp3099_c0_seq1	NA	NA	NA	NA	Tpre011641.1	3.3e-134	375	77.727	NA	NA	NA	NA	Teva017827.1	4.62e-134	374	77.727	Peroxiredoxin-6 OS=Gallus gallus OX=9031 GN=PRDX6 PE=2 SV=3	no
comp31_c0_seq1	NA	NA	NA	NA	Tpre002896.1	1.28e-178	489	96.761	Tbra003845.1	1.54e-178	489	96.761	Teva013721.1	2.21e-168	466	80.201	14-3-3 protein zeta OS=Bombyx mori OX=7091 GN=14-3-3zeta PE=2 SV=2	no
comp321_c0_seq1	NA	NA	NA	NA	Tpre006918.1	0	616	90.419	NA	NA	NA	NA	Teva008178.1	0	616	90.419	Glyceraldehyde-3-phosphate dehydrogenase 2 OS=Drosophila pseudoobscura pseudoobscura OX=46245 GN=Gapdh2 PE=2 SV=2	no
comp326_c0_seq1	NA	NA	NA	NA	Tpre009437.1	0	555	71.745	NA	NA	NA	NA	Teva002432.1	0	541	72.08	Calreticulin OS=Drosophila melanogaster OX=7227 GN=Calr PE=1 SV=2	yes
comp33_c0_seq1	NA	NA	NA	NA	Tpre009559.1	1.6e-45	139	78.313	NA	NA	NA	NA	Teva014187.1	1.87e-45	139	78.313	40S ribosomal protein S21 OS=Biphyllus lunatus OX=197003 GN=RpS21 PE=3 SV=1	no
comp33_c1_seq1	evm.model.scaffold291622829.58	0	763	99.727	Tpre010840.1	0	773	97.34	Tbra008217.1	0	773	97.34	Teva016478.1	0	786	99.734	Actin-5C OS=Drosophila melanogaster OX=7227 GN=Act5C PE=1 SV=4	no
	evm.model.scaffold145427804.22	0	773	97.34	Tpre001521.1	0	773	97.34	Tbra006817.1	0	733	93.617	Teva014441.1	0	773	97.34
	NA	NA	NA	NA	Tpre004241.1	0	786	99.734	Tbra016470.1	0	723	94.149	Teva004563.1	0	773	97.34
comp332_c0_seq1	evm.model.scaffold19241039.67	0	538	79.257	Tpre004853.1	0	523	80.128	Tbra008957.1	0	545	80.495	Teva013794.1	0	545	80.495	Annexin B9 OS=Drosophila melanogaster OX=7227 GN=AnxB9 PE=2 SV=2	no
comp337_c0_seq13	evm.model.scaffold75982181.2	0	3542	92.612	Tpre004718.1	0	3523	92.533	Tbra014300.1	0	3534	92.596	NA	NA	NA	NA	NA	no
comp338_c0_seq1	evm.model.scaffold132516383.7	2.04e-81	235	77.852	Tpre004578.1	3.52e-78	228	75.676	Tbra004894.1	9.52e-81	234	77.181	Teva001792.1	9.29e-81	234	77.181	Superoxide dismutase [Cu-Zn] OS=Drosophila willistoni OX=7260 GN=Sod1 PE=3 SV=2	no
comp3535_c0_seq1	evm.model.scaffold561205416.101	1.6e-89	258	75.287	Tpre006646.1	5.34e-89	256	75.287	NA	NA	NA	NA	Teva007465.1	7.97e-89	256	75.287	Mesencephalic astrocyte-derived neurotrophic factor homolog OS=Drosophila mojavensis OX=7230 GN=Manf PE=3 SV=1	yes
comp3568_c0_seq1	evm.model.scaffold63136970.40.3	1.9e-151	424	95.279	Tpre003373.1	1.24e-151	422	95.708	Tbra009231.1	5.24e-65	214	75.817	Teva012742.1	6.74e-152	423	95.708	Tropomyosin-1 OS=Bombyx mori OX=7091 PE=1 SV=1	no
	NA	NA	NA	NA	NA	NA	NA	NA	Tbra009222.1	1.49e-151	422	95.708	NA	NA	NA	NA
comp366_c2_seq1	evm.model.scaffold74989670.37	1.3e-106	299	97.297	Tpre010686.1	1.48e-106	299	97.297	Tbra011216.1	1.77e-106	299	97.297	Teva015023.1	1.73e-106	299	97.297	Cofilin/actin-depolymerizing factor homolog OS=Drosophila melanogaster OX=7227 GN=tsr PE=1 SV=1	no
comp381_c0_seq1	evm.model.scaffold491334524.63	0	1019	93.928	Tpre005067.1	0	1045	93.248	Tbra005177.1	0	1045	93.248	Teva000635.1	0	1045	93.248	ATP synthase subunit alpha, mitochondrial OS=Drosophila melanogaster OX=7227 GN=blw PE=1 SV=2	no
comp393_c0_seq1	evm.model.scaffold122460587.189	8.92e-72	207	87.037	Tpre006412.1	1.02e-71	207	87.037	NA	NA	NA	NA	Teva018081.1	1.19e-71	207	87.037	Cytochrome c-2 OS=Ceratitis capitata OX=7213 PE=1 SV=2	no
comp4025_c0_seq1	evm.model.scaffold53655319.42	0	522	80	Tpre005222.1	0	518	79.016	Tbra006688.1	0	521	81.063	Teva009945.1	0	520	81.063	Alpha-tocopherol transfer protein-like OS=Homo sapiens OX=9606 GN=TTPAL PE=1 SV=2	no
comp413_c1_seq2	evm.model.scaffold491334524.45.1	0	612	86.095	NA	NA	NA	NA	Tbra005125.1	0	634	83.333	Teva005679.1	0	634	83.333	Fructose-bisphosphate aldolase OS=Drosophila melanogaster OX=7227 GN=Ald1 PE=1 SV=5	no
comp4268_c1_seq1	NA	NA	NA	NA	Tpre006088.1	1.18e-179	503	83.136	Tbra009948.1	2.3e-146	426	79.233	Teva007964.1	3.43e-174	491	81.845	Troponin T OS=Periplaneta americana OX=6978 GN=TNT PE=2 SV=1	no
	NA	NA	NA	NA	Tpre006410.1	1.22e-155	444	77.545	Tbra004688.1	6.93e-169	486	89.226	Teva018510.1	3.97e-155	443	77.246
comp428_c0_seq1	NA	NA	NA	NA	Tpre004734.1	0	918	92.8	Tbra005028.1	0	920	92.49	Teva017414.1	0	920	92.49	Endoplasmic reticulum chaperone BiP OS=Drosophila melanogaster OX=7227 GN=Hsc70-3 PE=1 SV=2	yes
comp431_c0_seq1	evm.model.scaffold371531719.57	0	897	87.576	Tpre003530.1	0	939	86.538	Tbra012464.1	0	939	86.538	Teva006922.1	0	938	86.731	Pyruvate kinase OS=Drosophila melanogaster OX=7227 GN=PyK PE=2 SV=2	no
comp436_c0_seq1	evm.model.scaffold561205416.39	0	610	87.353	Tpre006627.1	0	610	87.353	Tbra005289.1	0	594	86.905	Teva004503.1	0	610	87.353	Malate dehydrogenase, mitochondrial OS=Pongo abelii OX=9601 GN=MDH2 PE=2 SV=1	no
comp4489_c2_seq4	NA	NA	NA	NA	NA	NA	NA	NA	Tbra007305.1	1.6e-06	50.4	78.571	NA	NA	NA	NA	Glucose dehydrogenase [FAD, quinone] OS=Drosophila pseudoobscura pseudoobscura OX=46245 GN=Gld PE=3 SV=4	no
comp455_c2_seq1	NA	NA	NA	NA	Tpre002896.1	1.28e-178	489	96.761	Tbra003845.1	1.54e-178	489	96.761	Teva013721.1	2.21e-168	466	80.201	14-3-3 protein zeta OS=Bombyx mori OX=7091 GN=14-3-3zeta PE=2 SV=2	no
comp464_c0_seq1	evm.model.scaffold242105264.21.1	0	805	89.862	Tpre005976.1	0	806	90.092	Tbra006876.1	0	744	90.226	Teva008965.1	0	805	90.092	Enolase OS=Drosophila melanogaster OX=7227 GN=Eno PE=1 SV=2	no
	evm.model.scaffold451404722.20.1	0	805	89.862	NA	NA	NA	NA	NA	NA	NA	NA	NA	NA	NA	NA
comp469_c0_seq1	evm.model.scaffold551205510.51	0	866	89.154	Tpre001642.1	0	866	89.154	Tbra015955.1	0	866	89.154	Teva006229.1	0	866	89.154	Probable citrate synthase 2, mitochondrial OS=Aedes aegypti OX=7159 GN=AAEL011789 PE=3 SV=1	no
comp471_c0_seq1	evm.model.scaffold561205416.39	0	610	86.765	Tpre006627.1	0	610	86.765	Tbra005289.1	0	594	86.31	Teva004503.1	0	610	86.765	Malate dehydrogenase, mitochondrial OS=Pongo abelii OX=9601 GN=MDH2 PE=2 SV=1	no
comp486_c0_seq1	evm.model.scaffold88772575.45	0	1551	94.015	Tpre001740.1	0	1551	94.015	Tbra015904.1	0	1551	94.015	Teva000991.1	0	1551	94.015	Transitional endoplasmic reticulum ATPase TER94 OS=Drosophila melanogaster OX=7227 GN=TER94 PE=1 SV=1	no
comp4862_c0_seq1	evm.model.scaffold63136970.40.3	5.2e-159	445	94.253	Tpre003373.1	2.41e-172	476	91.901	Tbra009222.1	2.9e-172	476	91.901	Teva012742.1	0	523	96.127	Tropomyosin-1 OS=Bombyx mori OX=7091 PE=1 SV=1	no
	NA	NA	NA	NA	NA	NA	NA	NA	Tbra009231.1	7.37e-79	253	72.906	NA	NA	NA	NA
comp493_c2_seq4	evm.model.scaffold28125946.436	1.29e-82	241	74.074	Tpre000265.1	9.92e-104	296	72.33	NA	NA	NA	NA	Teva013441.1	1.5e-103	296	72.33	Peptidyl-prolyl cis-trans isomerase B OS=Bos taurus OX=9913 GN=PPIB PE=1 SV=4	yes
comp500_c0_seq1	evm.model.scaffold53655319.15.2	0	696	93.239	Tpre005233.1	0	701	94.366	Tbra003412.1	0	658	89.577	Teva007736.1	0	700	93.803	Arginine kinase OS=Apis mellifera OX=7460 GN=ARGK PE=2 SV=1	no
comp5065_c0_seq1	NA	NA	NA	NA	Tpre009780.1	5.07e-112	314	85.799	Tbra010193.1	8.11e-111	311	85.207	Teva004773.1	7.91e-111	311	85.207	Myophilin OS=Echinococcus granulosus OX=6210 PE=2 SV=1	no
comp508_c0_seq1	evm.model.scaffold73065918.73	1.3e-106	302	74.457	Tpre004273.1	1.48e-106	302	74.457	Tbra007447.1	1.57e-102	292	73.37	Teva005859.1	1.53e-102	292	73.37	Muscle-specific protein 20 OS=Drosophila melanogaster OX=7227 GN=Mp20 PE=2 SV=2	no
	NA	NA	NA	NA	Tpre002052.1	8.15e-103	292	73.913	Tbra002643.1	5.44e-106	301	74.457	Teva007605.1	1.73e-106	302	74.457
	NA	NA	NA	NA	NA	NA	NA	NA	NA	NA	NA	NA	Teva005859.1	1.53e-102	292	73.37
comp54_c0_seq1	evm.model.scaffold731030121.17	0	864	92.683	Tpre012359.1	0	922	97.18	Tbra011767.1	0	833	96.852	Teva004687.1	0	864	92.683	Elongation factor 1-alpha OS=Apis mellifera OX=7460 PE=3 SV=1	no
	evm.model.scaffold103638134.24	0	924	97.397	Tpre012359.1	0	922	97.18	Tbra011767.1	0	833	96.852	Teva000447.1	0	923	97.18
	NA	NA	NA	NA	Tpre009057.1	0	864	92.683	Tbra002076.1	0	864	92.683	Teva004687.1	0	864	92.683
comp576_c0_seq1	evm.model.scaffold371531719.57	0	890	87.169	Tpre003530.1	0	935	86.346	Tbra012464.1	0	932	86.154	Teva006922.1	0	931	86.346	Pyruvate kinase OS=Drosophila melanogaster OX=7227 GN=PyK PE=2 SV=2	no
comp626_c0_seq1	evm.model.scaffold145427804.22	0	745	99.721	Tpre004241.1	0	736	97.486	Tbra016470.1	0	674	91.62	Teva016478.1	0	736	97.486	Actin-5C OS=Drosophila melanogaster OX=7227 GN=Act5C PE=1 SV=4	no
	evm.model.scaffold291622829.58	0	738	97.486	Tpre001521.1	0	745	99.721	Tbra008217.1	0	745	99.721	Teva014441.1	0	746	99.721
	NA	NA	NA	NA	Tpre010840.1	0	746	99.721	Tbra016470.1	0	674	91.62	Teva004563.1	0	745	99.721
comp644_c0_seq1	evm.model.scaffold242105264.21.1	0	814	91.014	Tpre005976.1	0	816	91.244	Tbra006876.1	0	754	91.25	Teva008965.1	0	814	91.244	Enolase OS=Drosophila melanogaster OX=7227 GN=Eno PE=1 SV=2	no
	evm.model.scaffold451404722.20.1	0	814	91.014	NA	NA	NA	NA	NA	NA	NA	NA	NA	NA	NA	NA
comp66_c0_seq1	evm.model.scaffold82914511.51	0	939	99.556	Tpre010301.1	0	727	77.854	Tbra016080.1	0	939	99.556	Teva017397.1	0	726	77.677	Tubulin alpha chain OS=Torpedo marmorata OX=7788 PE=2 SV=1	no
	evm.model.scaffold102485128.17	0	727	77.854	NA	NA	NA	NA	Tbra001050.1	0	726	77.854	Teva005055.1	0	931	98.222
	evm.model.scaffold83837005.14	0	931	98.222	NA	NA	NA	NA	Tbra008528.1	0	924	97.996	Teva001882.1	0	939	99.556
comp679_c0_seq1	evm.model.scaffold36100647.351	3.04e-68	201	74.419	Tpre008580.1	6.48e-69	202	75.194	Tbra003145.1	6.62e-53	177	74.107	Teva000267.1	1.6e-67	199	72.519	Fatty acid-binding protein, muscle OS=Locusta migratoria OX=7004 PE=1 SV=2	no
comp7_c0_seq1	evm.model.scaffold251846522.47	0	1054	92.998	Tpre003986.1	0	1190	94.042	Tbra005457.1	0	1156	85.496	Teva013450.1	0	1156	85.496	Heat shock 70 kDa protein cognate 4 OS=Manduca sexta OX=7130 PE=2 SV=1	no
	NA	NA	NA	NA	Tpre004031.1	0	1156	85.649	Tbra012724.1	0	1198	94.042	Teva007867.1	0	951	70.229
	NA	NA	NA	NA	Tpre004315.1	0	949	70.274	NA	NA	NA	NA	Teva007844.1	0	1190	94.042
comp703_c3_seq7	evm.model.scaffold74989670.31	0	1604	94.465	Tpre010681.1	0	1929	93.788	Tbra011193.1	0	1925	93.687	Teva004877.1	0	1925	93.687	Calcium-transporting ATPase sarcoplasmic/endoplasmic reticulum type OS=Anopheles gambiae OX=7165 GN=SERCA PE=3 SV=5	no
comp712_c0_seq1	evm.model.scaffold53655319.42	0	528	82.609	Tpre005222.1	0	523	81.271	Tbra006688.1	0	524	82.274	Teva009945.1	0	523	82.274	Alpha-tocopherol transfer protein-like OS=Homo sapiens OX=9606 GN=TTPAL PE=1 SV=2	no
comp719_c0_seq1	evm.model.scaffold601151948.20	8.48e-119	337	73.684	Tpre000297.1	9.65e-119	337	73.684	NA	NA	NA	NA	Teva004658.1	1.13e-118	337	73.684	Protein lethal(2)essential for life OS=Drosophila melanogaster OX=7227 GN=l(2)efl PE=1 SV=1	no
comp739_c0_seq1	NA	NA	NA	NA	Tpre004734.1	0	1189	91.185	Tbra005028.1	0	1191	91.061	Teva017414.1	0	1191	91.061	Endoplasmic reticulum chaperone BiP OS=Drosophila melanogaster OX=7227 GN=Hsc70-3 PE=1 SV=2	yes
comp797_c0_seq3	evm.model.scaffold191953600.184	1.01e-112	330	73.733	Tpre008640.1	8.62e-111	330	73.733	NA	NA	NA	NA	Teva017834.1	2.36e-104	299	76.289	Reticulon-1 OS=Homo sapiens OX=9606 GN=RTN1 PE=1 SV=1	no
comp804_c1_seq1	evm.model.scaffold501332121.32	0	778	84.071	Tpre001939.1	0	784	84.581	NA	NA	NA	NA	Teva016146.1	0	783	84.547	Succinate--CoA ligase [ADP-forming] subunit beta, mitochondrial OS=Homo sapiens OX=9606 GN=SUCLA2 PE=1 SV=3	no
comp817_c0_seq1	evm.model.scaffold174271038.10	9.72e-142	399	78.059	Tpre008014.1	0	528	79.421	Tbra000260.1	0	531	80.064	Teva019119.1	0	531	80.064	Aldo-keto reductase family 1 member B1 OS=Oryctolagus cuniculus OX=9986 GN=AKR1B1 PE=2 SV=3	no
	evm.model.scaffold208165086.9	0	528	79.1	NA	NA	NA	NA	NA	NA	NA	NA	NA	NA	NA	NA
comp835_c0_seq1	NA	NA	NA	NA	Tpre011641.1	2.2e-133	372	76.818	NA	NA	NA	NA	Teva017827.1	2.98e-133	372	76.818	Peroxiredoxin-6 OS=Gallus gallus OX=9031 GN=PRDX6 PE=2 SV=3	no
comp90_c0_seq1	NA	NA	NA	NA	Tpre006918.1	0	623	90.991	NA	NA	NA	NA	Teva008178.1	0	623	90.991	Glyceraldehyde-3-phosphate dehydrogenase 2 OS=Drosophila pseudoobscura pseudoobscura OX=46245 GN=Gapdh2 PE=2 SV=2	no
comp918_c0_seq1	NA	NA	NA	NA	Tpre005129.1	3.07e-161	447	86.64	Tbra013659.1	5.61e-162	449	87.045	Teva002861.1	5.47e-162	449	87.045	Triosephosphate isomerase OS=Bombyx mori OX=7091 GN=Tpi PE=1 SV=2	no
comp953_c0_seq1	evm.model.scaffold601151948.20	9.05e-117	332	72.874	Tpre000297.1	1.03e-116	332	72.874	NA	NA	NA	NA	Teva004658.1	1.21e-116	332	72.874	Protein lethal(2)essential for life OS=Drosophila melanogaster OX=7227 GN=l(2)efl PE=1 SV=1	no
comp96_c0_seq1	evm.model.scaffold221135511.3	3.56e-105	296	82.927	Tpre002911.1	4.23e-105	296	82.927	Tbra012992.1	2.74e-100	287	79.268	Teva002968.1	2.67e-100	287	79.268	Peptidyl-prolyl cis-trans isomerase OS=Blattella germanica OX=6973 GN=CYPA PE=2 SV=1	no
	evm.model.scaffold122460587.114	6.55e-101	288	79.268	Tpre000738.1	9.09e-101	288	79.268	NA	NA	NA	NA	Teva013724.1	4.75e-105	296	82.927
NP_001155084.1	NA	NA	NA	NA	Tpre001911.1	0	870	77.818	NA	NA	NA	NA	Teva006261.1	0	870	77.818	chitinase 5 precursor	yes
NP_001155151.1	NA	NA	NA	NA	Tpre009437.1	0	596	71.782	NA	NA	NA	NA	Teva002432.1	0	564	73.95	calreticulin precursor	yes
NP_001155164.1	evm.model.scaffold93740636.39	7.11e-58	175	70.543	Tpre006115.1	2.98e-53	164	74.038	NA	NA	NA	NA	NA	NA	NA	NA	venom protein R precursor	yes
NP_001157191.1	evm.model.scaffold145427804.22	0	775	97.606	Tpre010840.1	0	774	97.606	Tbra006817.1	0	735	93.883	Teva004563.1	0	775	97.606	actin related protein 1	no
	evm.model.scaffold291622829.58	0	765	100	Tpre004241.1	0	788	100	Tbra016470.1	0	724	94.415	Teva014441.1	0	774	97.606
	NA	NA	NA	NA	NA	NA	NA	NA	Tbra008217.1	0	775	97.606	Teva016478.1	0	788	100
	NA	NA	NA	NA	NA	NA	NA	NA	NA	NA	NA	NA	Teva004563.1	0	775	97.606
XP_001599732.1	evm.model.scaffold681111042.42	0	794	75.304	Tpre004985.1	0	801	76.113	Tbra005124.1	0	805	76.113	Teva009784.1	0	801	76.113	Protein disulfide-isomerase A3	yes
XP_001601350.2	evm.model.scaffold211935411.30	0	831	71.636	Tpre009987.1	0	833	71.043	Tbra010106.1	0	832	70.683	Teva017925.1	0	832	70.683	EsteraseF E4	yes
XP_001602179.1	evm.model.scaffold162237878.77	0	1087	80.526	Tpre000463.1	0	1085	80.093	Tbra010125.1	0	1020	81.987	Teva016256.1	0	1081	80.586	trehalase isoform 1	yes
XP_001607198.1	NA	NA	NA	NA	Tpre004020.1	0	1139	70.388	Tbra010204.1	0	804	77.113	NA	NA	NA	NA	angiotensin-converting enzyme	yes
XP_003424464.1	evm.model.scaffold82914511.219.1	0	1122	76.912	Tpre009123.1	0	1123	76.762	NA	NA	NA	NA	Teva016205.1	0	878	70.134	Putative uncharacterized protein	yes
XP_003704057.1	evm.model.scaffold100670451.5	0	738	75.223	Tpre009609.1	0	740	75.446	Tbra004600.1	0	736	75	Teva018614.1	0	736	75	kynurenine--oxoglutarate transaminase 3-like	yes
The best hits were determined based on the criteria that evalue is less than 1e-5, bit score is greater than 100 and percentage identity is greater than 70.
