# Supplementary material for: Genome Assembly and Comparative Analysis of the Egg Parasitoid Wasp Trichogramma dendrolimi Shed Light on the Composition and Evolution of Olfactory Receptors and Venoms
Source: Insects. 2023 Jan 31;14(2):144. doi: 10.3390/insects14020144 (PMC9960361; doi:10.3390/insects14020144)
Supplement: Supplementary file 1 [file insects-14-00144-s001.zip › Supplementary Files/Supplementary Table S14.txt]

Table S14. GO enrichment analysis on specific venom genes of T. dendrolimi
GO.ID	Annotated	Significant	raw.p.value	GO_term	ontology
GO:0007017	26	7	5.14447579400876e-08	microtubule-based process	BP
GO:0016209	9	5	6.39851471433045e-08	antioxidant activity	MF
GO:0034663	6	4	5.67663712761198e-07	endoplasmic reticulum chaperone complex	CC
GO:0019430	8	4	2.59123880875154e-06	removal of superoxide radicals	BP
GO:0003746	19	5	5.26895459899368e-06	translation elongation factor activity	MF
GO:0004601	21	5	9.01319790287143e-06	peroxidase activity	MF
GO:0006414	22	5	1.15322135934634e-05	translational elongation	BP
GO:0045454	11	4	1.18181920594406e-05	cell redox homeostasis	BP
GO:0034976	40	6	1.87254431386532e-05	response to endoplasmic reticulum stress	BP
GO:0006099	42	6	2.50053252824899e-05	tricarboxylic acid cycle	BP
GO:0051787	13	4	2.50478603641304e-05	misfolded protein binding	MF
GO:0051920	5	3	2.7351086103801e-05	peroxiredoxin activity	MF
GO:0006096	28	5	4.02019110754194e-05	glycolytic process	BP
GO:0006979	67	7	4.20203037299965e-05	response to oxidative stress	BP
GO:0001758	6	3	5.41345084948408e-05	retinal dehydrogenase activity	MF
GO:0042744	16	4	6.16866048478181e-05	hydrogen peroxide catabolic process	BP
GO:0035845	7	3	9.37528887453341e-05	photoreceptor cell outer segment organization	BP
GO:0005525	195	11	9.67723109396293e-05	GTP binding	MF
GO:0008340	78	7	0.000112223763509726	determination of adult lifespan	BP
GO:0036335	19	4	0.000127108524719191	intestinal stem cell homeostasis	BP
GO:0051287	36	5	0.000140830800815127	NAD binding	MF
GO:0140662	21	4	0.000192004744510959	ATP-dependent protein folding chaperone	MF
GO:0005200	60	6	0.000193794640508749	structural constituent of cytoskeleton	MF
GO:0000235	2	2	0.000199942961671847	astral microtubule	CC
GO:0004096	2	2	0.000199942961671847	catalase activity	MF
GO:0004367	2	2	0.000199942961671847	glycerol-3-phosphate dehydrogenase [NAD+] activity	MF
GO:0006929	2	2	0.000199942961671847	substrate-dependent cell migration	BP
GO:0010826	2	2	0.000199942961671847	negative regulation of centrosome duplication	BP
GO:0034165	2	2	0.000199942961671847	positive regulation of toll-like receptor 9 signaling pathway	BP
GO:0038001	2	2	0.000199942961671847	paracrine signaling	BP
GO:0046168	2	2	0.000199942961671847	glycerol-3-phosphate catabolic process	BP
GO:0005737	3339	67	0.000213953482788229	cytoplasm	CC
GO:0006457	88	7	0.000239900925360638	protein folding	BP
GO:0016616	46	5	0.000457267619864066	oxidoreductase activity, acting on the CH-OH group of donors, NAD or NADP as acceptor	MF
GO:0005788	47	5	0.000505953708142749	endoplasmic reticulum lumen	CC
GO:0016491	492	17	0.000551008180880108	oxidoreductase activity	MF
GO:0000015	3	2	0.000594243235987345	phosphopyruvate hydratase complex	CC
GO:0000388	3	2	0.000594243235987345	spliceosome conformational change to release U4 (or U4atac) and U1 (or U11)	BP
GO:0004634	3	2	0.000594243235987345	phosphopyruvate hydratase activity	MF
GO:0008379	3	2	0.000594243235987345	thioredoxin peroxidase activity	MF
GO:0009331	3	2	0.000594243235987345	glycerol-3-phosphate dehydrogenase complex	CC
GO:0031258	3	2	0.000594243235987345	lamellipodium membrane	CC
GO:0045321	3	2	0.000594243235987345	leukocyte activation	BP
GO:0001523	13	3	0.000719740784999376	retinoid metabolic process	BP
GO:0015035	13	3	0.000719740784999376	protein-disulfide reductase activity	MF
GO:0072593	13	3	0.000719740784999376	reactive oxygen species metabolic process	BP
GO:0042026	14	3	0.000906574759422098	protein refolding	BP
GO:0098869	32	4	0.00102262298796491	cellular oxidant detoxification	BP
GO:0042803	259	11	0.00109955882000724	protein homodimerization activity	MF
GO:0004784	4	2	0.00117743124357505	superoxide dismutase activity	MF
GO:0048771	4	2	0.00117743124357505	tissue remodeling	BP
GO:0043410	35	4	0.00144098059259182	positive regulation of MAPK cascade	BP
GO:0042593	37	4	0.00177834761874293	glucose homeostasis	BP
GO:0051082	62	5	0.0018022437447447	unfolded protein binding	MF
GO:0006801	5	2	0.00194415134855588	superoxide metabolic process	BP
GO:0016615	5	2	0.00194415134855588	malate dehydrogenase activity	MF
GO:0031005	5	2	0.00194415134855588	filamin binding	MF
GO:0000226	64	5	0.00207626537754927	microtubule cytoskeleton organization	BP
GO:0000278	96	6	0.00237146506611326	mitotic cell cycle	BP
GO:0045214	42	4	0.00285399668115937	sarcomere organization	BP
GO:0006072	6	2	0.0028891597685864	glycerol-3-phosphate metabolic process	BP
GO:0030060	6	2	0.0028891597685864	L-malate dehydrogenase activity	MF
GO:0097178	6	2	0.0028891597685864	ruffle assembly	BP
GO:1904294	6	2	0.0028891597685864	positive regulation of ERAD pathway	BP
GO:0000287	100	6	0.00291273526568426	magnesium ion binding	MF
GO:0030433	45	4	0.00367706125541156	ubiquitin-dependent ERAD pathway	BP
GO:0000220	7	2	0.00400732252052283	vacuolar proton-transporting V-type ATPase, V0 domain	CC
GO:0006165	7	2	0.00400732252052283	nucleoside diphosphate phosphorylation	BP
GO:0006650	7	2	0.00400732252052283	glycerophospholipid metabolic process	BP
GO:0008239	7	2	0.00400732252052283	dipeptidyl-peptidase activity	MF
GO:0061621	7	2	0.00400732252052283	canonical glycolysis	BP
GO:0071542	7	2	0.00400732252052283	dopaminergic neuron differentiation	BP
GO:0097191	7	2	0.00400732252052283	extrinsic apoptotic signaling pathway	BP
GO:0005975	146	7	0.00466399807477967	carbohydrate metabolic process	BP
GO:0000413	25	3	0.0051125117082222	protein peptidyl-prolyl isomerization	BP
GO:0004550	8	2	0.00529361340112801	nucleoside diphosphate kinase activity	MF
GO:0006101	8	2	0.00529361340112801	citrate metabolic process	BP
GO:0006102	8	2	0.00529361340112801	isocitrate metabolic process	BP
GO:0015026	8	2	0.00529361340112801	coreceptor activity	MF
GO:1902857	8	2	0.00529361340112801	positive regulation of non-motile cilium assembly	BP
GO:0000166	1217	28	0.00575267589484912	nucleotide binding	MF
GO:0043186	27	3	0.00636926562992832	P granule	CC
GO:0003756	9	2	0.00674311200225261	protein disulfide isomerase activity	MF
GO:0006108	9	2	0.00674311200225261	malate metabolic process	BP
GO:0008103	9	2	0.00674311200225261	oocyte microtubule cytoskeleton polarization	BP
GO:0034620	9	2	0.00674311200225261	cellular response to unfolded protein	BP
GO:0036038	9	2	0.00674311200225261	MKS complex	CC
GO:0048167	28	3	0.00706057943897769	regulation of synaptic plasticity	BP
GO:0016853	88	5	0.00815245886204658	isomerase activity	MF
GO:0016829	124	6	0.00829446527537361	lyase activity	MF
GO:0005790	10	2	0.00835100175993067	smooth endoplasmic reticulum	CC
GO:0048008	10	2	0.00835100175993067	platelet-derived growth factor receptor signaling pathway	BP
GO:0060322	10	2	0.00835100175993067	head development	BP
GO:0030018	89	5	0.00854184126484362	Z disc	CC
GO:0042572	31	3	0.00939383542308598	retinol metabolic process	BP
GO:0002218	11	2	0.0101125680368384	activation of innate immune response	BP
GO:0042542	11	2	0.0101125680368384	response to hydrogen peroxide	BP
GO:0047655	11	2	0.0101125680368384	allyl-alcohol dehydrogenase activity	MF
GO:0048754	11	2	0.0101125680368384	branching morphogenesis of an epithelial tube	BP
GO:0051085	11	2	0.0101125680368384	chaperone cofactor-dependent protein refolding	BP
GO:0110095	11	2	0.0101125680368384	cellular detoxification of aldehyde	BP
GO:2000331	11	2	0.0101125680368384	regulation of terminal button organization	BP
GO:0042470	33	3	0.0111707029747277	melanosome	CC
GO:0032088	12	2	0.012023196237574	negative regulation of NF-kappaB transcription factor activity	BP
GO:0035869	12	2	0.012023196237574	ciliary transition zone	CC
GO:0003755	34	3	0.0121268695894945	peptidyl-prolyl cis-trans isomerase activity	MF
GO:0008307	13	2	0.014078369956224	structural constituent of muscle	MF
GO:0016241	13	2	0.014078369956224	regulation of macroautophagy	BP
GO:0044183	13	2	0.014078369956224	protein folding chaperone	MF
GO:0046034	13	2	0.014078369956224	ATP metabolic process	BP
GO:0002357	1	1	0.014197602699872	defense response to tumor cell	BP
GO:0002502	1	1	0.014197602699872	peptide antigen assembly with MHC class I protein complex	BP
GO:0002520	1	1	0.014197602699872	immune system development	BP
GO:0002536	1	1	0.014197602699872	respiratory burst involved in inflammatory response	BP
GO:0002730	1	1	0.014197602699872	regulation of dendritic cell cytokine production	BP
GO:0004022	1	1	0.014197602699872	alcohol dehydrogenase (NAD+) activity	MF
GO:0004033	1	1	0.014197602699872	aldo-keto reductase (NADP) activity	MF
GO:0004332	1	1	0.014197602699872	fructose-bisphosphate aldolase activity	MF
GO:0004352	1	1	0.014197602699872	glutamate dehydrogenase (NAD+) activity	MF
GO:0004353	1	1	0.014197602699872	glutamate dehydrogenase [NAD(P)+] activity	MF
GO:0004354	1	1	0.014197602699872	glutamate dehydrogenase (NADP+) activity	MF
GO:0004450	1	1	0.014197602699872	isocitrate dehydrogenase (NADP+) activity	MF
GO:0004618	1	1	0.014197602699872	phosphoglycerate kinase activity	MF
GO:0004645	1	1	0.014197602699872	1,4-alpha-oligoglucan phosphorylase activity	MF
GO:0004655	1	1	0.014197602699872	porphobilinogen synthase activity	MF
GO:0004743	1	1	0.014197602699872	pyruvate kinase activity	MF
GO:0004802	1	1	0.014197602699872	transketolase activity	MF
GO:0005149	1	1	0.014197602699872	interleukin-1 receptor binding	MF
GO:0005880	1	1	0.014197602699872	nuclear microtubule	CC
GO:0006069	1	1	0.014197602699872	ethanol oxidation	BP
GO:0006116	1	1	0.014197602699872	NADH oxidation	BP
GO:0008184	1	1	0.014197602699872	glycogen phosphorylase activity	MF
GO:0008890	1	1	0.014197602699872	glycine C-acetyltransferase activity	MF
GO:0010310	1	1	0.014197602699872	regulation of hydrogen peroxide metabolic process	BP
GO:0016488	1	1	0.014197602699872	farnesol catabolic process	BP
GO:0018455	1	1	0.014197602699872	alcohol dehydrogenase [NAD(P)+] activity	MF
GO:0019145	1	1	0.014197602699872	aminobutyraldehyde dehydrogenase activity	MF
GO:0019954	1	1	0.014197602699872	asexual reproduction	BP
GO:0021801	1	1	0.014197602699872	cerebral cortex radial glia-guided migration	BP
GO:0022009	1	1	0.014197602699872	central nervous system vasculogenesis	BP
GO:0030043	1	1	0.014197602699872	actin filament fragmentation	BP
GO:0030392	1	1	0.014197602699872	fructosamine catabolic process	BP
GO:0030435	1	1	0.014197602699872	sporulation resulting in formation of a cellular spore	BP
GO:0030906	1	1	0.014197602699872	retromer, cargo-selective complex	CC
GO:0031033	1	1	0.014197602699872	myosin filament organization	BP
GO:0031288	1	1	0.014197602699872	sorocarp morphogenesis	BP
GO:0032725	1	1	0.014197602699872	positive regulation of granulocyte macrophage colony-stimulating factor production	BP
GO:0032735	1	1	0.014197602699872	positive regulation of interleukin-12 production	BP
GO:0032741	1	1	0.014197602699872	positive regulation of interleukin-18 production	BP
GO:0032757	1	1	0.014197602699872	positive regulation of interleukin-8 production	BP
GO:0033206	1	1	0.014197602699872	meiotic cytokinesis	BP
GO:0034080	1	1	0.014197602699872	CENP-A containing nucleosome assembly	BP
GO:0034123	1	1	0.014197602699872	positive regulation of toll-like receptor signaling pathway	BP
GO:0034163	1	1	0.014197602699872	regulation of toll-like receptor 9 signaling pathway	BP
GO:0034336	1	1	0.014197602699872	misfolded RNA binding	MF
GO:0035457	1	1	0.014197602699872	cellular response to interferon-alpha	BP
GO:0035900	1	1	0.014197602699872	response to isolation stress	BP
GO:0036438	1	1	0.014197602699872	maintenance of lens transparency	BP
GO:0042340	1	1	0.014197602699872	keratan sulfate catabolic process	BP
GO:0042692	1	1	0.014197602699872	muscle cell differentiation	BP
GO:0042824	1	1	0.014197602699872	MHC class I peptide loading complex	CC
GO:0043520	1	1	0.014197602699872	regulation of myosin II filament assembly	BP
GO:0045322	1	1	0.014197602699872	unmethylated CpG binding	MF
GO:0045550	1	1	0.014197602699872	geranylgeranyl reductase activity	MF
GO:0045851	1	1	0.014197602699872	pH reduction	BP
GO:0047718	1	1	0.014197602699872	indanol dehydrogenase activity	MF
GO:0051903	1	1	0.014197602699872	S-(hydroxymethyl)glutathione dehydrogenase activity	MF
GO:0052720	1	1	0.014197602699872	class II DNA-(apurinic or apyrimidinic site) endonuclease activity	MF
GO:0060161	1	1	0.014197602699872	positive regulation of dopamine receptor signaling pathway	BP
GO:0060537	1	1	0.014197602699872	muscle tissue development	BP
GO:0061779	1	1	0.014197602699872	Tapasin-ERp57 complex	CC
GO:0071787	1	1	0.014197602699872	endoplasmic reticulum tubular network formation	BP
GO:0080148	1	1	0.014197602699872	negative regulation of response to water deprivation	BP
GO:0090156	1	1	0.014197602699872	cellular sphingolipid homeostasis	BP
GO:0097212	1	1	0.014197602699872	lysosomal membrane organization	BP
GO:0099074	1	1	0.014197602699872	mitochondrion to lysosome transport	BP
GO:0099639	1	1	0.014197602699872	neurotransmitter receptor transport, endosome to plasma membrane	BP
GO:0102250	1	1	0.014197602699872	linear malto-oligosaccharide phosphorylase activity	MF
GO:0102499	1	1	0.014197602699872	SHG alpha-glucan phosphorylase activity	MF
GO:0106321	1	1	0.014197602699872	S-(hydroxymethyl)glutathione dehydrogenase NADP activity	MF
GO:0106322	1	1	0.014197602699872	S-(hydroxymethyl)glutathione dehydrogenase NAD activity	MF
GO:0106373	1	1	0.014197602699872	3-deoxyglucosone dehydrogenase activity	MF
GO:0120078	1	1	0.014197602699872	cell adhesion involved in sprouting angiogenesis	BP
GO:1901895	1	1	0.014197602699872	negative regulation of ATPase-coupled calcium transmembrane transporter activity	BP
GO:1902350	1	1	0.014197602699872	cellular response to chloroquine	BP
GO:1902823	1	1	0.014197602699872	negative regulation of late endosome to lysosome transport	BP
GO:1903181	1	1	0.014197602699872	positive regulation of dopamine biosynthetic process	BP
GO:1903665	1	1	0.014197602699872	negative regulation of asexual reproduction	BP
GO:1903669	1	1	0.014197602699872	positive regulation of chemorepellent activity	BP
GO:1903895	1	1	0.014197602699872	negative regulation of IRE1-mediated unfolded protein response	BP
GO:1903997	1	1	0.014197602699872	positive regulation of non-membrane spanning protein tyrosine kinase activity	BP
GO:1904055	1	1	0.014197602699872	negative regulation of cholangiocyte proliferation	BP
GO:1904672	1	1	0.014197602699872	regulation of somatic stem cell population maintenance	BP
GO:1905166	1	1	0.014197602699872	negative regulation of lysosomal protein catabolic process	BP
GO:1905580	1	1	0.014197602699872	positive regulation of ERBB3 signaling pathway	BP
GO:1905653	1	1	0.014197602699872	positive regulation of artery morphogenesis	BP
GO:1990705	1	1	0.014197602699872	cholangiocyte proliferation	BP
GO:1990809	1	1	0.014197602699872	endoplasmic reticulum tubular network membrane organization	BP
GO:1990829	1	1	0.014197602699872	C-rich single-stranded DNA binding	MF
GO:2000172	1	1	0.014197602699872	regulation of branching morphogenesis of a nerve	BP
GO:2000346	1	1	0.014197602699872	negative regulation of hepatocyte proliferation	BP
GO:2001213	1	1	0.014197602699872	negative regulation of vasculogenesis	BP
GO:2001238	1	1	0.014197602699872	positive regulation of extrinsic apoptotic signaling pathway	BP
GO:0052650	14	2	0.016273669155691	NADP-retinol dehydrogenase activity	MF
GO:0007368	38	3	0.0164107356164272	determination of left/right symmetry	BP
GO:0004032	15	2	0.0186047683782655	alditol:NADP+ 1-oxidoreductase activity	MF
GO:0030665	15	2	0.0186047683782655	clathrin-coated vesicle membrane	CC
GO:0031072	15	2	0.0186047683782655	heat shock protein binding	MF
GO:0043531	15	2	0.0186047683782655	ADP binding	MF
GO:0009411	16	2	0.0210674349869325	response to UV	BP
GO:0035194	16	2	0.0210674349869325	post-transcriptional gene silencing by RNA	BP
GO:0050731	16	2	0.0210674349869325	positive regulation of peptidyl-tyrosine phosphorylation	BP
GO:0030431	17	2	0.0236575274369108	sleep	BP
GO:0005874	202	7	0.0247206299749299	microtubule	CC
GO:0007029	18	2	0.0263709935769329	endoplasmic reticulum organization	BP
GO:0002237	2	1	0.0281952624380721	response to molecule of bacterial origin	BP
GO:0002523	2	1	0.0281952624380721	leukocyte migration involved in inflammatory response	BP
GO:0002755	2	1	0.0281952624380721	MyD88-dependent toll-like receptor signaling pathway	BP
GO:0003839	2	1	0.0281952624380721	gamma-glutamylcyclotransferase activity	MF
GO:0004108	2	1	0.0281952624380721	citrate (Si)-synthase activity	MF
GO:0004862	2	1	0.0281952624380721	cAMP-dependent protein kinase inhibitor activity	MF
GO:0005754	2	1	0.0281952624380721	mitochondrial proton-transporting ATP synthase, catalytic core	CC
GO:0006097	2	1	0.0281952624380721	glyoxylate cycle	BP
GO:0006617	2	1	0.0281952624380721	SRP-dependent cotranslational protein targeting to membrane, signal sequence recognition	BP
GO:0008603	2	1	0.0281952624380721	cAMP-dependent protein kinase regulator activity	MF
GO:0010226	2	1	0.0281952624380721	response to lithium ion	BP
GO:0018479	2	1	0.0281952624380721	benzaldehyde dehydrogenase (NAD+) activity	MF
GO:0030277	2	1	0.0281952624380721	maintenance of gastrointestinal epithelium	BP
GO:0030890	2	1	0.0281952624380721	positive regulation of B cell proliferation	BP
GO:0030955	2	1	0.0281952624380721	potassium ion binding	MF
GO:0031076	2	1	0.0281952624380721	embryonic camera-type eye development	BP
GO:0031665	2	1	0.0281952624380721	negative regulation of lipopolysaccharide-mediated signaling pathway	BP
GO:0031748	2	1	0.0281952624380721	D1 dopamine receptor binding	MF
GO:0032463	2	1	0.0281952624380721	negative regulation of protein homooligomerization	BP
GO:0032559	2	1	0.0281952624380721	adenyl ribonucleotide binding	MF
GO:0032733	2	1	0.0281952624380721	positive regulation of interleukin-10 production	BP
GO:0033601	2	1	0.0281952624380721	positive regulation of mammary gland epithelial cell proliferation	BP
GO:0035152	2	1	0.0281952624380721	regulation of tube architecture, open tracheal system	BP
GO:0035441	2	1	0.0281952624380721	cell migration involved in vasculogenesis	BP
GO:0036440	2	1	0.0281952624380721	citrate synthase activity	MF
GO:0043199	2	1	0.0281952624380721	sulfate binding	MF
GO:0043878	2	1	0.0281952624380721	glyceraldehyde-3-phosphate dehydrogenase (NAD+) (non-phosphorylating) activity	MF
GO:0044087	2	1	0.0281952624380721	regulation of cellular component biogenesis	BP
GO:0045577	2	1	0.0281952624380721	regulation of B cell differentiation	BP
GO:0045581	2	1	0.0281952624380721	negative regulation of T cell differentiation	BP
GO:0045901	2	1	0.0281952624380721	positive regulation of translational elongation	BP
GO:0046390	2	1	0.0281952624380721	ribose phosphate biosynthetic process	BP
GO:0046598	2	1	0.0281952624380721	positive regulation of viral entry into host cell	BP
GO:0048408	2	1	0.0281952624380721	epidermal growth factor binding	MF
GO:0050864	2	1	0.0281952624380721	regulation of B cell activation	BP
GO:0050871	2	1	0.0281952624380721	positive regulation of B cell activation	BP
GO:0060907	2	1	0.0281952624380721	positive regulation of macrophage cytokine production	BP
GO:0071360	2	1	0.0281952624380721	cellular response to exogenous dsRNA	BP
GO:0098826	2	1	0.0281952624380721	endoplasmic reticulum tubular network membrane	CC
GO:0099073	2	1	0.0281952624380721	mitochondrion-derived vesicle	CC
GO:0150013	2	1	0.0281952624380721	negative regulation of neuron projection arborization	BP
GO:1902624	2	1	0.0281952624380721	positive regulation of neutrophil migration	BP
GO:1902769	2	1	0.0281952624380721	regulation of choline O-acetyltransferase activity	BP
GO:1902950	2	1	0.0281952624380721	regulation of dendritic spine maintenance	BP
GO:1903298	2	1	0.0281952624380721	negative regulation of hypoxia-induced intrinsic apoptotic signaling pathway	BP
GO:1903828	2	1	0.0281952624380721	negative regulation of cellular protein localization	BP
GO:1905523	2	1	0.0281952624380721	positive regulation of macrophage migration	BP
GO:2000178	2	1	0.0281952624380721	negative regulation of neural precursor cell proliferation	BP
GO:2000255	2	1	0.0281952624380721	negative regulation of male germ cell proliferation	BP
GO:0030968	19	2	0.0292038689797795	endoplasmic reticulum unfolded protein response	BP
GO:0050829	48	3	0.0303905967043397	defense response to Gram-negative bacterium	BP
GO:0005813	213	7	0.031762138833293	centrosome	CC
GO:0007427	20	2	0.0321522753015899	epithelial cell migration, open tracheal system	BP
GO:0032418	21	2	0.0352124186694784	lysosome localization	BP
GO:0035206	21	2	0.0352124186694784	regulation of hemocyte proliferation	BP
GO:0060170	21	2	0.0352124186694784	ciliary membrane	CC
GO:0001932	22	2	0.0383805880969939	regulation of protein phosphorylation	BP
GO:0022900	22	2	0.0383805880969939	electron transport chain	BP
GO:0035521	22	2	0.0383805880969939	monoubiquitinated histone deubiquitination	BP
GO:0050832	22	2	0.0383805880969939	defense response to fungus	BP
GO:0046716	23	2	0.0416531539269663	muscle cell cellular homeostasis	BP
GO:0002639	3	1	0.0419957720391146	positive regulation of immunoglobulin production	BP
GO:0003994	3	1	0.0419957720391146	aconitate hydratase activity	MF
GO:0004054	3	1	0.0419957720391146	arginine kinase activity	MF
GO:0004111	3	1	0.0419957720391146	creatine kinase activity	MF
GO:0004555	3	1	0.0419957720391146	alpha,alpha-trehalase activity	MF
GO:0005952	3	1	0.0419957720391146	cAMP-dependent protein kinase complex	CC
GO:0006567	3	1	0.0419957720391146	threonine catabolic process	BP
GO:0009052	3	1	0.0419957720391146	pentose-phosphate shunt, non-oxidative branch	BP
GO:0015929	3	1	0.0419957720391146	hexosaminidase activity	MF
GO:0018401	3	1	0.0419957720391146	peptidyl-proline hydroxylation to 4-hydroxy-L-proline	BP
GO:0022417	3	1	0.0419957720391146	protein maturation by protein folding	BP
GO:0030194	3	1	0.0419957720391146	positive regulation of blood coagulation	BP
GO:0034122	3	1	0.0419957720391146	negative regulation of toll-like receptor signaling pathway	BP
GO:0034162	3	1	0.0419957720391146	toll-like receptor 9 signaling pathway	BP
GO:0044335	3	1	0.0419957720391146	canonical Wnt signaling pathway involved in neural crest cell differentiation	BP
GO:0044340	3	1	0.0419957720391146	canonical Wnt signaling pathway involved in regulation of cell proliferation	BP
GO:0045905	3	1	0.0419957720391146	positive regulation of translational termination	BP
GO:0046314	3	1	0.0419957720391146	phosphocreatine biosynthetic process	BP
GO:0047780	3	1	0.0419957720391146	citrate dehydratase activity	MF
GO:0050815	3	1	0.0419957720391146	phosphoserine residue binding	MF
GO:0051014	3	1	0.0419957720391146	actin filament severing	BP
GO:0051044	3	1	0.0419957720391146	positive regulation of membrane protein ectodomain proteolysis	BP
GO:0051252	3	1	0.0419957720391146	regulation of RNA metabolic process	BP
GO:0051960	3	1	0.0419957720391146	regulation of nervous system development	BP
GO:0061357	3	1	0.0419957720391146	positive regulation of Wnt protein secretion	BP
GO:0070527	3	1	0.0419957720391146	platelet aggregation	BP
GO:0070682	3	1	0.0419957720391146	proteasome regulatory particle assembly	BP
GO:0071689	3	1	0.0419957720391146	muscle thin filament assembly	BP
GO:0090326	3	1	0.0419957720391146	positive regulation of locomotion involved in locomotory behavior	BP
GO:0097422	3	1	0.0419957720391146	tubular endosome	CC
GO:1905552	3	1	0.0419957720391146	positive regulation of protein localization to endoplasmic reticulum	BP
GO:2000253	3	1	0.0419957720391146	positive regulation of feeding behavior	BP
GO:2000347	3	1	0.0419957720391146	positive regulation of hepatocyte proliferation	BP
GO:2000480	3	1	0.0419957720391146	negative regulation of cAMP-dependent protein kinase activity	BP
GO:0003007	25	2	0.0484973536572098	heart morphogenesis	BP
GO:0008347	25	2	0.0484973536572098	glial cell migration	BP
GO:1901998	25	2	0.0484973536572098	toxin transport	BP
GO:0003824	287	8	0.0513100967136096	catalytic activity	MF
GO:0005829	1644	31	0.0520551157657145	cytosol	CC
GO:0016459	26	2	0.0520621212496569	myosin complex	CC
GO:0019752	26	2	0.0520621212496569	carboxylic acid metabolic process	BP
GO:0035522	26	2	0.0520621212496569	monoubiquitinated histone H2A deubiquitination	BP
GO:0001824	4	1	0.0556018856376277	blastocyst development	BP
GO:0003906	4	1	0.0556018856376277	DNA-(apurinic or apyrimidinic site) endonuclease activity	MF
GO:0004029	4	1	0.0556018856376277	aldehyde dehydrogenase (NAD+) activity	MF
GO:0004775	4	1	0.0556018856376277	succinate-CoA ligase (ADP-forming) activity	MF
GO:0005388	4	1	0.0556018856376277	P-type calcium transporter activity	MF
GO:0005980	4	1	0.0556018856376277	glycogen catabolic process	BP
GO:0005991	4	1	0.0556018856376277	trehalose metabolic process	BP
GO:0006172	4	1	0.0556018856376277	ADP biosynthetic process	BP
GO:0006538	4	1	0.0556018856376277	glutamate catabolic process	BP
GO:0007252	4	1	0.0556018856376277	I-kappaB phosphorylation	BP
GO:0008449	4	1	0.0556018856376277	N-acetylglucosamine-6-sulfatase activity	MF
GO:0009142	4	1	0.0556018856376277	nucleoside triphosphate biosynthetic process	BP
GO:0010526	4	1	0.0556018856376277	negative regulation of transposition, RNA-mediated	BP
GO:0015662	4	1	0.0556018856376277	P-type ion transporter activity	MF
GO:0016071	4	1	0.0556018856376277	mRNA metabolic process	BP
GO:0016320	4	1	0.0556018856376277	endoplasmic reticulum membrane fusion	BP
GO:0030203	4	1	0.0556018856376277	glycosaminoglycan metabolic process	BP
GO:0030388	4	1	0.0556018856376277	fructose 1,6-bisphosphate metabolic process	BP
GO:0032009	4	1	0.0556018856376277	early phagosome	CC
GO:0032591	4	1	0.0556018856376277	dendritic spine membrane	CC
GO:0032717	4	1	0.0556018856376277	negative regulation of interleukin-8 production	BP
GO:0032727	4	1	0.0556018856376277	positive regulation of interferon-alpha production	BP
GO:0032982	4	1	0.0556018856376277	myosin filament	CC
GO:0033014	4	1	0.0556018856376277	tetrapyrrole biosynthetic process	BP
GO:0034392	4	1	0.0556018856376277	negative regulation of smooth muscle cell apoptotic process	BP
GO:0035096	4	1	0.0556018856376277	larval midgut cell programmed cell death	BP
GO:0036130	4	1	0.0556018856376277	prostaglandin H2 endoperoxidase reductase activity	MF
GO:0042743	4	1	0.0556018856376277	hydrogen peroxide metabolic process	BP
GO:0042994	4	1	0.0556018856376277	cytoplasmic sequestering of transcription factor	BP
GO:0043029	4	1	0.0556018856376277	T cell homeostasis	BP
GO:0044260	4	1	0.0556018856376277	cellular macromolecule metabolic process	BP
GO:0045261	4	1	0.0556018856376277	proton-transporting ATP synthase complex, catalytic core F(1)	CC
GO:0050776	4	1	0.0556018856376277	regulation of immune response	BP
GO:0050882	4	1	0.0556018856376277	voluntary musculoskeletal movement	BP
GO:0051012	4	1	0.0556018856376277	microtubule sliding	BP
GO:0051128	4	1	0.0556018856376277	regulation of cellular component organization	BP
GO:0051770	4	1	0.0556018856376277	positive regulation of nitric-oxide synthase biosynthetic process	BP
GO:0060317	4	1	0.0556018856376277	cardiac epithelial to mesenchymal transition	BP
GO:0098887	4	1	0.0556018856376277	neurotransmitter receptor transport, endosome to postsynaptic membrane	BP
GO:0120199	4	1	0.0556018856376277	cone photoreceptor outer segment	CC
GO:1901799	4	1	0.0556018856376277	negative regulation of proteasomal protein catabolic process	BP
GO:1904953	4	1	0.0556018856376277	Wnt signaling pathway involved in midbrain dopaminergic neuron differentiation	BP
GO:2001240	4	1	0.0556018856376277	negative regulation of extrinsic apoptotic signaling pathway in absence of ligand	BP
GO:0007040	27	2	0.0557175496992352	lysosome organization	BP
GO:0000124	28	2	0.0594603935654088	SAGA complex	CC
GO:0004177	28	2	0.0594603935654088	aminopeptidase activity	MF
GO:0006520	28	2	0.0594603935654088	cellular amino acid metabolic process	BP
GO:0006749	28	2	0.0594603935654088	glutathione metabolic process	BP
GO:0048190	29	2	0.0632874799444943	wing disc dorsal/ventral pattern formation	BP
GO:1902600	66	3	0.0670695841897554	proton transmembrane transport	BP
GO:0001306	5	1	0.0690163192098958	age-dependent response to oxidative stress	BP
GO:0001817	5	1	0.0690163192098958	regulation of cytokine production	BP
GO:0001819	5	1	0.0690163192098958	positive regulation of cytokine production	BP
GO:0001836	5	1	0.0690163192098958	release of cytochrome c from mitochondria	BP
GO:0004017	5	1	0.0690163192098958	adenylate kinase activity	MF
GO:0006228	5	1	0.0690163192098958	UTP biosynthetic process	BP
GO:0006335	5	1	0.0690163192098958	DNA replication-dependent nucleosome assembly	BP
GO:0007591	5	1	0.0690163192098958	molting cycle, chitin-based cuticle	BP
GO:0009449	5	1	0.0690163192098958	gamma-aminobutyric acid biosynthetic process	BP
GO:0010529	5	1	0.0690163192098958	negative regulation of transposition	BP
GO:0010669	5	1	0.0690163192098958	epithelial structure maintenance	BP
GO:0010890	5	1	0.0690163192098958	positive regulation of sequestering of triglyceride	BP
GO:0014033	5	1	0.0690163192098958	neural crest cell differentiation	BP
GO:0016639	5	1	0.0690163192098958	oxidoreductase activity, acting on the CH-NH2 group of donors, NAD or NADP as acceptor	MF
GO:0019210	5	1	0.0690163192098958	kinase inhibitor activity	MF
GO:0021532	5	1	0.0690163192098958	neural tube patterning	BP
GO:0030517	5	1	0.0690163192098958	negative regulation of axon extension	BP
GO:0030537	5	1	0.0690163192098958	larval behavior	BP
GO:0030620	5	1	0.0690163192098958	U2 snRNA binding	MF
GO:0032481	5	1	0.0690163192098958	positive regulation of type I interferon production	BP
GO:0032755	5	1	0.0690163192098958	positive regulation of interleukin-6 production	BP
GO:0034236	5	1	0.0690163192098958	protein kinase A catalytic subunit binding	MF
GO:0034551	5	1	0.0690163192098958	mitochondrial respiratory chain complex III assembly	BP
GO:0043653	5	1	0.0690163192098958	mitochondrial fragmentation involved in apoptotic process	BP
GO:0044281	5	1	0.0690163192098958	small molecule metabolic process	BP
GO:0045819	5	1	0.0690163192098958	positive regulation of glycogen catabolic process	BP
GO:0046033	5	1	0.0690163192098958	AMP metabolic process	BP
GO:0046912	5	1	0.0690163192098958	acyltransferase, acyl groups converted into alkyl on transfer	MF
GO:0048500	5	1	0.0690163192098958	signal recognition particle	CC
GO:0052548	5	1	0.0690163192098958	regulation of endopeptidase activity	BP
GO:0070449	5	1	0.0690163192098958	elongin complex	CC
GO:0070725	5	1	0.0690163192098958	Yb body	CC
GO:0071397	5	1	0.0690163192098958	cellular response to cholesterol	BP
GO:0071786	5	1	0.0690163192098958	endoplasmic reticulum tubular network organization	BP
GO:0071936	5	1	0.0690163192098958	coreceptor activity involved in Wnt signaling pathway	MF
GO:0090118	5	1	0.0690163192098958	receptor-mediated endocytosis involved in cholesterol transport	BP
GO:0090244	5	1	0.0690163192098958	Wnt signaling pathway involved in somitogenesis	BP
GO:0098761	5	1	0.0690163192098958	cellular response to interleukin-7	BP
GO:0099003	5	1	0.0690163192098958	vesicle-mediated transport in synapse	BP
GO:1903146	5	1	0.0690163192098958	regulation of autophagy of mitochondrion	BP
GO:1903561	5	1	0.0690163192098958	extracellular vesicle	CC
GO:1904928	5	1	0.0690163192098958	coreceptor activity involved in canonical Wnt signaling pathway	MF
GO:1904948	5	1	0.0690163192098958	midbrain dopaminergic neuron differentiation	BP
GO:1905606	5	1	0.0690163192098958	regulation of presynapse assembly	BP
GO:0008584	31	2	0.0711820430692123	male gonad development	BP
GO:0001726	32	2	0.0752435244127347	ruffle	CC
GO:0006954	32	2	0.0752435244127347	inflammatory response	BP
GO:0006955	32	2	0.0752435244127347	immune response	BP
GO:0030030	113	4	0.0767415342239852	cell projection organization	BP
GO:0005783	715	15	0.08088290577486	endoplasmic reticulum	CC
GO:0001737	6	1	0.0822417510981573	establishment of imaginal disc-derived wing hair orientation	BP
GO:0001825	6	1	0.0822417510981573	blastocyst formation	BP
GO:0001963	6	1	0.0822417510981573	synaptic transmission, dopaminergic	BP
GO:0004563	6	1	0.0822417510981573	beta-N-acetylhexosaminidase activity	MF
GO:0005786	6	1	0.0822417510981573	signal recognition particle, endoplasmic reticulum targeting	CC
GO:0005863	6	1	0.0822417510981573	striated muscle myosin thick filament	CC
GO:0006782	6	1	0.0822417510981573	protoporphyrinogen IX biosynthetic process	BP
GO:0007088	6	1	0.0822417510981573	regulation of mitotic nuclear division	BP
GO:0008312	6	1	0.0822417510981573	7S RNA binding	MF
GO:0016471	6	1	0.0822417510981573	vacuolar proton-transporting V-type ATPase complex	CC
GO:0019205	6	1	0.0822417510981573	nucleobase-containing compound kinase activity	MF
GO:0032268	6	1	0.0822417510981573	regulation of cellular protein metabolic process	BP
GO:0032729	6	1	0.0822417510981573	positive regulation of interferon-gamma production	BP
GO:0035108	6	1	0.0822417510981573	limb morphogenesis	BP
GO:0036010	6	1	0.0822417510981573	protein localization to endosome	BP
GO:0038187	6	1	0.0822417510981573	pattern recognition receptor activity	MF
GO:0042098	6	1	0.0822417510981573	T cell proliferation	BP
GO:0045927	6	1	0.0822417510981573	positive regulation of growth	BP
GO:0046693	6	1	0.0822417510981573	sperm storage	BP
GO:0060361	6	1	0.0822417510981573	flight	BP
GO:0061351	6	1	0.0822417510981573	neural precursor cell proliferation	BP
GO:0071353	6	1	0.0822417510981573	cellular response to interleukin-4	BP
GO:0102148	6	1	0.0822417510981573	N-acetyl-beta-D-galactosaminidase activity	MF
GO:1902430	6	1	0.0822417510981573	negative regulation of amyloid-beta formation	BP
GO:1990851	6	1	0.0822417510981573	Wnt-Frizzled-LRP5/6 complex	CC
GO:0045879	34	2	0.0835804039055023	negative regulation of smoothened signaling pathway	BP
GO:0001822	35	2	0.0878502058583839	kidney development	BP
GO:0003950	7	1	0.0952808225277632	NAD+ ADP-ribosyltransferase activity	MF
GO:0005539	7	1	0.0952808225277632	glycosaminoglycan binding	MF
GO:0006107	7	1	0.0952808225277632	oxaloacetate metabolic process	BP
GO:0006183	7	1	0.0952808225277632	GTP biosynthetic process	BP
GO:0006241	7	1	0.0952808225277632	CTP biosynthetic process	BP
GO:0006471	7	1	0.0952808225277632	protein ADP-ribosylation	BP
GO:0007042	7	1	0.0952808225277632	lysosomal lumen acidification	BP
GO:0008589	7	1	0.0952808225277632	regulation of smoothened signaling pathway	BP
GO:0010591	7	1	0.0952808225277632	regulation of lamellipodium assembly	BP
GO:0014029	7	1	0.0952808225277632	neural crest formation	BP
GO:0015036	7	1	0.0952808225277632	disulfide oxidoreductase activity	MF
GO:0015248	7	1	0.0952808225277632	sterol transporter activity	MF
GO:0016334	7	1	0.0952808225277632	establishment or maintenance of polarity of follicular epithelium	BP
GO:0016460	7	1	0.0952808225277632	myosin II complex	CC
GO:0030042	7	1	0.0952808225277632	actin filament depolymerization	BP
GO:0030168	7	1	0.0952808225277632	platelet activation	BP
GO:0030991	7	1	0.0952808225277632	intraciliary transport particle A	CC
GO:0032760	7	1	0.0952808225277632	positive regulation of tumor necrosis factor production	BP
GO:0033179	7	1	0.0952808225277632	proton-transporting V-type ATPase, V0 domain	CC
GO:0043523	7	1	0.0952808225277632	regulation of neuron apoptotic process	BP
GO:0044597	7	1	0.0952808225277632	daunorubicin metabolic process	BP
GO:0046940	7	1	0.0952808225277632	nucleoside monophosphate phosphorylation	BP
GO:0048650	7	1	0.0952808225277632	caste determination, influence by environmental factors	BP
GO:0050729	7	1	0.0952808225277632	positive regulation of inflammatory response	BP
GO:0051292	7	1	0.0952808225277632	nuclear pore complex assembly	BP
GO:0051538	7	1	0.0952808225277632	3 iron, 4 sulfur cluster binding	MF
GO:0061053	7	1	0.0952808225277632	somite development	BP
GO:0061909	7	1	0.0952808225277632	autophagosome-lysosome fusion	BP
GO:0071901	7	1	0.0952808225277632	negative regulation of protein serine/threonine kinase activity	BP
GO:1901224	7	1	0.0952808225277632	positive regulation of NIK/NF-kappaB signaling	BP
GO:1990403	7	1	0.0952808225277632	embryonic brain development	BP
GO:0005925	77	3	0.096084389957602	focal adhesion	CC
GO:0071456	37	2	0.0965790209449812	cellular response to hypoxia	BP
GO:0007507	123	4	0.0974293514016003	heart development	BP
GO:0009986	172	5	0.0977192564104052	cell surface	CC
GO:0031430	38	2	0.101032814574345	M band	CC
GO:0012505	125	4	0.10185296026571	endomembrane system	CC
GO:0000915	8	1	0.108136138117283	actomyosin contractile ring assembly	BP
GO:0002224	8	1	0.108136138117283	toll-like receptor signaling pathway	BP
GO:0006123	8	1	0.108136138117283	mitochondrial electron transport, cytochrome c to oxygen	BP
GO:0006614	8	1	0.108136138117283	SRP-dependent cotranslational protein targeting to membrane	BP
GO:0006734	8	1	0.108136138117283	NADH metabolic process	BP
GO:0007035	8	1	0.108136138117283	vacuolar acidification	BP
GO:0007249	8	1	0.108136138117283	I-kappaB kinase/NF-kappaB signaling	BP
GO:0019534	8	1	0.108136138117283	toxin transmembrane transporter activity	MF
GO:0030016	8	1	0.108136138117283	myofibril	CC
GO:0030241	8	1	0.108136138117283	skeletal muscle myosin thick filament assembly	BP
GO:0033574	8	1	0.108136138117283	response to testosterone	BP
GO:0035197	8	1	0.108136138117283	siRNA binding	MF
GO:0042067	8	1	0.108136138117283	establishment of ommatidial planar polarity	BP
GO:0043209	8	1	0.108136138117283	myelin sheath	CC
GO:0043226	8	1	0.108136138117283	organelle	CC
GO:0044598	8	1	0.108136138117283	doxorubicin metabolic process	BP
GO:0045172	8	1	0.108136138117283	germline ring canal	CC
GO:0045787	8	1	0.108136138117283	positive regulation of cell cycle	BP
GO:0070180	8	1	0.108136138117283	large ribosomal subunit rRNA binding	MF
GO:0071782	8	1	0.108136138117283	endoplasmic reticulum tubular network	CC
GO:0120163	8	1	0.108136138117283	negative regulation of cold-induced thermogenesis	BP
GO:0007517	40	2	0.11010657548392	muscle organ development	BP
GO:0007568	40	2	0.11010657548392	aging	BP
GO:0003779	130	4	0.113309492064303	actin binding	MF
GO:0060271	132	4	0.118046533877729	cilium assembly	BP
GO:0007419	42	2	0.11938578211153	ventral cord development	BP
GO:0070469	42	2	0.11938578211153	respirasome	CC
GO:0051015	85	3	0.119868118979672	actin filament binding	MF
GO:0005041	9	1	0.120810266381661	low-density lipoprotein particle receptor activity	MF
GO:0006122	9	1	0.120810266381661	mitochondrial electron transport, ubiquinol to cytochrome c	BP
GO:0006336	9	1	0.120810266381661	DNA replication-independent nucleosome assembly	BP
GO:0030719	9	1	0.120810266381661	P granule organization	BP
GO:0032509	9	1	0.120810266381661	endosome transport via multivesicular body sorting pathway	BP
GO:0032715	9	1	0.120810266381661	negative regulation of interleukin-6 production	BP
GO:0032722	9	1	0.120810266381661	positive regulation of chemokine production	BP
GO:0035022	9	1	0.120810266381661	positive regulation of Rac protein signal transduction	BP
GO:0036011	9	1	0.120810266381661	imaginal disc-derived leg segmentation	BP
GO:0042417	9	1	0.120810266381661	dopamine metabolic process	BP
GO:0043507	9	1	0.120810266381661	positive regulation of JUN kinase activity	BP
GO:0044754	9	1	0.120810266381661	autolysosome	CC
GO:0045216	9	1	0.120810266381661	cell-cell junction organization	BP
GO:0031175	43	2	0.124096594372111	neuron projection development	BP
GO:0043966	44	2	0.128851877959798	histone H3 acetylation	BP
GO:0016607	190	5	0.133135458433106	nuclear speck	CC
GO:0006779	10	1	0.13330574022852	porphyrin-containing compound biosynthetic process	BP
GO:0007280	10	1	0.13330574022852	pole cell migration	BP
GO:0007317	10	1	0.13330574022852	regulation of pole plasm oskar mRNA localization	BP
GO:0007527	10	1	0.13330574022852	adult somatic muscle development	BP
GO:0016574	10	1	0.13330574022852	histone ubiquitination	BP
GO:0019933	10	1	0.13330574022852	cAMP-mediated signaling	BP
GO:0030904	10	1	0.13330574022852	retromer complex	CC
GO:0031640	10	1	0.13330574022852	killing of cells of other organism	BP
GO:0033017	10	1	0.13330574022852	sarcoplasmic reticulum membrane	CC
GO:0043248	10	1	0.13330574022852	proteasome assembly	BP
GO:0046579	10	1	0.13330574022852	positive regulation of Ras protein signal transduction	BP
GO:0047956	10	1	0.13330574022852	glycerol dehydrogenase [NADP+] activity	MF
GO:0048701	10	1	0.13330574022852	embryonic cranial skeleton morphogenesis	BP
GO:0051299	10	1	0.13330574022852	centrosome separation	BP
GO:0061462	10	1	0.13330574022852	protein localization to lysosome	BP
GO:0071006	10	1	0.13330574022852	U2-type catalytic step 1 spliceosome	CC
GO:1900026	10	1	0.13330574022852	positive regulation of substrate adhesion-dependent cell spreading	BP
GO:1990909	10	1	0.13330574022852	Wnt signalosome	CC
GO:2001046	10	1	0.13330574022852	positive regulation of integrin-mediated signaling pathway	BP
GO:2001237	10	1	0.13330574022852	negative regulation of extrinsic apoptotic signaling pathway	BP
GO:0016363	46	2	0.138487174204008	nuclear matrix	CC
GO:0005777	93	3	0.145580411394559	peroxisome	CC
GO:0000466	11	1	0.145625057447688	maturation of 5.8S rRNA from tricistronic rRNA transcript (SSU-rRNA, 5.8S rRNA, LSU-rRNA)	BP
GO:0005796	11	1	0.145625057447688	Golgi lumen	CC
GO:0006754	11	1	0.145625057447688	ATP biosynthetic process	BP
GO:0006937	11	1	0.145625057447688	regulation of muscle contraction	BP
GO:0007279	11	1	0.145625057447688	pole cell formation	BP
GO:0008106	11	1	0.145625057447688	alcohol dehydrogenase (NADP+) activity	MF
GO:0010485	11	1	0.145625057447688	H4 histone acetyltransferase activity	MF
GO:0010634	11	1	0.145625057447688	positive regulation of epithelial cell migration	BP
GO:0030011	11	1	0.145625057447688	maintenance of cell polarity	BP
GO:0030552	11	1	0.145625057447688	cAMP binding	MF
GO:0042813	11	1	0.145625057447688	Wnt-activated receptor activity	MF
GO:0043280	11	1	0.145625057447688	positive regulation of cysteine-type endopeptidase activity involved in apoptotic process	BP
GO:0045056	11	1	0.145625057447688	transcytosis	BP
GO:0046933	11	1	0.145625057447688	proton-transporting ATP synthase activity, rotational mechanism	MF
GO:0090141	11	1	0.145625057447688	positive regulation of mitochondrial fission	BP
GO:0007298	48	2	0.148274816176993	border follicle cell migration	BP
GO:0043022	48	2	0.148274816176993	ribosome binding	MF
GO:0001525	49	2	0.153220719836254	angiogenesis	BP
GO:0040008	49	2	0.153220719836254	regulation of growth	BP
GO:0005930	96	3	0.155657734882525	axoneme	CC
GO:0002230	12	1	0.157770681194063	positive regulation of defense response to virus by host	BP
GO:0006090	12	1	0.157770681194063	pyruvate metabolic process	BP
GO:0006536	12	1	0.157770681194063	glutamate metabolic process	BP
GO:0008540	12	1	0.157770681194063	proteasome regulatory particle, base subcomplex	CC
GO:0010821	12	1	0.157770681194063	regulation of mitochondrion organization	BP
GO:0010998	12	1	0.157770681194063	regulation of translational initiation by eIF2 alpha phosphorylation	BP
GO:0015986	12	1	0.157770681194063	ATP synthesis coupled proton transport	BP
GO:0016018	12	1	0.157770681194063	cyclosporin A binding	MF
GO:0016772	12	1	0.157770681194063	transferase activity, transferring phosphorus-containing groups	MF
GO:0030976	12	1	0.157770681194063	thiamine pyrophosphate binding	MF
GO:0035721	12	1	0.157770681194063	intraciliary retrograde transport	BP
GO:0036019	12	1	0.157770681194063	endolysosome	CC
GO:0030054	50	2	0.158198751029819	cell junction	CC
GO:0003690	51	2	0.163207023316641	double-stranded DNA binding	MF
GO:0016055	99	3	0.165947424062761	Wnt signaling pathway	BP
GO:0007015	52	2	0.168243696529426	actin filament organization	BP
GO:0006094	13	1	0.169745040463883	gluconeogenesis	BP
GO:0006783	13	1	0.169745040463883	heme biosynthetic process	BP
GO:0022624	13	1	0.169745040463883	proteasome accessory complex	CC
GO:0030239	13	1	0.169745040463883	myofibril assembly	BP
GO:0034332	13	1	0.169745040463883	adherens junction organization	BP
GO:0048568	13	1	0.169745040463883	embryonic organ development	BP
GO:0072659	101	3	0.172917299720635	protein localization to plasma membrane	BP
GO:0006511	156	4	0.180989012222411	ubiquitin-dependent protein catabolic process	BP
GO:0005319	14	1	0.181550530564512	lipid transporter activity	MF
GO:0005544	14	1	0.181550530564512	calcium-dependent phospholipid binding	MF
GO:0007413	14	1	0.181550530564512	axonal fasciculation	BP
GO:0009060	14	1	0.181550530564512	aerobic respiration	BP
GO:0009117	14	1	0.181550530564512	nucleotide metabolic process	BP
GO:0016578	14	1	0.181550530564512	histone deubiquitination	BP
GO:0032391	14	1	0.181550530564512	photoreceptor connecting cilium	CC
GO:0032934	14	1	0.181550530564512	sterol binding	MF
GO:0048538	14	1	0.181550530564512	thymus development	BP
GO:1902017	14	1	0.181550530564512	regulation of cilium assembly	BP
GO:0090263	55	2	0.183506395044801	positive regulation of canonical Wnt signaling pathway	BP
GO:0000380	15	1	0.193189513577816	alternative mRNA splicing, via spliceosome	BP
GO:0005109	15	1	0.193189513577816	frizzled binding	MF
GO:0006284	15	1	0.193189513577816	base-excision repair	BP
GO:0007204	15	1	0.193189513577816	positive regulation of cytosolic calcium ion concentration	BP
GO:0008354	15	1	0.193189513577816	germ cell migration	BP
GO:0009744	15	1	0.193189513577816	response to sucrose	BP
GO:0016442	15	1	0.193189513577816	RISC complex	CC
GO:0017147	15	1	0.193189513577816	Wnt-protein binding	MF
GO:0030032	15	1	0.193189513577816	lamellipodium assembly	BP
GO:0042052	15	1	0.193189513577816	rhabdomere development	BP
GO:0043434	15	1	0.193189513577816	response to peptide hormone	BP
GO:0045824	15	1	0.193189513577816	negative regulation of innate immune response	BP
GO:0050728	15	1	0.193189513577816	negative regulation of inflammatory response	BP
GO:0097730	15	1	0.193189513577816	non-motile cilium	CC
GO:0098586	15	1	0.193189513577816	cellular response to virus	BP
GO:0005759	162	4	0.198230032328011	mitochondrial matrix	CC
GO:0005856	708	13	0.203761672300774	cytoskeleton	CC
GO:0030170	59	2	0.204150362860544	pyridoxal phosphate binding	MF
GO:0005977	16	1	0.204664318817208	glycogen metabolic process	BP
GO:0006103	16	1	0.204664318817208	2-oxoglutarate metabolic process	BP
GO:0006469	16	1	0.204664318817208	negative regulation of protein kinase activity	BP
GO:0007294	16	1	0.204664318817208	germarium-derived oocyte fate determination	BP
GO:0008023	16	1	0.204664318817208	transcription elongation factor complex	CC
GO:0008484	16	1	0.204664318817208	sulfuric ester hydrolase activity	MF
GO:0030017	16	1	0.204664318817208	sarcomere	CC
GO:0030177	16	1	0.204664318817208	positive regulation of Wnt signaling pathway	BP
GO:0030864	16	1	0.204664318817208	cortical actin cytoskeleton	CC
GO:0042733	16	1	0.204664318817208	embryonic digit morphogenesis	BP
GO:0045931	16	1	0.204664318817208	positive regulation of mitotic cell cycle	BP
GO:0055001	16	1	0.204664318817208	muscle cell development	BP
GO:0005524	1029	18	0.204898838080056	ATP binding	MF
GO:0043229	110	3	0.205236678837287	intracellular organelle	CC
GO:0007283	165	4	0.207035288551929	spermatogenesis	BP
GO:0098609	60	2	0.209353255602626	cell-cell adhesion	BP
GO:0005764	281	6	0.209401862685579	lysosome	CC
GO:0045202	401	8	0.209587184484019	synapse	CC
GO:0000146	17	1	0.215977243278476	microfilament motor activity	MF
GO:0004364	17	1	0.215977243278476	glutathione transferase activity	MF
GO:0005682	17	1	0.215977243278476	U5 snRNP	CC
GO:0007293	17	1	0.215977243278476	germarium-derived egg chamber formation	BP
GO:0008585	17	1	0.215977243278476	female gonad development	BP
GO:0009055	17	1	0.215977243278476	electron transfer activity	MF
GO:0030532	17	1	0.215977243278476	small nuclear ribonucleoprotein complex	CC
GO:0032728	17	1	0.215977243278476	positive regulation of interferon-beta production	BP
GO:0043123	17	1	0.215977243278476	positive regulation of I-kappaB kinase/NF-kappaB signaling	BP
GO:0045169	17	1	0.215977243278476	fusome	CC
GO:0046961	17	1	0.215977243278476	proton-transporting ATPase activity, rotational mechanism	MF
GO:0051017	17	1	0.215977243278476	actin filament bundle assembly	BP
GO:0004519	63	2	0.22503892581839	endonuclease activity	MF
GO:0006693	18	1	0.22713055208445	prostaglandin metabolic process	BP
GO:0007229	18	1	0.22713055208445	integrin-mediated signaling pathway	BP
GO:0010977	18	1	0.22713055208445	negative regulation of neuron projection development	BP
GO:0033276	18	1	0.22713055208445	transcription factor TFTC complex	CC
GO:0034587	18	1	0.22713055208445	piRNA metabolic process	BP
GO:0043202	18	1	0.22713055208445	lysosomal lumen	CC
GO:0005739	923	16	0.234367159835256	mitochondrion	CC
GO:0020037	118	3	0.2350322429204	heme binding	MF
GO:0000082	19	1	0.238126478923598	G1/S transition of mitotic cell cycle	BP
GO:0000421	19	1	0.238126478923598	autophagosome membrane	CC
GO:0001736	19	1	0.238126478923598	establishment of planar polarity	BP
GO:0009615	19	1	0.238126478923598	response to virus	BP
GO:0016322	19	1	0.238126478923598	neuron remodeling	BP
GO:0030041	19	1	0.238126478923598	actin filament polymerization	BP
GO:0030374	19	1	0.238126478923598	nuclear receptor coactivator activity	MF
GO:0043021	19	1	0.238126478923598	ribonucleoprotein complex binding	MF
GO:0043486	19	1	0.238126478923598	histone exchange	BP
GO:0043525	19	1	0.238126478923598	positive regulation of neuron apoptotic process	BP
GO:0045444	19	1	0.238126478923598	fat cell differentiation	BP
GO:1901215	19	1	0.238126478923598	negative regulation of neuron death	BP
GO:0016887	298	6	0.248686676655467	ATP hydrolysis activity	MF
GO:0019915	20	1	0.248967226482651	lipid storage	BP
GO:0032496	20	1	0.248967226482651	response to lipopolysaccharide	BP
GO:0045766	20	1	0.248967226482651	positive regulation of angiogenesis	BP
GO:0050727	20	1	0.248967226482651	regulation of inflammatory response	BP
GO:0051092	20	1	0.248967226482651	positive regulation of NF-kappaB transcription factor activity	BP
GO:0061512	20	1	0.248967226482651	protein localization to cilium	BP
GO:1990904	68	2	0.251357192266364	ribonucleoprotein complex	CC
GO:0005615	363	7	0.256846972434759	extracellular space	CC
GO:0003774	21	1	0.25965496687331	cytoskeletal motor activity	MF
GO:0005518	21	1	0.25965496687331	collagen binding	MF
GO:0015918	21	1	0.25965496687331	sterol transport	BP
GO:0031648	21	1	0.25965496687331	protein destabilization	BP
GO:0070006	21	1	0.25965496687331	metalloaminopeptidase activity	MF
GO:0070050	21	1	0.25965496687331	neuron cellular homeostasis	BP
GO:0030672	70	2	0.261916593858816	synaptic vesicle membrane	CC
GO:0016043	71	2	0.267198510180222	cellular component organization	BP
GO:0030182	71	2	0.267198510180222	neuron differentiation	BP
GO:0051607	71	2	0.267198510180222	defense response to virus	BP
GO:0000027	22	1	0.270191842053134	ribosomal large subunit assembly	BP
GO:0000077	22	1	0.270191842053134	DNA damage checkpoint signaling	BP
GO:0006936	22	1	0.270191842053134	muscle contraction	BP
GO:0008355	22	1	0.270191842053134	olfactory learning	BP
GO:0034599	22	1	0.270191842053134	cellular response to oxidative stress	BP
GO:0042073	22	1	0.270191842053134	intraciliary transport	BP
GO:0045197	22	1	0.270191842053134	establishment or maintenance of epithelial cell apical/basal polarity	BP
GO:0050714	22	1	0.270191842053134	positive regulation of protein secretion	BP
GO:0061077	22	1	0.270191842053134	chaperone-mediated protein folding	BP
GO:0070373	22	1	0.270191842053134	negative regulation of ERK1 and ERK2 cascade	BP
GO:0006412	310	6	0.27762352736509	translation	BP
GO:0030659	73	2	0.277761339298724	cytoplasmic vesicle membrane	CC
GO:0005801	23	1	0.280579964240687	cis-Golgi network	CC
GO:0005879	23	1	0.280579964240687	axonemal microtubule	CC
GO:0006402	23	1	0.280579964240687	mRNA catabolic process	BP
GO:0009416	23	1	0.280579964240687	response to light stimulus	BP
GO:0016620	23	1	0.280579964240687	oxidoreductase activity, acting on the aldehyde or oxo group of donors, NAD or NADP as acceptor	MF
GO:0030334	23	1	0.280579964240687	regulation of cell migration	BP
GO:0007030	74	2	0.283040168309423	Golgi organization	BP
GO:0008234	75	2	0.288315933005749	cysteine-type peptidase activity	MF
GO:0045335	24	1	0.290821416325009	phagocytic vesicle	CC
GO:0097352	24	1	0.290821416325009	autophagosome maturation	BP
GO:0015629	77	2	0.298854417409137	actin cytoskeleton	CC
GO:0000463	25	1	0.300918252269501	maturation of LSU-rRNA from tricistronic rRNA transcript (SSU-rRNA, 5.8S rRNA, LSU-rRNA)	BP
GO:0007474	25	1	0.300918252269501	imaginal disc-derived wing vein specification	BP
GO:0033365	25	1	0.300918252269501	protein localization to organelle	BP
GO:0051056	25	1	0.300918252269501	regulation of small GTPase mediated signal transduction	BP
GO:0005509	257	5	0.30132956388295	calcium ion binding	MF
GO:0005507	26	1	0.310872497510295	copper ion binding	MF
GO:0005669	26	1	0.310872497510295	transcription factor TFIID complex	CC
GO:0005703	26	1	0.310872497510295	polytene chromosome puff	CC
GO:0005901	26	1	0.310872497510295	caveola	CC
GO:0008286	26	1	0.310872497510295	insulin receptor signaling pathway	BP
GO:0031532	26	1	0.310872497510295	actin cytoskeleton reorganization	BP
GO:1905515	26	1	0.310872497510295	non-motile cilium assembly	BP
GO:0014069	81	2	0.31985376135484	postsynaptic density	CC
GO:0001889	27	1	0.320686149349181	liver development	BP
GO:0006275	27	1	0.320686149349181	regulation of DNA replication	BP
GO:0007416	27	1	0.320686149349181	synapse assembly	BP
GO:0032981	27	1	0.320686149349181	mitochondrial respiratory chain complex I assembly	BP
GO:0035332	27	1	0.320686149349181	positive regulation of hippo signaling	BP
GO:0051260	27	1	0.320686149349181	protein homooligomerization	BP
GO:0042981	82	2	0.325082429170108	regulation of apoptotic process	BP
GO:0031672	28	1	0.330361177341173	A band	CC
GO:0050830	28	1	0.330361177341173	defense response to Gram-positive bacterium	BP
GO:0003924	143	3	0.331597662000701	GTPase activity	MF
GO:0048471	268	5	0.33217382065409	perinuclear region of cytoplasm	CC
GO:0007409	84	2	0.335508761567133	axonogenesis	BP
GO:0005747	29	1	0.339899523676769	mitochondrial respiratory chain complex I	CC
GO:0008134	29	1	0.339899523676769	transcription factor binding	MF
GO:0030687	29	1	0.339899523676769	preribosome, large subunit precursor	CC
GO:0043967	29	1	0.339899523676769	histone H4 acetylation	BP
GO:0045471	29	1	0.339899523676769	response to ethanol	BP
GO:0051897	29	1	0.339899523676769	positive regulation of protein kinase B signaling	BP
GO:0060070	29	1	0.339899523676769	canonical Wnt signaling pathway	BP
GO:0006508	401	7	0.342926488012753	proteolysis	BP
GO:0050821	86	2	0.345888779680801	protein stabilization	BP
GO:0005789	469	8	0.348663186515738	endoplasmic reticulum membrane	CC
GO:0000902	30	1	0.349303103559001	cell morphogenesis	BP
GO:0006139	30	1	0.349303103559001	nucleobase-containing compound metabolic process	BP
GO:0006334	30	1	0.349303103559001	nucleosome assembly	BP
GO:0006368	30	1	0.349303103559001	transcription elongation from RNA polymerase II promoter	BP
GO:0007281	30	1	0.349303103559001	germ cell development	BP
GO:0007498	30	1	0.349303103559001	mesoderm development	BP
GO:0060548	30	1	0.349303103559001	negative regulation of cell death	BP
GO:0009408	31	1	0.358573805575327	response to heat	BP
GO:0030036	89	2	0.361359697107981	actin cytoskeleton organization	BP
GO:0016798	90	2	0.366487609994847	hydrolase activity, acting on glycosyl bonds	MF
GO:0036464	32	1	0.367713492064443	cytoplasmic ribonucleoprotein granule	CC
GO:0090090	32	1	0.367713492064443	negative regulation of canonical Wnt signaling pathway	BP
GO:0003724	91	2	0.371599958228522	RNA helicase activity	MF
GO:0030285	33	1	0.376723999478079	integral component of synaptic vesicle membrane	CC
GO:0044238	33	1	0.376723999478079	primary metabolic process	BP
GO:0045732	33	1	0.376723999478079	positive regulation of protein catabolic process	BP
GO:0005765	155	3	0.37829037217409	lysosomal membrane	CC
GO:0008152	156	3	0.38215902629079	metabolic process	BP
GO:0042273	34	1	0.385607138737854	ribosomal large subunit biogenesis	BP
GO:0043484	34	1	0.385607138737854	regulation of RNA splicing	BP
GO:0046540	34	1	0.385607138737854	U4/U6 x U5 tri-snRNP complex	CC
GO:0007010	94	2	0.386837806870879	cytoskeleton organization	BP
GO:0001933	35	1	0.39436469558725	negative regulation of protein phosphorylation	BP
GO:0006282	35	1	0.39436469558725	regulation of DNA repair	BP
GO:0009897	35	1	0.39436469558725	external side of plasma membrane	CC
GO:0016319	35	1	0.39436469558725	mushroom body development	BP
GO:0004197	36	1	0.402998430938775	cysteine-type endopeptidase activity	MF
GO:0007274	36	1	0.402998430938775	neuromuscular synaptic transmission	BP
GO:0008092	36	1	0.402998430938775	cytoskeletal protein binding	MF
GO:0051091	36	1	0.402998430938775	positive regulation of DNA-binding transcription factor activity	BP
GO:0051603	36	1	0.402998430938775	proteolysis involved in cellular protein catabolic process	BP
GO:0031647	37	1	0.411510081216381	regulation of protein stability	BP
GO:0046872	2013	30	0.414561651860421	metal ion binding	MF
GO:0042594	38	1	0.419901358693193	response to starvation	BP
GO:0043001	38	1	0.419901358693193	Golgi to plasma membrane protein transport	BP
GO:0003713	101	2	0.421746831691124	transcription coactivator activity	MF
GO:0010008	101	2	0.421746831691124	endosome membrane	CC
GO:0090305	101	2	0.421746831691124	nucleic acid phosphodiester bond hydrolysis	BP
GO:0019901	167	3	0.424314552364112	protein kinase binding	MF
GO:0071013	102	2	0.426653098393096	catalytic step 2 spliceosome	CC
GO:0035264	39	1	0.428173951824628	multicellular organism growth	BP
GO:0042995	575	9	0.431126235501682	cell projection	CC
GO:0000123	40	1	0.436329525576954	histone acetyltransferase complex	CC
GO:0004553	40	1	0.436329525576954	hydrolase activity, hydrolyzing O-glycosyl compounds	MF
GO:0045880	40	1	0.436329525576954	positive regulation of smoothened signaling pathway	BP
GO:0006869	104	2	0.436400905948424	lipid transport	BP
GO:0005793	41	1	0.44436972175135	endoplasmic reticulum-Golgi intermediate compartment	CC
GO:0098794	41	1	0.44436972175135	postsynapse	CC
GO:0070062	173	3	0.446912133372142	extracellular exosome	CC
GO:0000791	42	1	0.452296159303541	euchromatin	CC
GO:0007224	42	1	0.452296159303541	smoothened signaling pathway	BP
GO:0007346	42	1	0.452296159303541	regulation of mitotic cell cycle	BP
GO:0042147	42	1	0.452296159303541	retrograde transport, endosome to Golgi	BP
GO:0009887	43	1	0.460110434659051	animal organ morphogenesis	BP
GO:0016529	43	1	0.460110434659051	sarcoplasmic reticulum	CC
GO:0030198	43	1	0.460110434659051	extracellular matrix organization	BP
GO:0042742	43	1	0.460110434659051	defense response to bacterium	BP
GO:0051539	43	1	0.460110434659051	4 iron, 4 sulfur cluster binding	MF
GO:0019899	109	2	0.46037606291353	enzyme binding	MF
GO:0005819	110	2	0.465100866322349	spindle	CC
GO:0005758	44	1	0.46781412202415	mitochondrial intermembrane space	CC
GO:0007169	44	1	0.46781412202415	transmembrane receptor protein tyrosine kinase signaling pathway	BP
GO:0009058	44	1	0.46781412202415	biosynthetic process	BP
GO:0030308	44	1	0.46781412202415	negative regulation of cell growth	BP
GO:0042626	44	1	0.46781412202415	ATPase-coupled transmembrane transporter activity	MF
GO:0140359	44	1	0.46781412202415	ABC-type transporter activity	MF
GO:0007268	111	2	0.469801566589451	chemical synaptic transmission	BP
GO:0007264	45	1	0.475408773692539	small GTPase mediated signal transduction	BP
GO:0032436	45	1	0.475408773692539	positive regulation of proteasomal ubiquitin-dependent protein catabolic process	BP
GO:0008061	46	1	0.482895920347839	chitin binding	MF
GO:0016579	46	1	0.482895920347839	protein deubiquitination	BP
GO:0040011	46	1	0.482895920347839	locomotion	BP
GO:0008237	114	2	0.483756395693155	metallopeptidase activity	MF
GO:0017124	47	1	0.490277071361945	SH3 domain binding	MF
GO:0051117	47	1	0.490277071361945	ATPase binding	MF
GO:0016324	186	3	0.494609348866887	apical plasma membrane	CC
GO:0042802	466	7	0.494990947664585	identical protein binding	MF
GO:0071005	48	1	0.497553715089285	U2-type precatalytic spliceosome	CC
GO:0008289	118	2	0.502010304502176	lipid binding	MF
GO:0004843	49	1	0.504727319157057	thiol-dependent deubiquitinase	MF
GO:0048749	49	1	0.504727319157057	compound eye development	BP
GO:0031625	119	2	0.506509412899454	ubiquitin protein ligase binding	MF
GO:0006260	120	2	0.510982397696974	DNA replication	BP
GO:0042254	120	2	0.510982397696974	ribosome biogenesis	BP
GO:0022625	50	1	0.51179933075149	cytosolic large ribosomal subunit	CC
GO:0032456	51	1	0.518771176900187	endocytic recycling	BP
GO:0010468	123	2	0.524242961223277	regulation of gene expression	BP
GO:0016757	124	2	0.528609851227793	glycosyltransferase activity	MF
GO:0042826	53	1	0.532419981844661	histone deacetylase binding	MF
GO:0062023	53	1	0.532419981844661	collagen-containing extracellular matrix	CC
GO:0002181	54	1	0.539099696389737	cytoplasmic translation	BP
GO:0030507	54	1	0.539099696389737	spectrin binding	MF
GO:0070588	54	1	0.539099696389737	calcium ion transmembrane transport	BP
GO:0071011	54	1	0.539099696389737	precatalytic spliceosome	CC
GO:0008270	416	6	0.543840237465683	zinc ion binding	MF
GO:0000381	55	1	0.545684757525754	regulation of alternative mRNA splicing, via spliceosome	BP
GO:0006874	56	1	0.55217649558875	cellular calcium ion homeostasis	BP
GO:0005911	57	1	0.558576222370778	cell-cell junction	CC
GO:0038023	57	1	0.558576222370778	signaling receptor activity	MF
GO:0046777	57	1	0.558576222370778	protein autophosphorylation	BP
GO:0035556	132	2	0.562568239701535	intracellular signal transduction	BP
GO:0045087	133	2	0.566689551519697	innate immune response	BP
GO:0016573	59	1	0.571104798074804	histone acetylation	BP
GO:0007424	60	1	0.577236180150603	open tracheal system development	BP
GO:0022626	60	1	0.577236180150603	cytosolic ribosome	CC
GO:0016310	359	5	0.581708861787023	phosphorylation	BP
GO:0048477	137	2	0.582897533200299	oogenesis	BP
GO:0071944	61	1	0.583280617748356	cell periphery	CC
GO:0001745	62	1	0.589239333715855	compound eye morphogenesis	BP
GO:0008380	214	3	0.589853589685379	RNA splicing	BP
GO:0016301	363	5	0.591672558196679	kinase activity	MF
GO:0000281	63	1	0.595113533843233	mitotic cytokinesis	BP
GO:0000502	63	1	0.595113533843233	proteasome complex	CC
GO:0045121	63	1	0.595113533843233	membrane raft	CC
GO:0006397	292	4	0.599714014082858	mRNA processing	BP
GO:0005576	807	11	0.602852304125742	extracellular region	CC
GO:0010628	144	2	0.610189264463331	positive regulation of gene expression	BP
GO:0005681	145	2	0.613976510259205	spliceosomal complex	CC
GO:0005814	67	1	0.617788707860061	centriole	CC
GO:0008283	67	1	0.617788707860061	cell population proliferation	BP
GO:0061630	147	2	0.621467414966559	ubiquitin protein ligase activity	MF
GO:0032991	226	3	0.627033372471337	protein-containing complex	CC
GO:0006816	69	1	0.628649335736781	calcium ion transport	BP
GO:0031047	69	1	0.628649335736781	gene silencing by RNA	BP
GO:0018105	70	1	0.633964303010375	peptidyl-serine phosphorylation	BP
GO:0002376	151	2	0.636115642566135	immune system process	BP
GO:0031410	382	5	0.637195682284343	cytoplasmic vesicle	CC
GO:0005769	152	2	0.639708417919528	early endosome	CC
GO:0001227	73	1	0.649460704349609	DNA-binding transcription repressor activity, RNA polymerase II-specific	MF
GO:0043025	155	2	0.650321234146682	neuronal cell body	CC
GO:0004222	74	1	0.65448016374742	metalloendopeptidase activity	MF
GO:0030176	74	1	0.65448016374742	integral component of endoplasmic reticulum membrane	CC
GO:0005929	236	3	0.656227406544898	cilium	CC
GO:0001701	75	1	0.659428329027712	in utero embryonic development	BP
GO:0005102	75	1	0.659428329027712	signaling receptor binding	MF
GO:0051536	76	1	0.664306204568757	iron-sulfur cluster binding	MF
GO:0005815	161	2	0.670807645901555	microtubule organizing center	CC
GO:0004888	78	1	0.673855033974483	transmembrane signaling receptor activity	MF
GO:0009653	78	1	0.673855033974483	anatomical structure morphogenesis	BP
GO:0045296	78	1	0.673855033974483	cadherin binding	MF
GO:0004386	162	2	0.674127062751899	helicase activity	MF
GO:0005912	79	1	0.678527927204678	adherens junction	CC
GO:0070161	401	5	0.679533789799752	anchoring junction	CC
GO:0007411	166	2	0.687136409404541	axon guidance	BP
GO:0036064	81	1	0.687675417913231	ciliary basal body	CC
GO:0000398	168	2	0.693481396284167	mRNA splicing, via spliceosome	BP
GO:0031012	84	1	0.700914761323519	extracellular matrix	CC
GO:0031901	84	1	0.700914761323519	early endosome membrane	CC
GO:0006366	85	1	0.705202973700829	transcription by RNA polymerase II	BP
GO:0007420	85	1	0.705202973700829	brain development	BP
GO:0098978	85	1	0.705202973700829	glutamatergic synapse	CC
GO:0005770	86	1	0.70943019951283	late endosome	CC
GO:0016604	88	1	0.717705120518859	nuclear body	CC
GO:0005635	89	1	0.721754500330347	nuclear envelope	CC
GO:0098793	89	1	0.721754500330347	presynapse	CC
GO:0034220	90	1	0.725746263143105	ion transmembrane transport	BP
GO:0042393	90	1	0.725746263143105	histone binding	MF
GO:0051321	90	1	0.725746263143105	meiotic cell cycle	BP
GO:0008021	91	1	0.729681222086601	synaptic vesicle	CC
GO:0031902	92	1	0.733560178909164	late endosome membrane	CC
GO:0005506	94	1	0.741153237224843	iron ion binding	MF
GO:0048813	95	1	0.744868886719909	dendrite morphogenesis	BP
GO:0008104	97	1	0.752142215443847	protein localization	BP
GO:0005768	357	4	0.752446407123349	endosome	CC
GO:0005743	275	3	0.75436215588034	mitochondrial inner membrane	CC
GO:0031965	98	1	0.755701378545995	nuclear membrane	CC
GO:0005938	100	1	0.762668334294337	cell cortex	CC
GO:0005516	101	1	0.766077549320369	calmodulin binding	MF
GO:0008017	102	1	0.769438187448362	microtubule binding	MF
GO:0016746	102	1	0.769438187448362	acyltransferase activity	MF
GO:0007155	197	2	0.774114832933151	cell adhesion	BP
GO:0010629	104	1	0.776016469461266	negative regulation of gene expression	BP
GO:0110165	199	2	0.77893554344956	cellular anatomical entity	CC
GO:0045893	288	3	0.781678682859405	positive regulation of transcription, DNA-templated	BP
GO:0003735	202	2	0.785999317515847	structural constituent of ribosome	MF
GO:0008233	379	4	0.79283875614164	peptidase activity	MF
GO:0005886	1699	21	0.794512048473145	plasma membrane	CC
GO:0016740	1177	14	0.800441897460368	transferase activity	MF
GO:0004518	113	1	0.80338876472999	nuclease activity	MF
GO:0043231	396	4	0.820338649344657	intracellular membrane-bounded organelle	CC
GO:0043161	120	1	0.822361037994308	proteasome-mediated ubiquitin-dependent protein catabolic process	BP
GO:0003676	398	4	0.823370261581863	nucleic acid binding	MF
GO:0045211	123	1	0.829925261539419	postsynaptic membrane	CC
GO:0005085	124	1	0.832374980322441	guanyl-nucleotide exchange factor activity	MF
GO:0016874	124	1	0.832374980322441	ligase activity	MF
GO:0044877	126	1	0.837169913530416	protein-containing complex binding	MF
GO:0005840	227	2	0.837569505460665	ribosome	CC
GO:0030154	410	4	0.840694433740026	cell differentiation	BP
GO:0043005	231	2	0.844702695289106	neuron projection	CC
GO:0016323	132	1	0.85075352311859	basolateral plasma membrane	CC
GO:0030424	240	2	0.85973196556877	axon	CC
GO:0003729	139	1	0.865186227591177	mRNA binding	MF
GO:0004842	141	1	0.869049384296456	ubiquitin-protein transferase activity	MF
GO:0006897	141	1	0.869049384296456	endocytosis	BP
GO:0043066	141	1	0.869049384296456	negative regulation of apoptotic process	BP
GO:0016787	1257	14	0.871088142042676	hydrolase activity	MF
GO:0005654	1099	12	0.871110159329676	nucleoplasm	CC
GO:0006811	344	3	0.872315508837305	ion transport	BP
GO:0007049	345	3	0.873581151359356	cell cycle	BP
GO:0031267	145	1	0.876449337007664	small GTPase binding	MF
GO:0046982	148	1	0.88172571697625	protein heterodimerization activity	MF
GO:0006364	154	1	0.891617177616478	rRNA processing	BP
GO:0006886	154	1	0.891617177616478	intracellular protein transport	BP
GO:0008236	159	1	0.89922994918265	serine-type peptidase activity	MF
GO:0004252	161	1	0.902124363935457	serine-type endopeptidase activity	MF
GO:0006974	281	2	0.912813185547878	cellular response to DNA damage stimulus	BP
GO:0000785	171	1	0.915404978778169	chromatin	CC
GO:0016192	178	1	0.923621897430371	vesicle-mediated transport	BP
GO:0016567	299	2	0.929625414746629	protein ubiquitination	BP
GO:0007165	502	4	0.931863262836172	signal transduction	BP
GO:0015031	412	3	0.936825093293282	protein transport	BP
GO:0008168	191	1	0.936837738505525	methyltransferase activity	MF
GO:0032259	191	1	0.936837738505525	methylation	BP
GO:0006629	414	3	0.938165248521407	lipid metabolic process	BP
GO:0005694	320	2	0.945391933366705	chromosome	CC
GO:0006915	216	1	0.956205433659215	apoptotic process	BP
GO:0003723	746	6	0.959988785957676	RNA binding	MF
GO:0005515	2469	27	0.960461849392174	protein binding	MF
GO:0051301	226	1	0.962184369408982	cell division	BP
GO:0006325	227	1	0.962735762612293	chromatin organization	BP
GO:0005730	461	3	0.96304313621923	nucleolus	CC
GO:0005794	573	4	0.966682977178573	Golgi apparatus	CC
GO:0045944	381	2	0.974378577614597	positive regulation of transcription by RNA polymerase II	BP
GO:0005887	386	2	0.975948079874264	integral component of plasma membrane	CC
GO:0000139	257	1	0.976035909422862	Golgi membrane	CC
GO:0007399	260	1	0.977072874501246	nervous system development	BP
GO:0006281	272	1	0.98079410738648	DNA repair	BP
GO:0006355	537	3	0.984540473504942	regulation of transcription, DNA-templated	BP
GO:0006468	309	1	0.988893576684765	protein phosphorylation	BP
GO:0000122	313	1	0.989533643578315	negative regulation of transcription by RNA polymerase II	BP
GO:0005634	3099	32	0.992327997917694	nucleus	CC
GO:0003674	635	3	0.995267220901638	molecular_function	MF
GO:0008150	380	1	0.996144086965142	biological_process	BP
GO:0005575	383	1	0.996313400388922	cellular_component	CC
GO:0055085	392	1	0.996778344510127	transmembrane transport	BP
GO:0006357	572	2	0.997929613788796	regulation of transcription by RNA polymerase II	BP
GO:0016021	2022	14	0.999783947167268	integral component of membrane	CC
GO:0003677	910	2	0.999983409995361	DNA binding	MF
GO:0016020	3190	24	0.999991769015403	membrane	CC
GO:0004089	11	0	1	carbonate dehydratase activity	MF
GO:0016614	27	0	1	oxidoreductase activity, acting on CH-OH group of donors	MF
GO:0050660	81	0	1	flavin adenine dinucleotide binding	MF
GO:0052689	77	0	1	carboxylic ester hydrolase activity	MF
GO:0080030	20	0	1	methyl indole-3-acetate esterase activity	MF
GO:0140762	18	0	1	NA	NA
