# Supplementary material for: Genome Assembly and Comparative Analysis of the Egg Parasitoid Wasp Trichogramma dendrolimi Shed Light on the Composition and Evolution of Olfactory Receptors and Venoms
Source: Insects. 2023 Jan 31;14(2):144. doi: 10.3390/insects14020144 (PMC9960361; doi:10.3390/insects14020144)
Supplement: Supplementary file 1 [file insects-14-00144-s001.zip › Supplementary Files/Supplementary Table S7.txt]

Table S7. GO enrichment analysis of specific 2048 OGs in four Trichogramma species
GO.ID	Annotated	Significant	raw.p.value	GO_term	ontology
GO:0030507	901	50	9.854419360412e-26	spectrin binding	MF
GO:0051179	948	50	9.53798007893192e-25	localization	BP
GO:0044325	954	50	1.2621705511443e-24	transmembrane transporter binding	MF
GO:0043161	575	40	2.90033083100511e-24	proteasome-mediated ubiquitin-dependent protein catabolic process	BP
GO:0030162	160	25	3.79855923933221e-24	regulation of proteolysis	BP
GO:0072659	1062	51	2.07904585699621e-23	protein localization to plasma membrane	BP
GO:0014731	740	43	5.82838153033717e-23	spectrin-associated cytoskeleton	CC
GO:0005200	849	45	2.14034008536135e-22	structural constituent of cytoskeleton	MF
GO:0008093	588	38	5.76362228535924e-22	cytoskeletal anchor activity	MF
GO:0016529	788	43	6.57667203496218e-22	sarcoplasmic reticulum	CC
GO:0007010	965	45	3.33772106989009e-20	cytoskeleton organization	BP
GO:0016323	1112	48	3.90114320895927e-20	basolateral plasma membrane	CC
GO:0031463	191	22	1.93842189255577e-18	Cul3-RING ubiquitin ligase complex	CC
GO:0031430	587	32	1.65484458060885e-16	M band	CC
GO:0051117	614	31	4.09087580547542e-15	ATPase binding	MF
GO:2001259	431	26	1.21139225666598e-14	positive regulation of cation channel activity	BP
GO:0043005	1539	48	1.31203443631199e-14	neuron projection	CC
GO:0014704	451	26	3.49711914649987e-14	intercalated disc	CC
GO:0030315	452	26	3.68210026840905e-14	T-tubule	CC
GO:0043034	313	22	6.53757555249358e-14	costamere	CC
GO:0042383	603	29	1.11871174702451e-13	sarcolemma	CC
GO:0000978	1822	51	1.17379641717812e-13	RNA polymerase II cis-regulatory region sequence-specific DNA binding	MF
GO:0030674	562	28	1.28464727146387e-13	protein-macromolecule adaptor activity	MF
GO:0031625	523	26	1.04704998803676e-12	ubiquitin protein ligase binding	MF
GO:0030018	706	29	5.43575751233255e-12	Z disc	CC
GO:0019899	892	32	1.41579626646639e-11	enzyme binding	MF
GO:0009898	499	24	1.59749883839897e-11	cytoplasmic side of plasma membrane	CC
GO:0045199	388	21	3.52909774528721e-11	maintenance of epithelial cell apical/basal polarity	BP
GO:0019903	523	24	4.20635513719797e-11	protein phosphatase binding	MF
GO:0006357	2871	61	4.52715025186122e-11	regulation of transcription by RNA polymerase II	BP
GO:0010650	315	19	4.93062987873728e-11	positive regulation of cell communication by electrical coupling	BP
GO:0034112	315	19	4.93062987873728e-11	positive regulation of homotypic cell-cell adhesion	BP
GO:1900827	315	19	4.93062987873728e-11	positive regulation of membrane depolarization during cardiac muscle cell action potential	BP
GO:0072660	317	19	5.49477861365156e-11	maintenance of protein location in plasma membrane	BP
GO:1902260	318	19	5.79886773098999e-11	negative regulation of delayed rectifier potassium channel activity	BP
GO:0071709	319	19	6.11856666489982e-11	membrane assembly	BP
GO:0001228	782	29	6.22310561205285e-11	DNA-binding transcription activator activity, RNA polymerase II-specific	MF
GO:0099612	321	19	6.80777789412327e-11	protein localization to axon	BP
GO:0033268	322	19	7.17886301695672e-11	node of Ranvier	CC
GO:0010960	323	19	7.56870613544109e-11	magnesium ion homeostasis	BP
GO:0043194	323	19	7.56870613544109e-11	axon initial segment	CC
GO:0071286	323	19	7.56870613544109e-11	cellular response to magnesium ion	BP
GO:2000651	323	19	7.56870613544109e-11	positive regulation of sodium ion transmembrane transporter activity	BP
GO:0010765	324	19	7.97818029050223e-11	positive regulation of sodium ion transport	BP
GO:0045838	326	19	8.85970068116588e-11	positive regulation of membrane potential	BP
GO:0043266	332	19	1.20783701703232e-10	regulation of potassium ion transport	BP
GO:0090314	342	19	1.99544874694792e-10	positive regulation of protein targeting to membrane	BP
GO:0019228	350	19	2.94496647884207e-10	neuronal action potential	BP
GO:0009925	392	20	2.95190777677303e-10	basal plasma membrane	CC
GO:0045184	361	19	4.94457244912341e-10	establishment of protein localization	BP
GO:0045211	860	29	5.64435328614123e-10	postsynaptic membrane	CC
GO:0007009	373	19	8.52022441228392e-10	plasma membrane organization	BP
GO:0008092	379	19	1.1097069250439e-09	cytoskeletal protein binding	MF
GO:0043001	379	19	1.1097069250439e-09	Golgi to plasma membrane protein transport	BP
GO:0070895	16	6	2.94001192286577e-09	negative regulation of transposon integration	BP
GO:0003964	1308	35	3.85124633423197e-09	RNA-directed DNA polymerase activity	MF
GO:0006278	1308	35	3.85124633423197e-09	RNA-dependent DNA biosynthetic process	BP
GO:0005856	3223	61	4.16213434542232e-09	cytoskeleton	CC
GO:0006888	664	24	4.87979786594099e-09	endoplasmic reticulum to Golgi vesicle-mediated transport	BP
GO:0016328	421	19	6.1850196840511e-09	lateral plasma membrane	CC
GO:0016567	1208	33	6.74781697831601e-09	protein ubiquitination	BP
GO:0007528	444	19	1.45314937932011e-08	neuromuscular junction development	BP
GO:0140031	352	17	1.46824318760646e-08	phosphorylation-dependent protein binding	MF
GO:0005923	457	19	2.29938842805702e-08	bicellular tight junction	CC
GO:0007165	2662	52	2.63679414029713e-08	signal transduction	BP
GO:0045296	513	20	2.8241721767496e-08	cadherin binding	MF
GO:0042575	517	20	3.20756827690446e-08	DNA polymerase complex	CC
GO:0006887	572	21	3.52087128780583e-08	exocytosis	BP
GO:0000281	470	19	3.58064123117046e-08	mitotic cytokinesis	BP
GO:0003887	796	25	3.65754552232281e-08	DNA-directed DNA polymerase activity	MF
GO:0010628	871	26	5.28534801615982e-08	positive regulation of gene expression	BP
GO:0016779	1600	35	5.13615105184726e-07	nucleotidyltransferase activity	MF
GO:0003677	4752	73	5.16622162773507e-07	DNA binding	MF
GO:0005198	673	21	5.17977976234782e-07	structural molecule activity	MF
GO:0031594	577	19	8.25366865378361e-07	neuromuscular junction	CC
GO:0007409	580	19	8.91317120225669e-07	axonogenesis	BP
GO:0015074	951	25	1.00196993513879e-06	DNA integration	BP
GO:0071897	1641	34	2.50244010482039e-06	DNA biosynthetic process	BP
GO:0004519	1280	29	2.63133008337879e-06	endonuclease activity	MF
GO:0004190	811	22	2.75934535364766e-06	aspartic-type endopeptidase activity	MF
GO:0006355	2581	45	5.50756446306896e-06	regulation of transcription, DNA-templated	BP
GO:0009986	858	22	6.72652792349295e-06	cell surface	CC
GO:1901044	57	6	9.89432872362674e-06	protein polyubiquitination involved in nucleus-associated proteasomal ubiquitin-dependent protein catabolic process	BP
GO:0003746	59	6	1.21088552307979e-05	translation elongation factor activity	MF
GO:0005764	1345	28	1.85694405722717e-05	lysosome	CC
GO:0045732	175	9	2.33765402249369e-05	positive regulation of protein catabolic process	BP
GO:0090305	1452	29	2.7931484258776e-05	nucleic acid phosphodiester bond hydrolysis	BP
GO:0070966	21	4	2.90564908250397e-05	nuclear-transcribed mRNA catabolic process, no-go decay	BP
GO:0006414	69	6	2.9969563684218e-05	translational elongation	BP
GO:0031672	226	10	3.02446738584189e-05	A band	CC
GO:0033276	42	5	3.0422074838343e-05	transcription factor TFTC complex	CC
GO:0004518	1489	29	4.38036318746183e-05	nuclease activity	MF
GO:0003283	111	7	5.2741938552823e-05	atrial septum development	BP
GO:0033292	111	7	5.2741938552823e-05	T-tubule organization	BP
GO:0043268	111	7	5.2741938552823e-05	positive regulation of potassium ion transport	BP
GO:0086014	111	7	5.2741938552823e-05	atrial cardiac muscle cell action potential	BP
GO:0086066	111	7	5.2741938552823e-05	atrial cardiac muscle cell to AV node cell communication	BP
GO:0086070	111	7	5.2741938552823e-05	SA node cell to atrial cardiac muscle cell communication	BP
GO:0098910	111	7	5.2741938552823e-05	regulation of atrial cardiac muscle cell action potential	BP
GO:1901021	111	7	5.2741938552823e-05	positive regulation of calcium ion transmembrane transporter activity	BP
GO:0051279	112	7	5.58469845396598e-05	regulation of release of sequestered calcium ion into cytosol	BP
GO:0045162	244	10	5.76816548488451e-05	clustering of voltage-gated sodium channels	BP
GO:0070972	113	7	5.91000140448952e-05	protein localization to endoplasmic reticulum	BP
GO:0086005	113	7	5.91000140448952e-05	ventricular cardiac muscle cell action potential	BP
GO:0033270	246	10	6.1746077384697e-05	paranode region of axon	CC
GO:0010881	114	7	6.25063726980807e-05	regulation of cardiac muscle contraction by regulation of the release of sequestered calcium ion	BP
GO:0036309	114	7	6.25063726980807e-05	protein localization to M-band	BP
GO:1901019	114	7	6.25063726980807e-05	regulation of calcium ion transmembrane transporter activity	BP
GO:0010882	115	7	6.60715330568124e-05	regulation of cardiac muscle contraction by calcium ion signaling	BP
GO:0036371	115	7	6.60715330568124e-05	protein localization to T-tubule	BP
GO:0086004	115	7	6.60715330568124e-05	regulation of cardiac muscle cell contraction	BP
GO:1901018	115	7	6.60715330568124e-05	positive regulation of potassium ion transmembrane transporter activity	BP
GO:0086015	120	7	8.6479922078648e-05	SA node cell action potential	BP
GO:0030201	11	3	9.9932207207166e-05	heparan sulfate proteoglycan metabolic process	BP
GO:0098907	123	7	0.000101009120922806	regulation of SA node cell action potential	BP
GO:0051924	124	7	0.000106271229952892	regulation of calcium ion transport	BP
GO:0042308	87	6	0.000110872692269772	negative regulation of protein import into nucleus	BP
GO:0060261	55	5	0.000113517042719859	positive regulation of transcription initiation from RNA polymerase II promoter	BP
GO:0070936	168	8	0.000113675500774322	protein K48-linked ubiquitination	BP
GO:0060307	126	7	0.000117464595480201	regulation of ventricular cardiac muscle cell membrane repolarization	BP
GO:0042789	57	5	0.000134721707737962	mRNA transcription by RNA polymerase II	BP
GO:0035521	58	5	0.000146397678110274	monoubiquitinated histone deubiquitination	BP
GO:0000466	32	4	0.000161995878324	maturation of 5.8S rRNA from tricistronic rRNA transcript (SSU-rRNA, 5.8S rRNA, LSU-rRNA)	BP
GO:0051928	137	7	0.000197429926939779	positive regulation of calcium ion transport	BP
GO:1903221	3	2	0.000221679326124381	regulation of mitotic recombination involved in replication fork processing	BP
GO:0055117	140	7	0.000225534355755243	regulation of cardiac muscle contraction	BP
GO:0086091	140	7	0.000225534355755243	regulation of heart rate by cardiac conduction	BP
GO:0072344	35	4	0.000231120717618695	rescue of stalled ribosome	BP
GO:0006874	291	10	0.000243007066802339	cellular calcium ion homeostasis	BP
GO:0051865	189	8	0.000254474445712091	protein autoubiquitination	BP
GO:0034394	143	7	0.000256777404624788	protein localization to cell surface	BP
GO:0051597	102	6	0.000265394465423958	response to methylmercury	BP
GO:0035522	67	5	0.000289645901265855	monoubiquitinated histone H2A deubiquitination	BP
GO:0051123	67	5	0.000289645901265855	RNA polymerase II preinitiation complex assembly	BP
GO:0002027	146	7	0.000291411849053921	regulation of heart rate	BP
GO:0031422	16	3	0.000328469646148314	RecQ family helicase-topoisomerase III complex	CC
GO:0005634	13029	142	0.000339924467468898	nucleus	CC
GO:0043497	17	3	0.000396311573573714	regulation of protein heterodimerization activity	BP
GO:0090073	17	3	0.000396311573573714	positive regulation of protein homodimerization activity	BP
GO:0031648	110	6	0.000398566400716236	protein destabilization	BP
GO:0070296	74	5	0.00045996591329217	sarcoplasmic reticulum calcium ion transport	BP
GO:0033365	158	7	0.000469333706722605	protein localization to organelle	BP
GO:0015711	42	4	0.00047116849493766	organic anion transport	BP
GO:0015012	43	4	0.000515987528239717	heparan sulfate proteoglycan biosynthetic process	BP
GO:0030913	79	5	0.000621370532736348	paranodal junction assembly	BP
GO:0008365	5	2	0.000730511428533969	adult chitin-based cuticle development	BP
GO:0043020	5	2	0.000730511428533969	NADPH oxidase complex	CC
GO:0106292	5	2	0.000730511428533969	superoxide-generating NADPH oxidase activity	MF
GO:0106293	5	2	0.000730511428533969	NADH oxidase H202-forming activity	MF
GO:0106294	5	2	0.000730511428533969	NADPH oxidase H202-forming activity	MF
GO:0086046	83	5	0.000778383700200506	membrane depolarization during SA node cell action potential	BP
GO:0070161	1857	30	0.000790900939319086	anchoring junction	CC
GO:0009378	50	4	0.00091837502341896	four-way junction helicase activity	MF
GO:0046330	130	6	0.000961494012414138	positive regulation of JNK cascade	BP
GO:0042802	1795	29	0.000965962196514326	identical protein binding	MF
GO:0000729	23	3	0.000993332759965812	DNA double-strand break processing	BP
GO:0030210	23	3	0.000993332759965812	heparin biosynthetic process	BP
GO:0039552	6	2	0.00108951304344021	RIG-I binding	MF
GO:0050665	6	2	0.00108951304344021	hydrogen peroxide biosynthetic process	BP
GO:0071140	6	2	0.00108951304344021	resolution of mitotic recombination intermediates	BP
GO:0106335	6	2	0.00108951304344021	tRNA (carboxymethyluridine(34)-5-O)-methyltransferase activity	MF
GO:0005669	90	5	0.00112194259630609	transcription factor TFIID complex	CC
GO:0030424	1160	21	0.00125981147616709	axon	CC
GO:0031397	94	5	0.00136265123835615	negative regulation of protein ubiquitination	BP
GO:0055037	365	10	0.00138826058213138	recycling endosome	CC
GO:0001888	7	2	0.00151661860919434	glucuronyl-galactosyl-proteoglycan 4-alpha-N-acetylglucosaminyltransferase activity	MF
GO:0046039	27	3	0.00159928008594189	GTP metabolic process	BP
GO:0016251	98	5	0.00163944738087389	RNA polymerase II general transcription initiation factor activity	MF
GO:0008233	2309	34	0.00172734706132309	peptidase activity	MF
GO:0006508	2406	35	0.0018102352403823	proteolysis	BP
GO:0001654	148	6	0.00186747809530242	eye development	BP
GO:0045944	1893	29	0.00213465610580879	positive regulation of transcription by RNA polymerase II	BP
GO:0006282	106	5	0.00231378938037165	regulation of DNA repair	BP
GO:0006310	603	13	0.00246308399422844	DNA recombination	BP
GO:0016175	9	2	0.00257037607277867	superoxide-generating NAD(P)H oxidase activity	MF
GO:0042554	9	2	0.00257037607277867	superoxide anion generation	BP
GO:0048263	9	2	0.00257037607277867	determination of dorsal identity	BP
GO:0090304	32	3	0.00262700031671095	nucleic acid metabolic process	BP
GO:0031647	215	7	0.00277798319239015	regulation of protein stability	BP
GO:0039536	10	2	0.00319468365236662	negative regulation of RIG-I signaling pathway	BP
GO:0003676	2596	36	0.00343906663123823	nucleic acid binding	MF
GO:0050808	418	10	0.00368447956535426	synapse organization	BP
GO:0045879	171	6	0.00382461414310219	negative regulation of smoothened signaling pathway	BP
GO:0000725	11	2	0.00388240619573538	recombinational repair	BP
GO:0004832	11	2	0.00388240619573538	valine-tRNA ligase activity	MF
GO:0006438	11	2	0.00388240619573538	valyl-tRNA aminoacylation	BP
GO:0008488	11	2	0.00388240619573538	gamma-glutamyl carboxylase activity	MF
GO:0015909	11	2	0.00388240619573538	long-chain fatty acid transport	BP
GO:0016300	11	2	0.00388240619573538	tRNA (uracil) methyltransferase activity	MF
GO:0048085	11	2	0.00388240619573538	adult chitin-containing cuticle pigmentation	BP
GO:1901480	11	2	0.00388240619573538	oleate transmembrane transporter activity	MF
GO:0043138	75	4	0.00409606290015418	3'-5' DNA helicase activity	MF
GO:0043021	76	4	0.00429472299085742	ribonucleoprotein complex binding	MF
GO:0030425	1122	19	0.00436775032701119	dendrite	CC
GO:0031685	39	3	0.00462997997070227	adenosine receptor binding	MF
GO:0036130	12	2	0.00463240920020845	prostaglandin H2 endoperoxidase reductase activity	MF
GO:0043007	12	2	0.00463240920020845	maintenance of rDNA	BP
GO:0007367	178	6	0.00464587466853281	segment polarity determination	BP
GO:0015562	78	4	0.00471132911117421	efflux transmembrane transporter activity	MF
GO:0043966	126	5	0.00485247849012801	histone H3 acetylation	BP
GO:0019842	13	2	0.0054435729166601	vitamin binding	MF
GO:1904515	13	2	0.0054435729166601	positive regulation of TORC2 signaling	BP
GO:1990426	13	2	0.0054435729166601	mitotic recombination-dependent replication fork processing	BP
GO:0045202	1848	27	0.00564521617816687	synapse	CC
GO:0006154	42	3	0.00570650028039088	adenosine catabolic process	BP
GO:1903561	42	3	0.00570650028039088	extracellular vesicle	CC
GO:0006367	133	5	0.00608364538554743	transcription initiation from RNA polymerase II promoter	BP
GO:0043394	43	3	0.00609578873680223	proteoglycan binding	MF
GO:0016174	14	2	0.00631479218067616	NAD(P)H oxidase H2O2-forming activity	MF
GO:0070914	14	2	0.00631479218067616	UV-damage excision repair	BP
GO:0050821	385	9	0.00664040382871712	protein stabilization	BP
GO:1901224	45	3	0.00692099923661739	positive regulation of NIK/NF-kappaB signaling	BP
GO:0017187	15	2	0.00724497624551549	peptidyl-glutamic acid carboxylation	BP
GO:1990000	15	2	0.00724497624551549	amyloid fibril formation	BP
GO:0006352	139	5	0.00730120355598433	DNA-templated transcription, initiation	BP
GO:0001758	16	2	0.00823304861685365	retinal dehydrogenase activity	MF
GO:0031957	16	2	0.00823304861685365	very long-chain fatty acid-CoA ligase activity	MF
GO:0008514	48	3	0.00827754432267703	organic anion transmembrane transporter activity	MF
GO:0043227	48	3	0.00827754432267703	membrane-bounded organelle	CC
GO:0033080	1	1	0.0086346615995081	immature T cell proliferation in thymus	BP
GO:0046632	1	1	0.0086346615995081	alpha-beta T cell differentiation	BP
GO:0060708	1	1	0.0086346615995081	spongiotrophoblast differentiation	BP
GO:0062073	1	1	0.0086346615995081	histone mRNA stem-loop binding complex	CC
GO:0071215	1	1	0.0086346615995081	cellular response to abscisic acid stimulus	BP
GO:0071313	1	1	0.0086346615995081	cellular response to caffeine	BP
GO:1901424	1	1	0.0086346615995081	response to toluene	BP
GO:1903793	1	1	0.0086346615995081	positive regulation of anion transport	BP
GO:1904157	1	1	0.0086346615995081	DN4 thymocyte differentiation	BP
GO:0071947	17	2	0.00927794688929099	protein deubiquitination involved in ubiquitin-dependent protein catabolic process	BP
GO:0000463	95	4	0.00938552908040703	maturation of LSU-rRNA from tricistronic rRNA transcript (SSU-rRNA, 5.8S rRNA, LSU-rRNA)	BP
GO:0030687	95	4	0.00938552908040703	preribosome, large subunit precursor	CC
GO:0043065	408	9	0.00950192520159683	positive regulation of apoptotic process	BP
GO:0015629	271	7	0.00957169186180682	actin cytoskeleton	CC
GO:0030430	52	3	0.0103131465946332	host cell cytoplasm	CC
GO:0046872	8988	96	0.0103363501244155	metal ion binding	MF
GO:0006897	564	11	0.0105137610514283	endocytosis	BP
GO:0044826	54	3	0.0114300879276675	viral genome integration into host DNA	BP
GO:0070410	19	2	0.0115340409917412	co-SMAD binding	MF
GO:1902975	19	2	0.0115340409917412	mitotic DNA replication initiation	BP
GO:0008104	424	9	0.0119840396483079	protein localization	BP
GO:0004000	55	3	0.0120136572471876	adenosine deaminase activity	MF
GO:0003678	225	6	0.0138403962633454	DNA helicase activity	MF
GO:0075713	58	3	0.0138656487765751	establishment of integrated proviral latency	BP
GO:0006260	435	9	0.013951790706891	DNA replication	BP
GO:0070417	21	2	0.0140050349848886	cellular response to cold	BP
GO:0004523	165	5	0.0145526276599185	RNA-DNA hybrid ribonuclease activity	MF
GO:0010638	60	3	0.0151853355737114	positive regulation of organelle organization	BP
GO:0019239	60	3	0.0151853355737114	deaminase activity	MF
GO:0006301	22	2	0.0153186085682775	postreplication repair	BP
GO:0015908	23	2	0.0166829205500215	fatty acid transport	BP
GO:0043596	23	2	0.0166829205500215	nuclear replication fork	CC
GO:0046103	23	2	0.0166829205500215	inosine biosynthetic process	BP
GO:1990380	23	2	0.0166829205500215	Lys48-specific deubiquitinase activity	MF
GO:0010780	2	1	0.0171950050273622	meiotic DNA double-strand break formation involved in reciprocal meiotic recombination	BP
GO:0033092	2	1	0.0171950050273622	positive regulation of immature T cell proliferation in thymus	BP
GO:1903343	2	1	0.0171950050273622	positive regulation of meiotic DNA double-strand break formation	BP
GO:1905773	2	1	0.0171950050273622	8-hydroxy-2'-deoxyguanosine DNA binding	MF
GO:0030863	64	3	0.018030508771068	cortical cytoskeleton	CC
GO:0009409	24	2	0.0180970027138735	response to cold	BP
GO:0039660	24	2	0.0180970027138735	structural constituent of virion	MF
GO:1901537	24	2	0.0180970027138735	positive regulation of DNA demethylation	BP
GO:0000981	1568	22	0.0181586439653159	DNA-binding transcription factor activity, RNA polymerase II-specific	MF
GO:0001745	245	6	0.0201577114605863	compound eye morphogenesis	BP
GO:0006268	120	4	0.0205136904950808	DNA unwinding involved in DNA replication	BP
GO:0006313	247	6	0.0208812843616111	transposition, DNA-mediated	BP
GO:0047676	26	2	0.0210706687863931	arachidonate-CoA ligase activity	MF
GO:0031297	68	3	0.0211517419176289	replication fork processing	BP
GO:0098662	68	3	0.0211517419176289	inorganic cation transmembrane transport	BP
GO:0090263	248	6	0.0212495890822449	positive regulation of canonical Wnt signaling pathway	BP
GO:0045597	70	3	0.0228162076904354	positive regulation of cell differentiation	BP
GO:0035115	28	2	0.0242321152432638	embryonic forelimb morphogenesis	BP
GO:0042335	28	2	0.0242321152432638	cuticle development	BP
GO:0101005	28	2	0.0242321152432638	deubiquitinase activity	MF
GO:0045760	128	4	0.0252695461644802	positive regulation of action potential	BP
GO:0009386	3	1	0.025681667877981	translational attenuation	BP
GO:0015204	3	1	0.025681667877981	urea transmembrane transporter activity	MF
GO:0015225	3	1	0.025681667877981	biotin transmembrane transporter activity	MF
GO:0015245	3	1	0.025681667877981	fatty acid transmembrane transporter activity	MF
GO:0015265	3	1	0.025681667877981	urea channel activity	MF
GO:0015278	3	1	0.025681667877981	calcium-release channel activity	MF
GO:0015840	3	1	0.025681667877981	urea transport	BP
GO:0015878	3	1	0.025681667877981	biotin transport	BP
GO:0033004	3	1	0.025681667877981	negative regulation of mast cell activation	BP
GO:0038109	3	1	0.025681667877981	Kit signaling pathway	BP
GO:0047464	3	1	0.025681667877981	heparosan-N-sulfate-glucuronate 5-epimerase activity	MF
GO:0048261	3	1	0.025681667877981	negative regulation of receptor-mediated endocytosis	BP
GO:0050955	3	1	0.025681667877981	thermoception	BP
GO:0070244	3	1	0.025681667877981	negative regulation of thymocyte apoptotic process	BP
GO:0071918	3	1	0.025681667877981	urea transmembrane transport	BP
GO:0098908	3	1	0.025681667877981	regulation of neuronal action potential	BP
GO:1900235	3	1	0.025681667877981	negative regulation of Kit signaling pathway	BP
GO:1903751	3	1	0.025681667877981	negative regulation of intrinsic apoptotic signaling pathway in response to hydrogen peroxide	BP
GO:1905135	3	1	0.025681667877981	biotin import across plasma membrane	BP
GO:1990452	3	1	0.025681667877981	Parkin-FBXW7-Cul1 ubiquitin ligase complex	CC
GO:0004467	29	2	0.0258809693963406	long-chain fatty acid-CoA ligase activity	MF
GO:0015871	29	2	0.0258809693963406	choline transport	BP
GO:0030673	74	3	0.0263528487796939	axolemma	CC
GO:0015014	30	2	0.0275740489852229	heparan sulfate proteoglycan biosynthetic process, polysaccharide chain biosynthetic process	BP
GO:0007292	31	2	0.0293104726289892	female gamete generation	BP
GO:0016226	78	3	0.0301656630403872	iron-sulfur cluster assembly	BP
GO:0042273	136	4	0.0306372047183955	ribosomal large subunit biogenesis	BP
GO:0032508	271	6	0.0309669708041259	DNA duplex unwinding	BP
GO:0016607	755	12	0.0323036178569817	nuclear speck	CC
GO:0008375	33	2	0.0329098856020082	acetylglucosaminyltransferase activity	MF
GO:0047956	33	2	0.0329098856020082	glycerol dehydrogenase [NADP+] activity	MF
GO:0002032	4	1	0.0340952822933657	desensitization of G protein-coupled receptor signaling pathway by arrestin	BP
GO:0003170	4	1	0.0340952822933657	heart valve development	BP
GO:0008334	4	1	0.0340952822933657	histone mRNA metabolic process	BP
GO:0014832	4	1	0.0340952822933657	urinary bladder smooth muscle contraction	BP
GO:0046641	4	1	0.0340952822933657	positive regulation of alpha-beta T cell proliferation	BP
GO:0050968	4	1	0.0340952822933657	detection of chemical stimulus involved in sensory perception of pain	BP
GO:0071072	4	1	0.0340952822933657	negative regulation of phospholipid biosynthetic process	BP
GO:0097604	4	1	0.0340952822933657	temperature-gated cation channel activity	MF
GO:1905526	4	1	0.0340952822933657	regulation of Golgi lumen acidification	BP
GO:0005769	592	10	0.0341348518380434	early endosome	CC
GO:0006271	34	2	0.0347711708026345	DNA strand elongation involved in DNA replication	BP
GO:0047655	34	2	0.0347711708026345	allyl-alcohol dehydrogenase activity	MF
GO:0061578	34	2	0.0347711708026345	Lys63-specific deubiquitinase activity	MF
GO:0006024	35	2	0.0366723915301299	glycosaminoglycan biosynthetic process	BP
GO:0006779	86	3	0.0386117223746988	porphyrin-containing compound biosynthetic process	BP
GO:0002161	36	2	0.0386127242244742	aminoacyl-tRNA editing activity	MF
GO:0006044	36	2	0.0386127242244742	N-acetylglucosamine metabolic process	BP
GO:0020002	36	2	0.0386127242244742	host cell plasma membrane	CC
GO:0030174	36	2	0.0386127242244742	regulation of DNA-dependent DNA replication initiation	BP
GO:0106074	36	2	0.0386127242244742	aminoacyl-tRNA metabolism involved in translational fidelity	BP
GO:0071356	87	3	0.0397434921936558	cellular response to tumor necrosis factor	BP
GO:0001523	37	2	0.0405913564887565	retinoid metabolic process	BP
GO:0075732	37	2	0.0405913564887565	viral penetration into host nucleus	BP
GO:0098904	37	2	0.0405913564887565	regulation of AV node cell action potential	BP
GO:0048821	88	3	0.0408919624723105	erythrocyte development	BP
GO:0004756	5	1	0.042436475009573	selenide, water dikinase activity	MF
GO:0030158	5	1	0.042436475009573	protein xylosyltransferase activity	MF
GO:0046633	5	1	0.042436475009573	alpha-beta T cell proliferation	BP
GO:0051098	5	1	0.042436475009573	regulation of binding	BP
GO:0061749	5	1	0.042436475009573	forked DNA-dependent helicase activity	MF
GO:0090329	5	1	0.042436475009573	regulation of DNA-dependent DNA replication	BP
GO:1990760	5	1	0.042436475009573	osmolarity-sensing cation channel activity	MF
GO:0002385	38	2	0.0426074869588363	mucosal immune response	BP
GO:0042555	38	2	0.0426074869588363	MCM complex	CC
GO:0005737	13204	129	0.0439360664969307	cytoplasm	CC
GO:0031573	39	2	0.0446603251744111	mitotic intra-S DNA damage checkpoint signaling	BP
GO:0033644	39	2	0.0446603251744111	host cell membrane	CC
GO:0051591	39	2	0.0446603251744111	response to cAMP	BP
GO:0061014	39	2	0.0446603251744111	positive regulation of mRNA catabolic process	BP
GO:0003700	974	14	0.0448504128595684	DNA-binding transcription factor activity	MF
GO:0019013	40	2	0.0467490914514773	viral nucleocapsid	CC
GO:0071162	41	2	0.0488730167561684	CMG complex	CC
GO:0006833	6	1	0.0507058674028	water transport	BP
GO:0009506	6	1	0.0507058674028	plasmodesma	CC
GO:0015911	6	1	0.0507058674028	long-chain fatty acid import across plasma membrane	BP
GO:0043305	6	1	0.0507058674028	negative regulation of mast cell degranulation	BP
GO:0045120	6	1	0.0507058674028	pronucleus	CC
GO:0046051	6	1	0.0507058674028	UTP metabolic process	BP
GO:0060368	6	1	0.0507058674028	regulation of Fc receptor mediated stimulatory signaling pathway	BP
GO:0061821	6	1	0.0507058674028	telomeric D-loop binding	MF
GO:1903522	6	1	0.0507058674028	regulation of blood circulation	BP
GO:2000352	6	1	0.0507058674028	negative regulation of endothelial cell apoptotic process	BP
GO:0008270	1944	24	0.050880352774547	zinc ion binding	MF
GO:0000727	42	2	0.0510313425799572	double-strand break repair via break-induced replication	BP
GO:0034450	42	2	0.0510313425799572	ubiquitin-ubiquitin ligase activity	MF
GO:0019028	43	2	0.0532233208162087	viral capsid	CC
GO:0005515	10065	100	0.0562281126910582	protein binding	MF
GO:0072593	45	2	0.0577052933776701	reactive oxygen species metabolic process	BP
GO:0001579	7	1	0.0589040755350673	medium-chain fatty acid transport	BP
GO:0002686	7	1	0.0589040755350673	negative regulation of leukocyte migration	BP
GO:0005372	7	1	0.0589040755350673	water transmembrane transporter activity	MF
GO:0006659	7	1	0.0589040755350673	phosphatidylserine biosynthetic process	BP
GO:0016857	7	1	0.0589040755350673	racemase and epimerase activity, acting on carbohydrates and derivatives	MF
GO:0031652	7	1	0.0589040755350673	positive regulation of heat generation	BP
GO:0046041	7	1	0.0589040755350673	ITP metabolic process	BP
GO:0046600	7	1	0.0589040755350673	negative regulation of centriole replication	BP
GO:0051782	7	1	0.0589040755350673	negative regulation of cell division	BP
GO:0071139	7	1	0.0589040755350673	resolution of recombination intermediates	BP
GO:0090266	7	1	0.0589040755350673	regulation of mitotic cell cycle spindle assembly checkpoint	BP
GO:0097553	7	1	0.0589040755350673	calcium ion transmembrane import into cytosol	BP
GO:1990379	7	1	0.0589040755350673	lipid transport across blood-brain barrier	BP
GO:0033010	46	2	0.0599938424066616	paranodal junction	CC
GO:0052650	46	2	0.0599938424066616	NADP-retinol dehydrogenase activity	MF
GO:0086036	46	2	0.0599938424066616	regulation of cardiac muscle cell membrane potential	BP
GO:0000228	103	3	0.0600725565603905	nuclear chromosome	CC
GO:0090502	325	6	0.0639494356994036	RNA phosphodiester bond hydrolysis, endonucleolytic	BP
GO:0071108	48	2	0.0646625273091141	protein K48-linked deubiquitination	BP
GO:0002031	8	1	0.0670317101995261	G protein-coupled receptor internalization	BP
GO:0002046	8	1	0.0670317101995261	opsin binding	MF
GO:0004085	8	1	0.0670317101995261	butyryl-CoA dehydrogenase activity	MF
GO:0006756	8	1	0.0670317101995261	AMP phosphorylation	BP
GO:0032764	8	1	0.0670317101995261	negative regulation of mast cell cytokine production	BP
GO:0032888	8	1	0.0670317101995261	regulation of mitotic spindle elongation	BP
GO:0046899	8	1	0.0670317101995261	nucleoside triphosphate adenylate kinase activity	MF
GO:0097531	8	1	0.0670317101995261	mast cell migration	BP
GO:1901856	8	1	0.0670317101995261	negative regulation of cellular respiration	BP
GO:0036157	50	2	0.0694487236496822	outer dynein arm	CC
GO:0042025	50	2	0.0694487236496822	host cell nucleus	CC
GO:0001676	51	2	0.0718841978815839	long-chain fatty acid metabolic process	BP
GO:0004032	51	2	0.0718841978815839	alditol:NADP+ 1-oxidoreductase activity	MF
GO:0021915	51	2	0.0718841978815839	neural tube development	BP
GO:0019901	681	10	0.0731160842555748	protein kinase binding	MF
GO:0008150	1437	18	0.0748556001952885	biological_process	BP
GO:0000405	9	1	0.0750893769653695	bubble DNA binding	MF
GO:0016060	9	1	0.0750893769653695	metarhodopsin inactivation	BP
GO:0035813	9	1	0.0750893769653695	regulation of renal sodium excretion	BP
GO:0044185	9	1	0.0750893769653695	host cell late endosome membrane	CC
GO:0061820	9	1	0.0750893769653695	telomeric D-loop disassembly	BP
GO:1901655	9	1	0.0750893769653695	cellular response to ketone	BP
GO:0002098	53	2	0.0768365992140021	tRNA wobble uridine modification	BP
GO:2001257	53	2	0.0768365992140021	regulation of cation channel activity	BP
GO:0000177	54	2	0.0793522342634765	cytoplasmic exosome (RNase complex)	CC
GO:0055072	117	3	0.0810941516126539	iron ion homeostasis	BP
GO:0003924	518	8	0.0819764628565777	GTPase activity	MF
GO:0045121	267	5	0.0827797659428144	membrane raft	CC
GO:0001937	10	1	0.0830776762223696	negative regulation of endothelial cell proliferation	BP
GO:0008525	10	1	0.0830776762223696	phosphatidylcholine transporter activity	MF
GO:0044381	10	1	0.0830776762223696	glucose import in response to insulin stimulus	BP
GO:0071244	10	1	0.0830776762223696	cellular response to carbon dioxide	BP
GO:0071417	10	1	0.0830776762223696	cellular response to organonitrogen compound	BP
GO:0016363	190	4	0.0831450836258348	nuclear matrix	CC
GO:0070536	57	2	0.0870493140856982	protein K63-linked deubiquitination	BP
GO:0030204	11	1	0.0909972032250332	chondroitin sulfate metabolic process	BP
GO:0031093	11	1	0.0909972032250332	platelet alpha granule lumen	CC
GO:0045744	11	1	0.0909972032250332	negative regulation of G protein-coupled receptor signaling pathway	BP
GO:0046060	11	1	0.0909972032250332	dATP metabolic process	BP
GO:0050650	11	1	0.0909972032250332	chondroitin sulfate proteoglycan biosynthetic process	BP
GO:0060669	11	1	0.0909972032250332	embryonic placenta morphogenesis	BP
GO:0030513	59	2	0.092299720403083	positive regulation of BMP signaling pathway	BP
GO:0032435	59	2	0.092299720403083	negative regulation of proteasomal ubiquitin-dependent protein catabolic process	BP
GO:0006693	60	2	0.0949588371213372	prostaglandin metabolic process	BP
GO:0009968	60	2	0.0949588371213372	negative regulation of signal transduction	BP
GO:0042744	61	2	0.0976397860493033	hydrogen peroxide catabolic process	BP
GO:0000800	12	1	0.0988485481363808	lateral element	CC
GO:0003050	12	1	0.0988485481363808	regulation of systemic arterial blood pressure by atrial natriuretic peptide	BP
GO:0008526	12	1	0.0988485481363808	phosphatidylinositol transfer activity	MF
GO:0030835	12	1	0.0988485481363808	negative regulation of actin filament depolymerization	BP
GO:0043951	12	1	0.0988485481363808	negative regulation of cAMP-mediated signaling	BP
GO:0044806	12	1	0.0988485481363808	G-quadruplex DNA unwinding	BP
GO:0045950	12	1	0.0988485481363808	negative regulation of mitotic recombination	BP
GO:0090434	12	1	0.0988485481363808	oleoyl-CoA ligase activity	MF
GO:0019221	62	2	0.100341994958551	cytokine-mediated signaling pathway	BP
GO:0060048	62	2	0.100341994958551	cardiac muscle contraction	BP
GO:0006952	63	2	0.103064899816656	defense response	BP
GO:0002089	13	1	0.106632296071358	lens morphogenesis in camera-type eye	BP
GO:0006655	13	1	0.106632296071358	phosphatidylglycerol biosynthetic process	BP
GO:0033211	13	1	0.106632296071358	adiponectin-activated signaling pathway	BP
GO:0071688	13	1	0.106632296071358	striated muscle myosin thick filament assembly	BP
GO:1904058	13	1	0.106632296071358	positive regulation of sensory perception of pain	BP
GO:0000723	136	3	0.11388602460572	telomere maintenance	BP
GO:0017116	67	2	0.114152479485468	single-stranded DNA helicase activity	MF
GO:0000931	14	1	0.114349027139872	gamma-tubulin large complex	CC
GO:0005548	14	1	0.114349027139872	phospholipid transporter activity	MF
GO:0006312	14	1	0.114349027139872	mitotic recombination	BP
GO:0050966	14	1	0.114349027139872	detection of mechanical stimulus involved in sensory perception of pain	BP
GO:0072757	14	1	0.114349027139872	cellular response to camptothecin	BP
GO:0046718	138	3	0.117592867170336	viral entry into host cell	BP
GO:0000242	69	2	0.119806366274043	pericentriolar material	CC
GO:0010596	15	1	0.121999316489468	negative regulation of endothelial cell migration	BP
GO:0016071	15	1	0.121999316489468	mRNA metabolic process	BP
GO:0016776	15	1	0.121999316489468	phosphotransferase activity, phosphate group as acceptor	MF
GO:0031023	15	1	0.121999316489468	microtubule organizing center organization	BP
GO:0031529	15	1	0.121999316489468	ruffle organization	BP
GO:0043303	15	1	0.121999316489468	mast cell degranulation	BP
GO:0048265	15	1	0.121999316489468	response to pain	BP
GO:0006172	16	1	0.129583734347643	ADP biosynthetic process	BP
GO:0060707	16	1	0.129583734347643	trophoblast giant cell differentiation	BP
GO:0071310	16	1	0.129583734347643	cellular response to organic substance	BP
GO:0000462	74	2	0.13422938750528	maturation of SSU-rRNA from tricistronic rRNA transcript (SSU-rRNA, 5.8S rRNA, LSU-rRNA)	BP
GO:0051539	147	3	0.134810038557278	4 iron, 4 sulfur cluster binding	MF
GO:0005324	17	1	0.13710284606379	long-chain fatty acid transporter activity	MF
GO:0006885	17	1	0.13710284606379	regulation of pH	BP
GO:0030299	17	1	0.13710284606379	intestinal cholesterol absorption	BP
GO:0032421	17	1	0.13710284606379	stereocilium bundle	CC
GO:0033391	17	1	0.13710284606379	chromatoid body	CC
GO:0044539	17	1	0.13710284606379	long-chain fatty acid import into cell	BP
GO:0000209	403	6	0.137721218404542	protein polyubiquitination	BP
GO:0009142	18	1	0.144557212150801	nucleoside triphosphate biosynthetic process	BP
GO:0015385	18	1	0.144557212150801	sodium:proton antiporter activity	MF
GO:0070306	18	1	0.144557212150801	lens fiber cell differentiation	BP
GO:0042995	2315	25	0.147677941473531	cell projection	CC
GO:0001227	324	5	0.150281801866383	DNA-binding transcription repressor activity, RNA polymerase II-specific	MF
GO:0042732	19	1	0.151947388326304	D-xylose metabolic process	BP
GO:0044281	19	1	0.151947388326304	small molecule metabolic process	BP
GO:0046033	19	1	0.151947388326304	AMP metabolic process	BP
GO:0072347	19	1	0.151947388326304	response to anesthetic	BP
GO:0007059	158	3	0.156937484066585	chromosome segregation	BP
GO:0001892	20	1	0.159273925553558	embryonic placenta development	BP
GO:0019068	20	1	0.159273925553558	virion assembly	BP
GO:0043703	20	1	0.159273925553558	photoreceptor cell fate determination	BP
GO:0044174	20	1	0.159273925553558	host cell endosome	CC
GO:0045910	20	1	0.159273925553558	negative regulation of DNA recombination	BP
GO:0072494	20	1	0.159273925553558	host multivesicular body	CC
GO:0000724	244	4	0.161331099957875	double-strand break repair via homologous recombination	BP
GO:0000403	21	1	0.166537370081991	Y-form DNA binding	MF
GO:0001779	21	1	0.166537370081991	natural killer cell differentiation	BP
GO:0010378	21	1	0.166537370081991	temperature compensation of the circadian clock	BP
GO:0015299	21	1	0.166537370081991	solute:proton antiporter activity	MF
GO:0021556	21	1	0.166537370081991	central nervous system formation	BP
GO:0120019	21	1	0.166537370081991	phosphatidylcholine transfer activity	MF
GO:1903077	21	1	0.166537370081991	negative regulation of protein localization to plasma membrane	BP
GO:0007411	815	10	0.17008577232122	axon guidance	BP
GO:0004601	86	2	0.17022143747817	peroxidase activity	MF
GO:0036158	86	2	0.17022143747817	outer dynein arm assembly	BP
GO:0007346	165	3	0.171563864482129	regulation of mitotic cell cycle	BP
GO:0015459	87	2	0.173291506778982	potassium channel regulator activity	MF
GO:0035997	22	1	0.173738263487406	rhabdomere microvillus membrane	CC
GO:0051880	22	1	0.173738263487406	G-quadruplex DNA binding	MF
GO:0140640	22	1	0.173738263487406	catalytic activity, acting on a nucleic acid	MF
GO:0000132	88	2	0.176370565948905	establishment of mitotic spindle orientation	BP
GO:0005525	727	9	0.179836922238	GTP binding	MF
GO:0035022	23	1	0.180877142711833	positive regulation of Rac protein signal transduction	BP
GO:0071233	23	1	0.180877142711833	cellular response to leucine	BP
GO:1990414	23	1	0.180877142711833	replication-born double-strand break repair via sister chromatid exchange	BP
GO:1990814	23	1	0.180877142711833	DNA/DNA annealing activity	MF
GO:0036126	91	2	0.185657887910779	sperm flagellum	CC
GO:0008494	24	1	0.187954540103048	translation activator activity	MF
GO:0010637	24	1	0.187954540103048	negative regulation of mitochondrial fusion	BP
GO:0008201	174	3	0.190906854983326	heparin binding	MF
GO:0006270	93	2	0.191887530036144	DNA replication initiation	BP
GO:0003690	175	3	0.193089732741744	double-stranded DNA binding	MF
GO:0019233	25	1	0.19497098345376	sensory perception of pain	BP
GO:0072711	25	1	0.19497098345376	cellular response to hydroxyurea	BP
GO:2000378	25	1	0.19497098345376	negative regulation of reactive oxygen species metabolic process	BP
GO:0019827	94	2	0.195012701435553	stem cell population maintenance	BP
GO:0006334	176	3	0.195278872093319	nucleosome assembly	BP
GO:0030509	95	2	0.198144307041279	BMP signaling pathway	BP
GO:0140359	178	3	0.199675428968927	ABC-type transporter activity	MF
GO:0030488	96	2	0.201282004193472	tRNA methylation	BP
GO:0003995	26	1	0.201926996040455	acyl-CoA dehydrogenase activity	MF
GO:0006646	26	1	0.201926996040455	phosphatidylethanolamine biosynthetic process	BP
GO:0019001	26	1	0.201926996040455	guanyl nucleotide binding	MF
GO:0030719	26	1	0.201926996040455	P granule organization	BP
GO:0031210	26	1	0.201926996040455	phosphatidylcholine binding	MF
GO:0034388	26	1	0.201926996040455	Pwp2p-containing subcomplex of 90S preribosome	CC
GO:2000114	26	1	0.201926996040455	regulation of establishment of cell polarity	BP
GO:0005829	6478	62	0.20305355482464	cytosol	CC
GO:0042626	181	3	0.206314072723753	ATPase-coupled transmembrane transporter activity	MF
GO:0032092	98	2	0.207574329437141	positive regulation of protein binding	BP
GO:0048675	98	2	0.207574329437141	axon extension	BP
GO:0004017	27	1	0.208823096661917	adenylate kinase activity	MF
GO:0001934	183	3	0.210767585036827	positive regulation of protein phosphorylation	BP
GO:0042752	100	2	0.213887042709198	regulation of circadian rhythm	BP
GO:0097729	100	2	0.213887042709198	9+2 motile cilium	CC
GO:0004065	28	1	0.215659799677422	arylsulfatase activity	MF
GO:0006656	28	1	0.215659799677422	phosphatidylcholine biosynthetic process	BP
GO:0015267	28	1	0.215659799677422	channel activity	MF
GO:0015386	28	1	0.215659799677422	potassium:proton antiporter activity	MF
GO:0019205	28	1	0.215659799677422	nucleobase-containing compound kinase activity	MF
GO:0032049	28	1	0.215659799677422	cardiolipin biosynthetic process	BP
GO:0035371	28	1	0.215659799677422	microtubule plus-end	CC
GO:0003943	29	1	0.222437615044605	N-acetylgalactosamine-4-sulfatase activity	MF
GO:0032715	29	1	0.222437615044605	negative regulation of interleukin-6 production	BP
GO:0043523	29	1	0.222437615044605	regulation of neuron apoptotic process	BP
GO:0061580	29	1	0.222437615044605	colon epithelial cell migration	BP
GO:0098719	29	1	0.222437615044605	sodium ion import across plasma membrane	BP
GO:0006511	573	7	0.228292178279091	ubiquitin-dependent protein catabolic process	BP
GO:0016032	30	1	0.229157048356997	viral process	BP
GO:0016059	30	1	0.229157048356997	deactivation of rhodopsin mediated signaling	BP
GO:0046579	30	1	0.229157048356997	positive regulation of Ras protein signal transduction	BP
GO:0004386	574	7	0.229552196265269	helicase activity	MF
GO:0031307	31	1	0.235818600881264	integral component of mitochondrial outer membrane	CC
GO:0046580	31	1	0.235818600881264	negative regulation of Ras protein signal transduction	BP
GO:0098831	31	1	0.235818600881264	presynaptic active zone cytoplasmic component	CC
GO:0042572	108	2	0.239291957108118	retinol metabolic process	BP
GO:0031683	32	1	0.242422769594106	G-protein beta/gamma-subunit complex binding	MF
GO:0007265	109	2	0.242480030383853	Ras protein signal transduction	BP
GO:0000400	33	1	0.248970047218859	four-way junction DNA binding	MF
GO:0030335	201	3	0.251680809445405	positive regulation of cell migration	BP
GO:0007129	34	1	0.255460922261775	homologous chromosome pairing at meiosis	BP
GO:0034472	34	1	0.255460922261775	snRNA 3'-end processing	BP
GO:0051959	114	2	0.258442574127845	dynein light intermediate chain binding	MF
GO:0051649	115	2	0.261637701636016	establishment of localization in cell	BP
GO:0001578	35	1	0.261895879048	microtubule bundle formation	BP
GO:0016818	35	1	0.261895879048	hydrolase activity, acting on acid anhydrides, in phosphorus-containing anhydrides	MF
GO:0016055	399	5	0.263205912978553	Wnt signaling pathway	BP
GO:0008569	116	2	0.264833116717873	minus-end-directed microtubule motor activity	MF
GO:0140115	36	1	0.268275397757244	export across plasma membrane	BP
GO:0006418	118	2	0.271223844168955	tRNA aminoacylation for protein translation	BP
GO:0035861	119	2	0.274418684112564	site of double-strand break	CC
GO:0008293	37	1	0.274599954459146	torso signaling pathway	BP
GO:0034063	37	1	0.274599954459146	stress granule assembly	BP
GO:0051259	37	1	0.274599954459146	protein complex oligomerization	BP
GO:0007469	38	1	0.280870021148344	antennal development	BP
GO:0016180	38	1	0.280870021148344	snRNA processing	BP
GO:0040017	38	1	0.280870021148344	positive regulation of locomotion	BP
GO:0097065	38	1	0.280870021148344	anterior head development	BP
GO:0051276	122	2	0.283998358944891	chromosome organization	BP
GO:0030574	39	1	0.287086065779237	collagen catabolic process	BP
GO:0031116	39	1	0.287086065779237	positive regulation of microtubule polymerization	BP
GO:0035904	39	1	0.287086065779237	aorta development	BP
GO:1903861	39	1	0.287086065779237	positive regulation of dendrite extension	BP
GO:0004252	724	8	0.289725571626558	serine-type endopeptidase activity	MF
GO:0004197	124	2	0.290378558572047	cysteine-type endopeptidase activity	MF
GO:0004842	519	6	0.292843811255618	ubiquitin-protein transferase activity	MF
GO:0031674	40	1	0.293248552300461	I band	CC
GO:0071479	40	1	0.293248552300461	cellular response to ionizing radiation	BP
GO:2000035	40	1	0.293248552300461	regulation of stem cell division	BP
GO:0009611	126	2	0.296751764406558	response to wounding	BP
GO:0001673	41	1	0.299357940689069	male germ cell nucleus	CC
GO:0098869	128	2	0.303116334989864	cellular oxidant detoxification	BP
GO:0003281	42	1	0.305414686984413	ventricular septum development	BP
GO:0005245	42	1	0.305414686984413	voltage-gated calcium channel activity	MF
GO:0016486	42	1	0.305414686984413	peptide hormone processing	BP
GO:0031461	42	1	0.305414686984413	cullin-RING ubiquitin ligase complex	CC
GO:0070301	42	1	0.305414686984413	cellular response to hydrogen peroxide	BP
GO:0007465	43	1	0.311419243321751	R7 cell fate commitment	BP
GO:0010632	43	1	0.311419243321751	regulation of epithelial cell migration	BP
GO:0030206	43	1	0.311419243321751	chondroitin sulfate biosynthetic process	BP
GO:0097602	43	1	0.311419243321751	cullin family protein binding	MF
GO:1902459	43	1	0.311419243321751	positive regulation of stem cell population maintenance	BP
GO:0045880	131	2	0.312643551814364	positive regulation of smoothened signaling pathway	BP
GO:0047485	131	2	0.312643551814364	protein N-terminus binding	MF
GO:0000079	44	1	0.317372057965558	regulation of cyclin-dependent protein serine/threonine kinase activity	BP
GO:0009268	44	1	0.317372057965558	response to pH	BP
GO:0010867	44	1	0.317372057965558	positive regulation of triglyceride biosynthetic process	BP
GO:0071407	44	1	0.317372057965558	cellular response to organic cyclic compound	BP
GO:0030527	231	3	0.321842466932439	structural constituent of chromatin	MF
GO:0001764	134	2	0.322142683931458	neuron migration	BP
GO:0007179	134	2	0.322142683931458	transforming growth factor beta receptor signaling pathway	BP
GO:0035220	134	2	0.322142683931458	wing disc development	BP
GO:0007099	45	1	0.323273575342555	centriole replication	BP
GO:0008484	45	1	0.323273575342555	sulfuric ester hydrolase activity	MF
GO:0016525	45	1	0.323273575342555	negative regulation of angiogenesis	BP
GO:0045500	45	1	0.323273575342555	sevenless signaling pathway	BP
GO:0010165	46	1	0.329124236074464	response to X-ray	BP
GO:0030422	46	1	0.329124236074464	production of siRNA involved in RNA interference	BP
GO:0051209	46	1	0.329124236074464	release of sequestered calcium ion into cytosol	BP
GO:0045736	47	1	0.334924477010473	negative regulation of cyclin-dependent protein serine/threonine kinase activity	BP
GO:0042542	48	1	0.340674731259439	response to hydrogen peroxide	BP
GO:0004812	140	2	0.341037637037265	aminoacyl-tRNA ligase activity	MF
GO:0032154	141	2	0.344171467833053	cleavage furrow	CC
GO:0007565	49	1	0.346375428221799	female pregnancy	BP
GO:0035770	49	1	0.346375428221799	ribonucleoprotein granule	CC
GO:0051536	242	3	0.347733810349253	iron-sulfur cluster binding	MF
GO:0007095	50	1	0.35202699362123	mitotic G2 DNA damage checkpoint signaling	BP
GO:0008047	50	1	0.35202699362123	enzyme activator activity	MF
GO:0034587	50	1	0.35202699362123	piRNA metabolic process	BP
GO:0045505	144	2	0.353543566580169	dynein intermediate chain binding	MF
GO:0000122	1210	12	0.353696151749706	negative regulation of transcription by RNA polymerase II	BP
GO:0001664	51	1	0.357629849536023	G protein-coupled receptor binding	MF
GO:0035774	51	1	0.357629849536023	positive regulation of insulin secretion involved in cellular response to glucose stimulus	BP
GO:0043015	51	1	0.357629849536023	gamma-tubulin binding	MF
GO:0005886	7074	64	0.359662436540874	plasma membrane	CC
GO:0030166	52	1	0.363184414430199	proteoglycan biosynthetic process	BP
GO:0032039	52	1	0.363184414430199	integrator complex	CC
GO:0046034	52	1	0.363184414430199	ATP metabolic process	BP
GO:0003777	148	2	0.365965682095508	microtubule motor activity	MF
GO:0070534	53	1	0.368691103184356	protein K63-linked ubiquitination	BP
GO:0007426	54	1	0.37415032712626	tracheal outgrowth, open tracheal system	BP
GO:0043627	54	1	0.37415032712626	response to estrogen	BP
GO:0097730	54	1	0.37415032712626	non-motile cilium	CC
GO:0000785	681	7	0.374173796779588	chromatin	CC
GO:0016579	151	2	0.375221937631904	protein deubiquitination	BP
GO:0030433	151	2	0.375221937631904	ubiquitin-dependent ERAD pathway	BP
GO:0010608	55	1	0.379562494061163	posttranscriptional regulation of gene expression	BP
GO:0043409	55	1	0.379562494061163	negative regulation of MAPK cascade	BP
GO:0070213	55	1	0.379562494061163	protein auto-ADP-ribosylation	BP
GO:0071466	55	1	0.379562494061163	cellular response to xenobiotic stimulus	BP
GO:1990404	55	1	0.379562494061163	protein ADP-ribosylase activity	MF
GO:0008285	365	4	0.387010794333984	negative regulation of cell population proliferation	BP
GO:0006446	57	1	0.390247270698599	regulation of translational initiation	BP
GO:0006661	57	1	0.390247270698599	phosphatidylinositol biosynthetic process	BP
GO:0007379	57	1	0.390247270698599	segment specification	BP
GO:0030515	57	1	0.390247270698599	snoRNA binding	MF
GO:0030054	157	2	0.393564468279435	cell junction	CC
GO:0043066	586	6	0.394666219415378	negative regulation of apoptotic process	BP
GO:1904263	58	1	0.395520678668431	positive regulation of TORC1 signaling	BP
GO:0005794	2153	20	0.400734579183162	Golgi apparatus	CC
GO:0042052	59	1	0.40074862622473	rhabdomere development	BP
GO:0009792	60	1	0.405931504006144	embryo development ending in birth or egg hatching	BP
GO:0050728	60	1	0.405931504006144	negative regulation of inflammatory response	BP
GO:0070212	60	1	0.405931504006144	protein poly-ADP-ribosylation	BP
GO:1904357	60	1	0.405931504006144	negative regulation of telomere maintenance via telomere lengthening	BP
GO:0004843	162	2	0.408661976467716	thiol-dependent deubiquitinase	MF
GO:0034605	61	1	0.411069699305425	cellular response to heat	BP
GO:0051453	61	1	0.411069699305425	regulation of intracellular pH	BP
GO:0035091	163	2	0.411659700875392	phosphatidylinositol binding	MF
GO:0030426	164	2	0.414649935810755	growth cone	CC
GO:0000793	62	1	0.416163596097996	condensed chromosome	CC
GO:0006654	62	1	0.416163596097996	phosphatidic acid biosynthetic process	BP
GO:0008236	711	7	0.416354198799425	serine-type peptidase activity	MF
GO:0000786	273	3	0.419845926873364	nucleosome	CC
GO:0005758	166	2	0.420607562314444	mitochondrial intermembrane space	CC
GO:0016627	63	1	0.421213575070276	oxidoreductase activity, acting on the CH-CH group of donors	MF
GO:0006612	64	1	0.426220013647755	protein targeting to membrane	BP
GO:0007188	66	1	0.436103763182466	adenylate cyclase-modulating G protein-coupled receptor signaling pathway	BP
GO:0045665	66	1	0.436103763182466	negative regulation of neuron differentiation	BP
GO:0000151	172	2	0.438291329603022	ubiquitin ligase complex	CC
GO:0017124	172	2	0.438291329603022	SH3 domain binding	MF
GO:0042742	173	2	0.441210171281946	defense response to bacterium	BP
GO:0032868	68	1	0.445817799939649	response to insulin	BP
GO:0051017	68	1	0.445817799939649	actin filament bundle assembly	BP
GO:1904355	68	1	0.445817799939649	positive regulation of telomere capping	BP
GO:0060285	69	1	0.450612085728849	cilium-dependent cell motility	BP
GO:2000134	69	1	0.450612085728849	negative regulation of G1/S transition of mitotic cell cycle	BP
GO:0030139	177	2	0.452801428802209	endocytic vesicle	CC
GO:0015631	70	1	0.455365028739454	tubulin binding	MF
GO:1905168	70	1	0.455365028739454	positive regulation of double-strand break repair via homologous recombination	BP
GO:0005657	71	1	0.460076984336931	replication fork	CC
GO:0030286	180	2	0.461404593475561	dynein complex	CC
GO:0061025	72	1	0.464748304842038	membrane fusion	BP
GO:0045793	73	1	0.469379339556823	positive regulation of cell size	BP
GO:0048010	73	1	0.469379339556823	vascular endothelial growth factor receptor signaling pathway	BP
GO:0008217	74	1	0.473970434790406	regulation of blood pressure	BP
GO:0061630	525	5	0.475358450645221	ubiquitin protein ligase activity	MF
GO:0003950	75	1	0.478521933884541	NAD+ ADP-ribosyltransferase activity	MF
GO:0007098	75	1	0.478521933884541	centrosome cycle	BP
GO:0003674	2367	21	0.481239533140013	molecular_function	MF
GO:0016740	5714	50	0.483006509217728	transferase activity	MF
GO:0005044	76	1	0.48303417723896	scavenger receptor activity	MF
GO:0040014	76	1	0.48303417723896	regulation of multicellular organism growth	BP
GO:0042438	76	1	0.48303417723896	melanin biosynthetic process	BP
GO:0000049	189	2	0.486731774192957	tRNA binding	MF
GO:0003697	303	3	0.486972701416758	single-stranded DNA binding	MF
GO:0007427	77	1	0.487507502336501	epithelial cell migration, open tracheal system	BP
GO:0051289	77	1	0.487507502336501	protein homotetramerization	BP
GO:0016874	418	4	0.488068143184643	ligase activity	MF
GO:0006471	78	1	0.491942243768017	protein ADP-ribosylation	BP
GO:0008543	78	1	0.491942243768017	fibroblast growth factor receptor signaling pathway	BP
GO:0043186	78	1	0.491942243768017	P granule	CC
GO:0070198	78	1	0.491942243768017	protein localization to chromosome, telomeric region	BP
GO:0031123	79	1	0.496338733257086	RNA 3'-end processing	BP
GO:0010507	80	1	0.500697299684497	negative regulation of autophagy	BP
GO:0005858	83	1	0.513548707271355	axonemal dynein complex	CC
GO:0006513	85	1	0.521932600771522	protein monoubiquitination	BP
GO:0019752	87	1	0.530172459074653	carboxylic acid metabolic process	BP
GO:0005901	88	1	0.534239147501386	caveola	CC
GO:0071902	89	1	0.538270748807399	positive regulation of protein serine/threonine kinase activity	BP
GO:0042254	448	4	0.542248119447432	ribosome biogenesis	BP
GO:0000943	90	1	0.542267564747633	retrotransposon nucleocapsid	CC
GO:0001843	90	1	0.542267564747633	neural tube closure	BP
GO:0032197	90	1	0.542267564747633	transposition, RNA-mediated	BP
GO:0031234	91	1	0.546229894490265	extrinsic component of cytoplasmic side of plasma membrane	CC
GO:0045892	924	8	0.546403970877719	negative regulation of transcription, DNA-templated	BP
GO:0004521	92	1	0.550158034638815	endoribonuclease activity	MF
GO:0045471	92	1	0.550158034638815	response to ethanol	BP
GO:0008152	809	7	0.550432769472882	metabolic process	BP
GO:0007173	93	1	0.554052279254062	epidermal growth factor receptor signaling pathway	BP
GO:0008333	93	1	0.554052279254062	endosome to lysosome transport	BP
GO:0015914	93	1	0.554052279254062	phospholipid transport	BP
GO:0016028	93	1	0.554052279254062	rhabdomere	CC
GO:0016477	338	3	0.560222713161427	cell migration	BP
GO:0000422	95	1	0.561740245544218	autophagy of mitochondrion	BP
GO:0097431	95	1	0.561740245544218	mitotic spindle pole	CC
GO:0005730	1649	14	0.564209869118356	nucleolus	CC
GO:0016324	705	6	0.570714243083392	apical plasma membrane	CC
GO:0000987	99	1	0.576722093200808	cis-regulatory region sequence-specific DNA binding	MF
GO:0022008	99	1	0.576722093200808	neurogenesis	BP
GO:0071704	101	1	0.584020462203884	organic substance metabolic process	BP
GO:0120009	101	1	0.584020462203884	intermembrane lipid transfer	BP
GO:0016787	5908	50	0.585816629341939	hydrolase activity	MF
GO:0005546	102	1	0.587622470811955	phosphatidylinositol-4,5-bisphosphate binding	MF
GO:0045494	102	1	0.587622470811955	photoreceptor cell maintenance	BP
GO:0014070	103	1	0.591193389333396	response to organic cyclic compound	BP
GO:1900087	104	1	0.594733485252909	positive regulation of G1/S transition of mitotic cell cycle	BP
GO:0000977	605	5	0.600517145107127	RNA polymerase II transcription regulatory region sequence-specific DNA binding	MF
GO:0008094	106	1	0.601722267775151	ATP-dependent activity, acting on DNA	MF
GO:0007480	107	1	0.605171477956134	imaginal disc-derived leg morphogenesis	BP
GO:0010033	108	1	0.608590912730414	response to organic substance	BP
GO:1990841	108	1	0.608590912730414	promoter-specific chromatin binding	MF
GO:0002039	109	1	0.611980828307697	p53 binding	MF
GO:0006869	366	3	0.61407126852969	lipid transport	BP
GO:0001726	110	1	0.615341478700189	ruffle	CC
GO:0005201	110	1	0.615341478700189	extracellular matrix structural constituent	MF
GO:0007584	110	1	0.615341478700189	response to nutrient	BP
GO:0015935	110	1	0.615341478700189	small ribosomal subunit	CC
GO:0032580	110	1	0.615341478700189	Golgi cisterna membrane	CC
GO:0005768	1347	11	0.617188190678425	endosome	CC
GO:0031526	112	1	0.621975989104688	brush border membrane	CC
GO:0004540	114	1	0.628496432801489	ribonuclease activity	MF
GO:0016043	247	2	0.630966864126639	cellular component organization	BP
GO:0042803	1000	8	0.635442756177984	protein homodimerization activity	MF
GO:0051726	381	3	0.641038045464544	regulation of cell cycle	BP
GO:0007018	252	2	0.641806626195399	microtubule-based movement	BP
GO:0006139	119	1	0.644311247075227	nucleobase-containing compound metabolic process	BP
GO:0055038	119	1	0.644311247075227	recycling endosome membrane	CC
GO:0032991	886	7	0.64577189411928	protein-containing complex	CC
GO:0007274	120	1	0.647392746070202	neuromuscular synaptic transmission	BP
GO:0030163	120	1	0.647392746070202	protein catabolic process	BP
GO:0030307	120	1	0.647392746070202	positive regulation of cell growth	BP
GO:0031146	120	1	0.647392746070202	SCF-dependent proteasomal ubiquitin-dependent protein catabolic process	BP
GO:0008234	255	2	0.648189514521574	cysteine-type peptidase activity	MF
GO:0006898	121	1	0.650447634240008	receptor-mediated endocytosis	BP
GO:0016757	515	4	0.651532107595996	glycosyltransferase activity	MF
GO:0030334	122	1	0.653476140647405	regulation of cell migration	BP
GO:0006364	519	4	0.657478683869222	rRNA processing	BP
GO:0001933	125	1	0.662405630542798	negative regulation of protein phosphorylation	BP
GO:0005791	125	1	0.662405630542798	rough endoplasmic reticulum	CC
GO:0045727	125	1	0.662405630542798	positive regulation of translation	BP
GO:0048511	262	2	0.662732538795829	rhythmic process	BP
GO:0000902	126	1	0.665330861471887	cell morphogenesis	BP
GO:0010494	126	1	0.665330861471887	cytoplasmic stress granule	CC
GO:0015297	126	1	0.665330861471887	antiporter activity	MF
GO:0007281	127	1	0.66823082680574	germ cell development	BP
GO:0000781	265	2	0.668816151294338	chromosome, telomeric region	CC
GO:0016199	128	1	0.671105744064133	axon midline choice point recognition	BP
GO:0007476	267	2	0.672822546432866	imaginal disc-derived wing morphogenesis	BP
GO:0003725	129	1	0.673955828900192	double-stranded RNA binding	MF
GO:0044297	130	1	0.676781295116358	cell body	CC
GO:0005929	789	6	0.678514090423366	cilium	CC
GO:0031982	132	1	0.682359217740206	vesicle	CC
GO:0006631	407	3	0.684585943392732	fatty acid metabolic process	BP
GO:0022627	133	1	0.68511209264115	cytosolic small ribosomal subunit	CC
GO:0032040	133	1	0.68511209264115	small-subunit processome	CC
GO:0042632	133	1	0.68511209264115	cholesterol homeostasis	BP
GO:0051260	133	1	0.68511209264115	protein homooligomerization	BP
GO:0006979	277	2	0.692268402960375	response to oxidative stress	BP
GO:0019005	136	1	0.693228845107217	SCF ubiquitin ligase complex	CC
GO:0016887	1055	8	0.693431301547302	ATP hydrolysis activity	MF
GO:0009410	280	2	0.697913795685021	response to xenobiotic stimulus	BP
GO:0008203	138	1	0.698523812510746	cholesterol metabolic process	BP
GO:0035264	139	1	0.701137034625148	multicellular organism growth	BP
GO:0008202	143	1	0.711366069693311	steroid metabolic process	BP
GO:0090501	144	1	0.713868324959836	RNA phosphodiester bond hydrolysis	BP
GO:0012505	431	3	0.721187405684018	endomembrane system	CC
GO:0008284	432	3	0.722638386538113	positive regulation of cell population proliferation	BP
GO:0048856	148	1	0.723662968449265	anatomical structure development	BP
GO:0005262	149	1	0.726058954271959	calcium channel activity	MF
GO:0005925	299	2	0.731703592553207	focal adhesion	CC
GO:0006281	972	7	0.736986310756493	DNA repair	BP
GO:0042981	303	2	0.738395578666079	regulation of apoptotic process	BP
GO:0006812	155	1	0.740006196038308	cation transport	BP
GO:0005085	451	3	0.749101838015211	guanyl-nucleotide exchange factor activity	MF
GO:0031514	311	2	0.75135374520128	motile cilium	CC
GO:0010976	162	1	0.755385789127063	positive regulation of neuron projection development	BP
GO:0000976	316	2	0.759169836101882	transcription cis-regulatory region binding	MF
GO:0007166	164	1	0.759610976081184	cell surface receptor signaling pathway	BP
GO:0005930	317	2	0.760707382658414	axoneme	CC
GO:0007264	165	1	0.761696210160992	small GTPase mediated signal transduction	BP
GO:0032436	165	1	0.761696210160992	positive regulation of proteasomal ubiquitin-dependent protein catabolic process	BP
GO:0005759	599	4	0.761937261965333	mitochondrial matrix	CC
GO:0007283	608	4	0.771980610569865	spermatogenesis	BP
GO:0006914	326	2	0.774167270437324	autophagy	BP
GO:0042127	172	1	0.775796613866691	regulation of cell population proliferation	BP
GO:0006486	331	2	0.78135651391878	protein glycosylation	BP
GO:0032456	175	1	0.781582097781804	endocytic recycling	BP
GO:0016605	176	1	0.783477330484773	PML body	CC
GO:0006974	1028	7	0.786878858710549	cellular response to DNA damage stimulus	BP
GO:0014069	336	2	0.788344782275805	postsynaptic density	CC
GO:0001666	180	1	0.790895744962498	response to hypoxia	BP
GO:0009887	184	1	0.798060787020493	animal organ morphogenesis	BP
GO:0045087	493	3	0.80043019617686	innate immune response	BP
GO:0004175	186	1	0.801551000783563	endopeptidase activity	MF
GO:0048749	188	1	0.804981083335691	compound eye development	BP
GO:0048513	190	1	0.808352067342814	animal organ development	BP
GO:0070588	190	1	0.808352067342814	calcium ion transmembrane transport	BP
GO:0045893	1057	7	0.809785942107341	positive regulation of transcription, DNA-templated	BP
GO:0001525	194	1	0.814920782298662	angiogenesis	BP
GO:0031267	507	3	0.815469783127229	small GTPase binding	MF
GO:0005694	1335	9	0.817749482562379	chromosome	CC
GO:0008017	359	2	0.818017255951046	microtubule binding	MF
GO:0043547	204	1	0.830377302690266	positive regulation of GTPase activity	BP
GO:0016604	371	2	0.83197653147475	nuclear body	CC
GO:0046982	675	4	0.836603069427189	protein heterodimerization activity	MF
GO:0005506	376	2	0.837503225333792	iron ion binding	MF
GO:0002376	532	3	0.839943131252142	immune system process	BP
GO:0071805	211	1	0.840424571042331	potassium ion transmembrane transport	BP
GO:0003824	2035	14	0.842981852168608	catalytic activity	MF
GO:0044238	216	1	0.847235858805512	primary metabolic process	BP
GO:0005654	4084	30	0.85044003916529	nucleoplasm	CC
GO:0071944	221	1	0.853757315542125	cell periphery	CC
GO:0015031	1547	10	0.863281051471553	protein transport	BP
GO:0006816	229	1	0.863619289370673	calcium ion transport	BP
GO:0051607	231	1	0.86597939376022	defense response to virus	BP
GO:0051082	232	1	0.867144134790401	unfolded protein binding	MF
GO:0007399	1005	6	0.868037726244286	nervous system development	BP
GO:0000226	236	1	0.87170306633385	microtubule cytoskeleton organization	BP
GO:0002181	237	1	0.872818221115927	cytoplasmic translation	BP
GO:0006813	242	1	0.87825072597183	potassium ion transport	BP
GO:0007586	243	1	0.879309147243344	digestion	BP
GO:0005911	244	1	0.880358396701798	cell-cell junction	CC
GO:0008022	244	1	0.880358396701798	protein C-terminus binding	MF
GO:0008283	244	1	0.880358396701798	cell population proliferation	BP
GO:0031047	246	1	0.882429696389737	gene silencing by RNA	BP
GO:0000139	1041	6	0.888227081959361	Golgi membrane	CC
GO:0022626	254	1	0.890363537599156	cytosolic ribosome	CC
GO:0030182	259	1	0.895048804933655	neuron differentiation	BP
GO:1902600	263	1	0.898652892745351	proton transmembrane transport	BP
GO:0007030	264	1	0.899534469643183	Golgi organization	BP
GO:0000922	271	1	0.905495139494765	spindle pole	CC
GO:0020037	461	2	0.909368149598617	heme binding	MF
GO:0016829	470	2	0.91492948866404	lyase activity	MF
GO:0008168	638	3	0.915021844055161	methyltransferase activity	MF
GO:0032259	638	3	0.915021844055161	methylation	BP
GO:0003723	3029	20	0.918479396504659	RNA binding	MF
GO:0001701	288	1	0.918544153755801	in utero embryonic development	BP
GO:0005741	288	1	0.918544153755801	mitochondrial outer membrane	CC
GO:1990837	289	1	0.919253203744236	sequence-specific double-stranded DNA binding	MF
GO:0031901	291	1	0.920652900098633	early endosome membrane	CC
GO:0030154	1561	9	0.925623010510492	cell differentiation	BP
GO:0051015	299	1	0.926013958473225	actin filament binding	MF
GO:0005615	1421	8	0.926601781596281	extracellular space	CC
GO:0005802	304	1	0.929179660052624	trans-Golgi network	CC
GO:0005874	674	3	0.932117441462259	microtubule	CC
GO:0009653	311	1	0.933386079849263	anatomical structure morphogenesis	BP
GO:0048471	1000	5	0.934867411625327	perinuclear region of cytoplasm	CC
GO:0050790	681	3	0.935051030832579	regulation of catalytic activity	BP
GO:0050660	314	1	0.935111703582728	flavin adenine dinucleotide binding	MF
GO:0007417	316	1	0.936237291816743	central nervous system development	BP
GO:0003724	317	1	0.936792766212814	RNA helicase activity	MF
GO:0016853	317	1	0.936792766212814	isomerase activity	MF
GO:0007601	324	1	0.940548340902867	visual perception	BP
GO:0044877	522	2	0.941279629047989	protein-containing complex binding	MF
GO:0006457	328	1	0.942593640332976	protein folding	BP
GO:0043231	1475	8	0.942599476835974	intracellular membrane-bounded organelle	CC
GO:0051321	331	1	0.944081450342027	meiotic cell cycle	BP
GO:0005783	2763	17	0.948257383916408	endoplasmic reticulum	CC
GO:0007420	344	1	0.950096972797507	brain development	BP
GO:0005516	347	1	0.95139089649323	calmodulin binding	MF
GO:0006468	1214	6	0.952528518919364	protein phosphorylation	BP
GO:0005635	352	1	0.953473542264574	nuclear envelope	CC
GO:0031012	353	1	0.953879273354495	extracellular matrix	CC
GO:0006814	361	1	0.957000691098207	sodium ion transport	BP
GO:0043229	370	1	0.960261247971296	intracellular organelle	CC
GO:0006417	375	1	0.961964932064401	regulation of translation	BP
GO:0004497	376	1	0.962296829949016	monooxygenase activity	MF
GO:0005938	380	1	0.963595801867788	cell cortex	CC
GO:0005216	389	1	0.966357693974724	ion channel activity	MF
GO:0007049	1283	6	0.96706621474265	cell cycle	BP
GO:0005509	961	4	0.967601469123233	calcium ion binding	MF
GO:0005575	1614	8	0.970550322139276	cellular_component	CC
GO:0016192	624	2	0.972195688176416	vesicle-mediated transport	BP
GO:0007608	425	1	0.975467864977893	sensory perception of smell	BP
GO:0008289	439	1	0.978304922889126	lipid binding	MF
GO:0000166	4592	28	0.984514798810201	nucleotide binding	MF
GO:0007186	505	1	0.987853423746405	G protein-coupled receptor signaling pathway	BP
GO:0005813	743	2	0.988689562098245	centrosome	CC
GO:0003729	540	1	0.991073636938954	mRNA binding	MF
GO:0035556	545	1	0.991458142501238	intracellular signal transduction	BP
GO:0005887	1541	6	0.992412710370383	integral component of plasma membrane	CC
GO:0006629	1552	6	0.99289541353446	lipid metabolic process	BP
GO:0055085	1568	6	0.993545932645023	transmembrane transport	BP
GO:0050896	829	2	0.994181229299149	response to stimulus	BP
GO:0005815	613	1	0.995309499566342	microtubule organizing center	CC
GO:0051301	857	2	0.99532410591055	cell division	BP
GO:0006397	1078	3	0.995674742018335	mRNA processing	BP
GO:0110165	717	1	0.998128959542087	cellular anatomical entity	CC
GO:0005789	1773	6	0.998189660111077	endoplasmic reticulum membrane	CC
GO:0006325	738	1	0.998446382333611	chromatin organization	BP
GO:0006412	1220	3	0.998472907830324	translation	BP
GO:0005743	1005	2	0.998551528034466	mitochondrial inner membrane	CC
GO:0006915	795	1	0.999062545538233	apoptotic process	BP
GO:0003735	821	1	0.999255685474606	structural constituent of ribosome	MF
GO:0016491	1920	6	0.999302339008024	oxidoreductase activity	MF
GO:0016020	12860	85	0.999361036363053	membrane	CC
GO:0005524	3917	18	0.999381675893358	ATP binding	MF
GO:0022857	898	1	0.999624517711295	transmembrane transporter activity	MF
GO:0005840	909	1	0.999659526549015	ribosome	CC
GO:0005739	3448	14	0.999733820666865	mitochondrion	CC
GO:0005576	3216	12	0.999848053229829	extracellular region	CC
GO:0031410	1303	2	0.999871997622768	cytoplasmic vesicle	CC
GO:0006811	1367	2	0.99992470238935	ion transport	BP
GO:0016310	1379	2	0.999931855617266	phosphorylation	BP
GO:0016301	1380	2	0.999932420425039	kinase activity	MF
GO:0016021	7757	20	0.999999999999958	integral component of membrane	CC
GO:0004453	41	0	1	juvenile-hormone esterase activity	MF
GO:0031225	220	0	1	anchored component of membrane	CC
GO:0052689	304	0	1	carboxylic ester hydrolase activity	MF
GO:0080030	81	0	1	methyl indole-3-acetate esterase activity	MF
