# Supplementary material for: Genome Assembly and Comparative Analysis of the Egg Parasitoid Wasp Trichogramma dendrolimi Shed Light on the Composition and Evolution of Olfactory Receptors and Venoms
Source: Insects. 2023 Jan 31;14(2):144. doi: 10.3390/insects14020144 (PMC9960361; doi:10.3390/insects14020144)
Supplement: Supplementary file 1 [file insects-14-00144-s001.zip › Supplementary Files/Supplementary Table S11.txt]

Table S11. GO enrichment analysis of significantly contracted gene families in T. dendrolimi
GO.ID	Annotated	Significant	raw.p.value	GO_term	ontology
GO:0015562	16	11	3.30176264920418e-12	efflux transmembrane transporter activity	MF
GO:0015132	11	9	2.59843736509695e-11	prostaglandin transmembrane transporter activity	MF
GO:0015143	11	9	2.59843736509695e-11	urate transmembrane transporter activity	MF
GO:0015216	11	9	2.59843736509695e-11	purine nucleotide transmembrane transporter activity	MF
GO:0015431	11	9	2.59843736509695e-11	ABC-type glutathione S-conjugate transporter activity	MF
GO:0015432	11	9	2.59843736509695e-11	ABC-type bile acid transporter activity	MF
GO:0015732	11	9	2.59843736509695e-11	prostaglandin transport	BP
GO:0015747	11	9	2.59843736509695e-11	urate transport	BP
GO:0031088	11	9	2.59843736509695e-11	platelet dense granule membrane	CC
GO:0032310	11	9	2.59843736509695e-11	prostaglandin secretion	BP
GO:0070730	11	9	2.59843736509695e-11	cAMP transport	BP
GO:0071716	11	9	2.59843736509695e-11	leukotriene transport	BP
GO:0001409	12	9	9.99622927248211e-11	guanine nucleotide transmembrane transporter activity	MF
GO:0034634	12	9	9.99622927248211e-11	glutathione transmembrane transporter activity	MF
GO:0034775	12	9	9.99622927248211e-11	glutathione transmembrane transport	BP
GO:0140115	12	9	9.99622927248211e-11	export across plasma membrane	BP
GO:1903790	13	9	3.12455912271761e-10	guanine nucleotide transmembrane transport	BP
GO:0015721	15	9	2.0232099883497e-09	bile acid and bile salt transport	BP
GO:0008559	16	9	4.44782806137954e-09	ABC-type xenobiotic transporter activity	MF
GO:0042910	16	9	4.44782806137954e-09	xenobiotic transmembrane transporter activity	MF
GO:0006855	16	8	1.13250907928707e-07	xenobiotic transmembrane transport	BP
GO:0015665	8	6	1.69932875665078e-07	alcohol transmembrane transporter activity	MF
GO:0015850	8	6	1.69932875665078e-07	organic hydroxy compound transport	BP
GO:1901571	8	6	1.69932875665078e-07	fatty acid derivative transport	BP
GO:0042626	44	11	1.92352529413827e-06	ATPase-coupled transmembrane transporter activity	MF
GO:0140359	44	11	1.92352529413827e-06	ABC-type transporter activity	MF
GO:0047714	11	6	2.50671724245393e-06	galactolipase activity	MF
GO:0102549	11	6	2.50671724245393e-06	1-18:1-2-16:0-monogalactosyldiacylglycerol lipase activity	MF
GO:0006379	7	5	2.97196918133866e-06	mRNA cleavage	BP
GO:0042940	4	4	3.53363201076166e-06	D-amino acid transport	BP
GO:0042943	4	4	3.53363201076166e-06	D-amino acid transmembrane transporter activity	MF
GO:0046923	4	4	3.53363201076166e-06	ER retention sequence binding	MF
GO:0015114	13	6	8.6417669823521e-06	phosphate ion transmembrane transporter activity	MF
GO:0003401	9	5	1.65806941394121e-05	axis elongation	BP
GO:0005283	9	5	1.65806941394121e-05	amino acid:sodium symporter activity	MF
GO:0060026	9	5	1.65806941394121e-05	convergent extension	BP
GO:0006154	5	4	1.70592678223579e-05	adenosine catabolic process	BP
GO:0006621	5	4	1.70592678223579e-05	protein retention in ER lumen	BP
GO:0031685	5	4	1.70592678223579e-05	adenosine receptor binding	MF
GO:0035324	5	4	1.70592678223579e-05	female germline ring canal	CC
GO:0043394	5	4	1.70592678223579e-05	proteoglycan binding	MF
GO:0019376	10	5	3.19786474480916e-05	galactolipid catabolic process	BP
GO:0004517	6	4	4.9416532348353e-05	nitric-oxide synthase activity	MF
GO:0048070	6	4	4.9416532348353e-05	regulation of developmental pigmentation	BP
GO:0035435	17	6	5.37100047077173e-05	phosphate ion transmembrane transport	BP
GO:0030725	3	3	8.18164392788211e-05	germline ring canal formation	BP
GO:0045636	3	3	8.18164392788211e-05	positive regulation of melanocyte differentiation	BP
GO:0060049	3	3	8.18164392788211e-05	regulation of protein glycosylation	BP
GO:0098591	3	3	8.18164392788211e-05	external side of apical plasma membrane	CC
GO:0055085	392	34	8.71097066181356e-05	transmembrane transport	BP
GO:0016053	12	5	9.34733501722516e-05	organic acid biosynthetic process	BP
GO:0019433	20	6	0.000150498357762441	triglyceride catabolic process	BP
GO:0048935	8	4	0.000215043203451282	peripheral nervous system neuron development	BP
GO:0009395	14	5	0.000219783507339788	phospholipid catabolic process	BP
GO:0005964	4	3	0.000316664861082999	phosphorylase kinase complex	CC
GO:0008364	4	3	0.000316664861082999	pupal chitin-based cuticle development	BP
GO:0035182	4	3	0.000316664861082999	female germline ring canal outer rim	CC
GO:0051495	4	3	0.000316664861082999	positive regulation of cytoskeleton organization	BP
GO:0050135	15	5	0.000317976777038264	NAD(P)+ nucleosidase activity	MF
GO:0061809	15	5	0.000317976777038264	NAD+ nucleotidase, cyclic ADP-ribose generating	MF
GO:0000023	9	4	0.000373813210900779	maltose metabolic process	BP
GO:0004000	9	4	0.000373813210900779	adenosine deaminase activity	MF
GO:0006809	9	4	0.000373813210900779	nitric oxide biosynthetic process	BP
GO:0015175	9	4	0.000373813210900779	neutral amino acid transmembrane transporter activity	MF
GO:0016404	9	4	0.000373813210900779	15-hydroxyprostaglandin dehydrogenase (NAD+) activity	MF
GO:0032450	9	4	0.000373813210900779	maltose alpha-glucosidase activity	MF
GO:1902475	9	4	0.000373813210900779	L-alpha-amino acid transmembrane transport	BP
GO:0060271	132	15	0.000592106462443877	cilium assembly	BP
GO:0004558	10	4	0.000601702919869236	alpha-1,4-glucosidase activity	MF
GO:0019239	10	4	0.000601702919869236	deaminase activity	MF
GO:0090599	10	4	0.000601702919869236	alpha-glucosidase activity	MF
GO:0001306	5	3	0.000766073250973962	age-dependent response to oxidative stress	BP
GO:0008302	5	3	0.000766073250973962	female germline ring canal formation, actin assembly	BP
GO:0030708	5	3	0.000766073250973962	germarium-derived female germ-line cyst encapsulation	BP
GO:0046680	5	3	0.000766073250973962	response to DDT	BP
GO:0016298	36	7	0.000781462148123714	lipase activity	MF
GO:0035251	18	5	0.000814231187409766	UDP-glucosyltransferase activity	MF
GO:0015804	11	4	0.000913225394488158	neutral amino acid transport	BP
GO:0015807	11	4	0.000913225394488158	L-amino acid transport	BP
GO:0004806	48	8	0.00097702948531839	triglyceride lipase activity	MF
GO:0047372	19	5	0.00106598280348568	acylglycerol lipase activity	MF
GO:0034638	12	4	0.00132310141664611	phosphatidylcholine catabolic process	BP
GO:1903825	12	4	0.00132310141664611	organic acid transmembrane transport	BP
GO:0010596	6	3	0.00148272996959957	negative regulation of endothelial cell migration	BP
GO:0035183	6	3	0.00148272996959957	female germline ring canal inner rim	CC
GO:0044258	6	3	0.00148272996959957	intestinal lipid catabolic process	BP
GO:0046693	6	3	0.00148272996959957	sperm storage	BP
GO:0051764	6	3	0.00148272996959957	actin crosslink formation	BP
GO:0110069	6	3	0.00148272996959957	syncytial embryo cellularization	BP
GO:0050896	190	18	0.00153830418207802	response to stimulus	BP
GO:0004333	2	2	0.00188947588667836	fumarate hydratase activity	MF
GO:0005046	2	2	0.00188947588667836	KDEL sequence binding	MF
GO:0006106	2	2	0.00188947588667836	fumarate metabolic process	BP
GO:0006990	2	2	0.00188947588667836	positive regulation of transcription from RNA polymerase II promoter involved in unfolded protein response	BP
GO:0007348	2	2	0.00188947588667836	regulation of syncytial blastoderm mitotic cell cycle	BP
GO:0008218	2	2	0.00188947588667836	bioluminescence	BP
GO:0032453	2	2	0.00188947588667836	histone H3-methyl-lysine-4 demethylase activity	MF
GO:0033184	2	2	0.00188947588667836	positive regulation of histone ubiquitination	BP
GO:0036474	2	2	0.00188947588667836	cell death in response to hydrogen peroxide	BP
GO:0043225	2	2	0.00188947588667836	ATPase-coupled inorganic anion transmembrane transporter activity	MF
GO:0045239	2	2	0.00188947588667836	tricarboxylic acid cycle enzyme complex	CC
GO:0047077	2	2	0.00188947588667836	Photinus-luciferin 4-monooxygenase (ATP-hydrolyzing) activity	MF
GO:0061752	2	2	0.00188947588667836	telomeric repeat-containing RNA binding	MF
GO:0090673	2	2	0.00188947588667836	endothelial cell-matrix adhesion	BP
GO:0098787	2	2	0.00188947588667836	mRNA cleavage involved in mRNA processing	BP
GO:0140682	2	2	0.00188947588667836	histone H3-di/monomethyl-lysine-4 FAD-dependent demethylase activity	MF
GO:1990604	2	2	0.00188947588667836	IRE1-TRAF2-ASK1 complex	CC
GO:0006836	42	7	0.00201789631343138	neurotransmitter transport	BP
GO:0006968	7	3	0.00251127048437097	cellular defense response	BP
GO:0071840	7	3	0.00251127048437097	cellular component organization or biogenesis	BP
GO:0050660	81	10	0.00257294896664995	flavin adenine dinucleotide binding	MF
GO:0016324	186	17	0.00300927938451212	apical plasma membrane	CC
GO:0007586	57	8	0.00304404232779746	digestion	BP
GO:0009617	34	6	0.0031180813113713	response to bacterium	BP
GO:0004768	8	3	0.00388900685292278	stearoyl-CoA 9-desaturase activity	MF
GO:0007301	8	3	0.00388900685292278	female germline ring canal formation	BP
GO:0016717	8	3	0.00388900685292278	oxidoreductase activity, acting on paired donors, with oxidation of a pair of donors resulting in the reduction of molecular oxygen to two molecules of water	MF
GO:0008194	25	5	0.00392839605631575	UDP-glycosyltransferase activity	MF
GO:0031369	25	5	0.00392839605631575	translation initiation factor binding	MF
GO:0006644	36	6	0.00419728632205299	phospholipid metabolic process	BP
GO:0006814	87	10	0.00435267060220989	sodium ion transport	BP
GO:0005615	363	27	0.00442941860335991	extracellular space	CC
GO:0015293	104	11	0.00540682957188136	symporter activity	MF
GO:0000050	3	2	0.00550479478147745	urea cycle	BP
GO:0002576	3	2	0.00550479478147745	platelet degranulation	BP
GO:0003179	3	2	0.00550479478147745	heart valve morphogenesis	BP
GO:0006691	3	2	0.00550479478147745	leukotriene metabolic process	BP
GO:0016247	3	2	0.00550479478147745	channel regulator activity	MF
GO:0032451	3	2	0.00550479478147745	demethylase activity	MF
GO:0045046	3	2	0.00550479478147745	protein import into peroxisome membrane	BP
GO:0046701	3	2	0.00550479478147745	insecticide catabolic process	BP
GO:0046957	3	2	0.00550479478147745	negative phototaxis	BP
GO:0051572	3	2	0.00550479478147745	negative regulation of histone H3-K4 methylation	BP
GO:0090308	3	2	0.00550479478147745	regulation of DNA methylation-dependent heterochromatin assembly	BP
GO:0140090	3	2	0.00550479478147745	membrane curvature sensor activity	MF
GO:1902166	3	2	0.00550479478147745	negative regulation of intrinsic apoptotic signaling pathway in response to DNA damage by p53 class mediator	BP
GO:2000179	3	2	0.00550479478147745	positive regulation of neural precursor cell proliferation	BP
GO:0070966	9	3	0.00564660367393378	nuclear-transcribed mRNA catabolic process, no-go decay	BP
GO:0071985	9	3	0.00564660367393378	multivesicular body sorting pathway	BP
GO:0003333	28	5	0.00652979431123015	amino acid transmembrane transport	BP
GO:0010181	18	4	0.00664874499241249	FMN binding	MF
GO:0031123	18	4	0.00664874499241249	RNA 3'-end processing	BP
GO:0004620	29	5	0.00761452824626634	phospholipase activity	MF
GO:0006805	10	3	0.00780870399710429	xenobiotic metabolic process	BP
GO:0007303	10	3	0.00780870399710429	cytoplasmic transport, nurse cell to oocyte	BP
GO:0030318	10	3	0.00780870399710429	melanocyte differentiation	BP
GO:0035204	10	3	0.00780870399710429	negative regulation of lamellocyte differentiation	BP
GO:0070072	10	3	0.00780870399710429	vacuolar proton-transporting V-type ATPase complex assembly	BP
GO:0090398	10	3	0.00780870399710429	cellular senescence	BP
GO:0022857	222	18	0.00807009987618126	transmembrane transporter activity	MF
GO:0030374	19	4	0.00813748157612631	nuclear receptor coactivator activity	MF
GO:0030968	19	4	0.00813748157612631	endoplasmic reticulum unfolded protein response	BP
GO:0006334	30	5	0.00881860318008711	nucleosome assembly	BP
GO:0008236	159	14	0.00934676130989879	serine-type peptidase activity	MF
GO:0006820	20	4	0.00982906589880955	anion transport	BP
GO:0048149	31	5	0.0101480514334483	behavioral response to ethanol	BP
GO:0004252	161	14	0.0103770340966256	serine-type endopeptidase activity	MF
GO:0007216	11	3	0.0103945084730854	G protein-coupled glutamate receptor signaling pathway	BP
GO:0008106	11	3	0.0103945084730854	alcohol dehydrogenase (NADP+) activity	MF
GO:0009378	11	3	0.0103945084730854	four-way junction helicase activity	MF
GO:0110095	11	3	0.0103945084730854	cellular detoxification of aldehyde	BP
GO:0003229	4	2	0.0106929247018719	ventricular cardiac muscle tissue development	BP
GO:0004663	4	2	0.0106929247018719	Rab geranylgeranyltransferase activity	MF
GO:0004952	4	2	0.0106929247018719	dopamine neurotransmitter receptor activity	MF
GO:0005968	4	2	0.0106929247018719	Rab-protein geranylgeranyltransferase complex	CC
GO:0010243	4	2	0.0106929247018719	response to organonitrogen compound	BP
GO:0015711	4	2	0.0106929247018719	organic anion transport	BP
GO:0034720	4	2	0.0106929247018719	histone H3-K4 demethylation	BP
GO:0036137	4	2	0.0106929247018719	kynurenine aminotransferase activity	MF
GO:0036498	4	2	0.0106929247018719	IRE1-mediated unfolded protein response	BP
GO:0038179	4	2	0.0106929247018719	neurotrophin signaling pathway	BP
GO:0042641	4	2	0.0106929247018719	actomyosin	CC
GO:0043426	4	2	0.0106929247018719	MRF binding	MF
GO:0051049	4	2	0.0106929247018719	regulation of transport	BP
GO:0051573	4	2	0.0106929247018719	negative regulation of histone H3-K9 methylation	BP
GO:0055092	4	2	0.0106929247018719	sterol homeostasis	BP
GO:0061635	4	2	0.0106929247018719	regulation of protein complex stability	BP
GO:0097053	4	2	0.0106929247018719	L-kynurenine catabolic process	BP
GO:0099173	4	2	0.0106929247018719	postsynapse organization	BP
GO:1903351	4	2	0.0106929247018719	cellular response to dopamine	BP
GO:1903428	4	2	0.0106929247018719	positive regulation of reactive oxygen species biosynthetic process	BP
GO:0015179	21	4	0.0117332748995671	L-amino acid transmembrane transporter activity	MF
GO:0015770	21	4	0.0117332748995671	sucrose transport	BP
GO:0071222	21	4	0.0117332748995671	cellular response to lipopolysaccharide	BP
GO:0050909	12	3	0.0134183108252318	sensory perception of taste	BP
GO:0051966	12	3	0.0134183108252318	regulation of synaptic transmission, glutamatergic	BP
GO:0006414	22	4	0.0138589603788309	translational elongation	BP
GO:0006986	22	4	0.0138589603788309	response to unfolded protein	BP
GO:0030176	74	8	0.0146717610867535	integral component of endoplasmic reticulum membrane	CC
GO:0006869	104	10	0.0148373647678572	lipid transport	BP
GO:0016021	2022	106	0.0159089836304165	integral component of membrane	CC
GO:0005801	23	4	0.0162140281136019	cis-Golgi network	CC
GO:0045022	13	3	0.0168899925375435	early endosome to late endosome transport	BP
GO:0000774	5	2	0.0173108256691372	adenyl-nucleotide exchange factor activity	MF
GO:0005030	5	2	0.0173108256691372	neurotrophin receptor activity	MF
GO:0018344	5	2	0.0173108256691372	protein geranylgeranylation	BP
GO:0032454	5	2	0.0173108256691372	histone H3-methyl-lysine-9 demethylase activity	MF
GO:0033169	5	2	0.0173108256691372	histone H3-K9 demethylation	BP
GO:0034982	5	2	0.0173108256691372	mitochondrial protein processing	BP
GO:0039702	5	2	0.0173108256691372	viral budding via host ESCRT complex	BP
GO:0040029	5	2	0.0173108256691372	regulation of gene expression, epigenetic	BP
GO:1903543	5	2	0.0173108256691372	positive regulation of exosomal secretion	BP
GO:1903671	5	2	0.0173108256691372	negative regulation of sprouting angiogenesis	BP
GO:0052689	77	8	0.0183171801381172	carboxylic ester hydrolase activity	MF
GO:0051091	36	5	0.0188692947984794	positive regulation of DNA-binding transcription factor activity	BP
GO:0035006	14	3	0.0208154794764369	melanization defense response	BP
GO:0070938	14	3	0.0208154794764369	contractile ring	CC
GO:0051225	25	4	0.0216391472189864	spindle assembly	BP
GO:0005852	26	4	0.0247202256085878	eukaryotic translation initiation factor 3 complex	CC
GO:0004032	15	3	0.0251971629974584	alditol:NADP+ 1-oxidoreductase activity	MF
GO:0009725	15	3	0.0251971629974584	response to hormone	BP
GO:0000480	6	2	0.025224873518906	endonucleolytic cleavage in 5'-ETS of tricistronic rRNA transcript (SSU-rRNA, 5.8S rRNA, LSU-rRNA)	BP
GO:0001963	6	2	0.025224873518906	synaptic transmission, dopaminergic	BP
GO:0006476	6	2	0.025224873518906	protein deacetylation	BP
GO:0008514	6	2	0.025224873518906	organic anion transmembrane transporter activity	MF
GO:0010569	6	2	0.025224873518906	regulation of double-strand break repair via homologous recombination	BP
GO:0015698	6	2	0.025224873518906	inorganic anion transport	BP
GO:0035909	6	2	0.025224873518906	aorta morphogenesis	BP
GO:0042589	6	2	0.025224873518906	zymogen granule membrane	CC
GO:0043027	6	2	0.025224873518906	cysteine-type endopeptidase inhibitor activity involved in apoptotic process	MF
GO:0043254	6	2	0.025224873518906	regulation of protein-containing complex assembly	BP
GO:0043518	6	2	0.025224873518906	negative regulation of DNA damage response, signal transduction by p53 class mediator	BP
GO:0045324	6	2	0.025224873518906	late endosome to vacuole transport	BP
GO:0047315	6	2	0.025224873518906	kynurenine-glyoxylate transaminase activity	MF
GO:0055120	6	2	0.025224873518906	striated muscle dense body	CC
GO:0061158	6	2	0.025224873518906	3'-UTR-mediated mRNA destabilization	BP
GO:0061952	6	2	0.025224873518906	midbody abscission	BP
GO:0071353	6	2	0.025224873518906	cellular response to interleukin-4	BP
GO:1901575	6	2	0.025224873518906	organic substance catabolic process	BP
GO:1990481	6	2	0.025224873518906	mRNA pseudouridine synthesis	BP
GO:2000177	6	2	0.025224873518906	regulation of neural precursor cell proliferation	BP
GO:0002183	27	4	0.0280527583735891	cytoplasmic translational initiation	BP
GO:0033290	27	4	0.0280527583735891	eukaryotic 48S preinitiation complex	CC
GO:0008201	40	5	0.0286168440351651	heparin binding	MF
GO:0016323	132	11	0.0286950303379549	basolateral plasma membrane	CC
GO:0000289	16	3	0.0300342879311471	nuclear-transcribed mRNA poly(A) tail shortening	BP
GO:0001725	16	3	0.0300342879311471	stress fiber	CC
GO:0005977	16	3	0.0300342879311471	glycogen metabolic process	BP
GO:0016042	85	8	0.0311292167817161	lipid catabolic process	BP
GO:0005516	101	9	0.0314048629388813	calmodulin binding	MF
GO:0001732	28	4	0.0316399190506489	formation of cytoplasmic translation initiation complex	BP
GO:0016282	28	4	0.0316399190506489	eukaryotic 43S preinitiation complex	CC
GO:0020037	118	10	0.0325970675563139	heme binding	MF
GO:0001640	7	2	0.03431031473272	adenylate cyclase inhibiting G protein-coupled glutamate receptor activity	MF
GO:0001772	7	2	0.03431031473272	immunological synapse	CC
GO:0003680	7	2	0.03431031473272	minor groove of adenine-thymine-rich DNA binding	MF
GO:0004957	7	2	0.03431031473272	prostaglandin E receptor activity	MF
GO:0006398	7	2	0.03431031473272	mRNA 3'-end processing by stem-loop binding and cleavage	BP
GO:0007196	7	2	0.03431031473272	adenylate cyclase-inhibiting G protein-coupled glutamate receptor signaling pathway	BP
GO:0008318	7	2	0.03431031473272	protein prenyltransferase activity	MF
GO:0008527	7	2	0.03431031473272	taste receptor activity	MF
GO:0016035	7	2	0.03431031473272	zeta DNA polymerase complex	CC
GO:0016212	7	2	0.03431031473272	kynurenine-oxoglutarate transaminase activity	MF
GO:0016805	7	2	0.03431031473272	dipeptidase activity	MF
GO:0017085	7	2	0.03431031473272	response to insecticide	BP
GO:0018342	7	2	0.03431031473272	protein prenylation	BP
GO:0019236	7	2	0.03431031473272	response to pheromone	BP
GO:0035195	7	2	0.03431031473272	gene silencing by miRNA	BP
GO:0043625	7	2	0.03431031473272	delta DNA polymerase complex	CC
GO:0044597	7	2	0.03431031473272	daunorubicin metabolic process	BP
GO:0045003	7	2	0.03431031473272	double-strand break repair via synthesis-dependent strand annealing	BP
GO:0046185	7	2	0.03431031473272	aldehyde catabolic process	BP
GO:0050912	7	2	0.03431031473272	detection of chemical stimulus involved in sensory perception of taste	BP
GO:0070189	7	2	0.03431031473272	kynurenine metabolic process	BP
GO:0097070	7	2	0.03431031473272	ductus arteriosus closure	BP
GO:0098789	7	2	0.03431031473272	pre-mRNA cleavage required for polyadenylation	BP
GO:1901673	7	2	0.03431031473272	regulation of mitotic spindle assembly	BP
GO:1905828	7	2	0.03431031473272	regulation of prostaglandin catabolic process	BP
GO:2000147	7	2	0.03431031473272	positive regulation of cell motility	BP
GO:0043138	17	3	0.0353233096944475	3'-5' DNA helicase activity	MF
GO:0030527	29	4	0.0354839815793501	structural constituent of chromatin	MF
GO:0050661	29	4	0.0354839815793501	NADP binding	MF
GO:0016491	492	30	0.0376146905400161	oxidoreductase activity	MF
GO:0030018	89	8	0.0394066871851927	Z disc	CC
GO:0015574	30	4	0.039586347486929	trehalose transmembrane transporter activity	MF
GO:0015771	30	4	0.039586347486929	trehalose transport	BP
GO:0043433	18	3	0.0410582226348545	negative regulation of DNA-binding transcription factor activity	BP
GO:0051592	18	3	0.0410582226348545	response to calcium ion	BP
GO:0140762	18	3	0.0410582226348545	NA	NA
GO:0005643	44	5	0.0410694646518984	nuclear pore	CC
GO:0008233	379	24	0.0411167300562362	peptidase activity	MF
GO:0003743	59	6	0.0422951938821895	translation initiation factor activity	MF
GO:0000415	1	1	0.0435237984405912	negative regulation of histone H3-K36 methylation	BP
GO:0000821	1	1	0.0435237984405912	regulation of arginine metabolic process	BP
GO:0000917	1	1	0.0435237984405912	division septum assembly	BP
GO:0001193	1	1	0.0435237984405912	maintenance of transcriptional fidelity during DNA-templated transcription elongation from RNA polymerase II promoter	BP
GO:0001616	1	1	0.0435237984405912	growth hormone secretagogue receptor activity	MF
GO:0001642	1	1	0.0435237984405912	group III metabotropic glutamate receptor activity	MF
GO:0001659	1	1	0.0435237984405912	temperature homeostasis	BP
GO:0001966	1	1	0.0435237984405912	thigmotaxis	BP
GO:0002182	1	1	0.0435237984405912	cytoplasmic translational elongation	BP
GO:0002204	1	1	0.0435237984405912	somatic recombination of immunoglobulin genes involved in immune response	BP
GO:0003989	1	1	0.0435237984405912	acetyl-CoA carboxylase activity	MF
GO:0004033	1	1	0.0435237984405912	aldo-keto reductase (NADP) activity	MF
GO:0004053	1	1	0.0435237984405912	arginase activity	MF
GO:0004075	1	1	0.0435237984405912	biotin carboxylase activity	MF
GO:0004408	1	1	0.0435237984405912	holocytochrome-c synthase activity	MF
GO:0004588	1	1	0.0435237984405912	orotate phosphoribosyltransferase activity	MF
GO:0004590	1	1	0.0435237984405912	orotidine-5'-phosphate decarboxylase activity	MF
GO:0004618	1	1	0.0435237984405912	phosphoglycerate kinase activity	MF
GO:0004657	1	1	0.0435237984405912	proline dehydrogenase activity	MF
GO:0004689	1	1	0.0435237984405912	phosphorylase kinase activity	MF
GO:0004751	1	1	0.0435237984405912	ribose-5-phosphate isomerase activity	MF
GO:0005416	1	1	0.0435237984405912	amino acid:cation symporter activity	MF
GO:0005715	1	1	0.0435237984405912	late recombination nodule	CC
GO:0005853	1	1	0.0435237984405912	eukaryotic translation elongation factor 1 complex	CC
GO:0006222	1	1	0.0435237984405912	UMP biosynthetic process	BP
GO:0006562	1	1	0.0435237984405912	proline catabolic process	BP
GO:0006683	1	1	0.0435237984405912	galactosylceramide catabolic process	BP
GO:0006810	1	1	0.0435237984405912	transport	BP
GO:0006910	1	1	0.0435237984405912	phagocytosis, recognition	BP
GO:0007263	1	1	0.0435237984405912	nitric oxide mediated signal transduction	BP
GO:0007421	1	1	0.0435237984405912	stomatogastric nervous system development	BP
GO:0008124	1	1	0.0435237984405912	4-alpha-hydroxytetrahydrobiopterin dehydratase activity	MF
GO:0008238	1	1	0.0435237984405912	exopeptidase activity	MF
GO:0008506	1	1	0.0435237984405912	sucrose:proton symporter activity	MF
GO:0008608	1	1	0.0435237984405912	attachment of spindle microtubules to kinetochore	BP
GO:0008887	1	1	0.0435237984405912	glycerate kinase activity	MF
GO:0009635	1	1	0.0435237984405912	response to herbicide	BP
GO:0009743	1	1	0.0435237984405912	response to carbohydrate	BP
GO:0009889	1	1	0.0435237984405912	regulation of biosynthetic process	BP
GO:0010038	1	1	0.0435237984405912	response to metal ion	BP
GO:0010256	1	1	0.0435237984405912	endomembrane system organization	BP
GO:0010313	1	1	0.0435237984405912	phytochrome binding	MF
GO:0010566	1	1	0.0435237984405912	regulation of ketone biosynthetic process	BP
GO:0010725	1	1	0.0435237984405912	regulation of primitive erythrocyte differentiation	BP
GO:0010832	1	1	0.0435237984405912	negative regulation of myotube differentiation	BP
GO:0014911	1	1	0.0435237984405912	positive regulation of smooth muscle cell migration	BP
GO:0016410	1	1	0.0435237984405912	N-acyltransferase activity	MF
GO:0016447	1	1	0.0435237984405912	somatic recombination of immunoglobulin gene segments	BP
GO:0016488	1	1	0.0435237984405912	farnesol catabolic process	BP
GO:0016520	1	1	0.0435237984405912	growth hormone-releasing hormone receptor activity	MF
GO:0016557	1	1	0.0435237984405912	peroxisome membrane biogenesis	BP
GO:0016813	1	1	0.0435237984405912	hydrolase activity, acting on carbon-nitrogen (but not peptide) bonds, in linear amidines	MF
GO:0017042	1	1	0.0435237984405912	glycosylceramidase activity	MF
GO:0018063	1	1	0.0435237984405912	cytochrome c-heme linkage	BP
GO:0019481	1	1	0.0435237984405912	L-alanine catabolic process, by transamination	BP
GO:0019547	1	1	0.0435237984405912	arginine catabolic process to ornithine	BP
GO:0019856	1	1	0.0435237984405912	pyrimidine nucleobase biosynthetic process	BP
GO:0022404	1	1	0.0435237984405912	molting cycle process	BP
GO:0030252	1	1	0.0435237984405912	growth hormone secretion	BP
GO:0031057	1	1	0.0435237984405912	negative regulation of histone modification	BP
GO:0031254	1	1	0.0435237984405912	cell trailing edge	CC
GO:0031262	1	1	0.0435237984405912	Ndc80 complex	CC
GO:0031581	1	1	0.0435237984405912	hemidesmosome assembly	BP
GO:0031595	1	1	0.0435237984405912	nuclear proteasome complex	CC
GO:0031617	1	1	0.0435237984405912	NMS complex	CC
GO:0031802	1	1	0.0435237984405912	type 5 metabotropic glutamate receptor binding	MF
GO:0031848	1	1	0.0435237984405912	protection from non-homologous end joining at telomere	BP
GO:0031871	1	1	0.0435237984405912	proteinase activated receptor binding	MF
GO:0032137	1	1	0.0435237984405912	guanine/thymine mispair binding	MF
GO:0032696	1	1	0.0435237984405912	negative regulation of interleukin-13 production	BP
GO:0032700	1	1	0.0435237984405912	negative regulation of interleukin-17 production	BP
GO:0035356	1	1	0.0435237984405912	cellular triglyceride homeostasis	BP
GO:0035544	1	1	0.0435237984405912	negative regulation of SNARE complex assembly	BP
GO:0035593	1	1	0.0435237984405912	positive regulation of Wnt signaling pathway by establishment of Wnt protein localization to extracellular region	BP
GO:0035710	1	1	0.0435237984405912	CD4-positive, alpha-beta T cell activation	BP
GO:0035966	1	1	0.0435237984405912	response to topologically incorrect protein	BP
GO:0036047	1	1	0.0435237984405912	peptidyl-lysine demalonylation	BP
GO:0036048	1	1	0.0435237984405912	protein desuccinylation	BP
GO:0036049	1	1	0.0435237984405912	peptidyl-lysine desuccinylation	BP
GO:0036054	1	1	0.0435237984405912	protein-malonyllysine demalonylase activity	MF
GO:0036055	1	1	0.0435237984405912	protein-succinyllysine desuccinylase activity	MF
GO:0036105	1	1	0.0435237984405912	peroxisome membrane class-1 targeting sequence binding	MF
GO:0036115	1	1	0.0435237984405912	fatty-acyl-CoA catabolic process	BP
GO:0036295	1	1	0.0435237984405912	cellular response to increased oxygen levels	BP
GO:0040022	1	1	0.0435237984405912	feminization of hermaphroditic germ-line	BP
GO:0042101	1	1	0.0435237984405912	T cell receptor complex	CC
GO:0042247	1	1	0.0435237984405912	establishment of planar polarity of follicular epithelium	BP
GO:0042478	1	1	0.0435237984405912	regulation of eye photoreceptor cell development	BP
GO:0042709	1	1	0.0435237984405912	succinate-CoA ligase complex	CC
GO:0043060	1	1	0.0435237984405912	meiotic metaphase I plate congression	BP
GO:0043418	1	1	0.0435237984405912	homocysteine catabolic process	BP
GO:0043715	1	1	0.0435237984405912	2,3-diketo-5-methylthiopentyl-1-phosphate enolase activity	MF
GO:0043716	1	1	0.0435237984405912	2-hydroxy-3-keto-5-methylthiopentenyl-1-phosphate phosphatase activity	MF
GO:0043874	1	1	0.0435237984405912	acireductone synthase activity	MF
GO:0044309	1	1	0.0435237984405912	neuron spine	CC
GO:0044753	1	1	0.0435237984405912	amphisome	CC
GO:0045163	1	1	0.0435237984405912	clustering of voltage-gated potassium channels	BP
GO:0045550	1	1	0.0435237984405912	geranylgeranyl reductase activity	MF
GO:0045612	1	1	0.0435237984405912	positive regulation of hemocyte differentiation	BP
GO:0045953	1	1	0.0435237984405912	negative regulation of natural killer cell mediated cytotoxicity	BP
GO:0045988	1	1	0.0435237984405912	negative regulation of striated muscle contraction	BP
GO:0047305	1	1	0.0435237984405912	(R)-3-amino-2-methylpropionate-pyruvate transaminase activity	MF
GO:0047718	1	1	0.0435237984405912	indanol dehydrogenase activity	MF
GO:0048742	1	1	0.0435237984405912	regulation of skeletal muscle fiber development	BP
GO:0048875	1	1	0.0435237984405912	chemical homeostasis within a tissue	BP
GO:0050291	1	1	0.0435237984405912	sphingosine N-acyltransferase activity	MF
GO:0050692	1	1	0.0435237984405912	DNA binding domain binding	MF
GO:0051153	1	1	0.0435237984405912	regulation of striated muscle cell differentiation	BP
GO:0052918	1	1	0.0435237984405912	dol-P-Man:Man(8)GlcNAc(2)-PP-Dol alpha-1,2-mannosyltransferase activity	MF
GO:0052926	1	1	0.0435237984405912	dol-P-Man:Man(6)GlcNAc(2)-PP-Dol alpha-1,2-mannosyltransferase activity	MF
GO:0060279	1	1	0.0435237984405912	positive regulation of ovulation	BP
GO:0061697	1	1	0.0435237984405912	protein-glutaryllysine deglutarylase activity	MF
GO:0061698	1	1	0.0435237984405912	protein deglutarylation	BP
GO:0061699	1	1	0.0435237984405912	peptidyl-lysine deglutarylation	BP
GO:0061749	1	1	0.0435237984405912	forked DNA-dependent helicase activity	MF
GO:0061912	1	1	0.0435237984405912	selective autophagy	BP
GO:0070054	1	1	0.0435237984405912	mRNA splicing, via endonucleolytic cleavage and ligation	BP
GO:0070342	1	1	0.0435237984405912	brown fat cell proliferation	BP
GO:0070379	1	1	0.0435237984405912	high mobility group box 1 binding	MF
GO:0070423	1	1	0.0435237984405912	nucleotide-binding oligomerization domain containing signaling pathway	BP
GO:0071374	1	1	0.0435237984405912	cellular response to parathyroid hormone stimulus	BP
GO:0071499	1	1	0.0435237984405912	cellular response to laminar fluid shear stress	BP
GO:0071561	1	1	0.0435237984405912	nucleus-vacuole junction	CC
GO:0071641	1	1	0.0435237984405912	negative regulation of macrophage inflammatory protein 1 alpha production	BP
GO:0071644	1	1	0.0435237984405912	negative regulation of chemokine (C-C motif) ligand 4 production	BP
GO:0071650	1	1	0.0435237984405912	negative regulation of chemokine (C-C motif) ligand 5 production	BP
GO:0071667	1	1	0.0435237984405912	DNA/RNA hybrid binding	MF
GO:0071955	1	1	0.0435237984405912	recycling endosome to Golgi transport	BP
GO:0072663	1	1	0.0435237984405912	establishment of protein localization to peroxisome	BP
GO:0072717	1	1	0.0435237984405912	cellular response to actinomycin D	BP
GO:0089700	1	1	0.0435237984405912	protein kinase D signaling	BP
GO:0090329	1	1	0.0435237984405912	regulation of DNA-dependent DNA replication	BP
GO:0090386	1	1	0.0435237984405912	phagosome maturation involved in apoptotic cell clearance	BP
GO:0090387	1	1	0.0435237984405912	phagolysosome assembly involved in apoptotic cell clearance	BP
GO:0097413	1	1	0.0435237984405912	Lewy body	CC
GO:0097623	1	1	0.0435237984405912	potassium ion export across plasma membrane	BP
GO:0099186	1	1	0.0435237984405912	structural constituent of postsynapse	MF
GO:0102483	1	1	0.0435237984405912	scopolin beta-glucosidase activity	MF
GO:0120216	1	1	0.0435237984405912	matrilin complex	CC
GO:0140483	1	1	0.0435237984405912	kinetochore adaptor activity	MF
GO:0140535	1	1	0.0435237984405912	intracellular protein-containing complex	CC
GO:0140597	1	1	0.0435237984405912	protein carrier activity	MF
GO:1900100	1	1	0.0435237984405912	positive regulation of plasma cell differentiation	BP
GO:1900131	1	1	0.0435237984405912	negative regulation of lipid binding	BP
GO:1900210	1	1	0.0435237984405912	positive regulation of cardiolipin metabolic process	BP
GO:1902437	1	1	0.0435237984405912	positive regulation of male mating behavior	BP
GO:1902463	1	1	0.0435237984405912	protein localization to cell leading edge	BP
GO:1902809	1	1	0.0435237984405912	regulation of skeletal muscle fiber differentiation	BP
GO:1902916	1	1	0.0435237984405912	positive regulation of protein polyubiquitination	BP
GO:1903489	1	1	0.0435237984405912	positive regulation of lactation	BP
GO:1903490	1	1	0.0435237984405912	positive regulation of mitotic cytokinesis	BP
GO:1903530	1	1	0.0435237984405912	regulation of secretion by cell	BP
GO:1903553	1	1	0.0435237984405912	positive regulation of extracellular exosome assembly	BP
GO:1903766	1	1	0.0435237984405912	positive regulation of potassium ion export across plasma membrane	BP
GO:1903772	1	1	0.0435237984405912	regulation of viral budding via host ESCRT complex	BP
GO:1904531	1	1	0.0435237984405912	positive regulation of actin filament binding	BP
GO:1904576	1	1	0.0435237984405912	response to tunicamycin	BP
GO:1904743	1	1	0.0435237984405912	negative regulation of telomeric DNA binding	BP
GO:1904973	1	1	0.0435237984405912	positive regulation of viral translation	BP
GO:1905403	1	1	0.0435237984405912	negative regulation of activated CD8-positive, alpha-beta T cell apoptotic process	BP
GO:1905541	1	1	0.0435237984405912	regulation of L-arginine import across plasma membrane	BP
GO:1905719	1	1	0.0435237984405912	protein localization to perinuclear region of cytoplasm	BP
GO:1990046	1	1	0.0435237984405912	stress-induced mitochondrial fusion	BP
GO:1990418	1	1	0.0435237984405912	response to insulin-like growth factor stimulus	BP
GO:1990579	1	1	0.0435237984405912	peptidyl-serine trans-autophosphorylation	BP
GO:1990630	1	1	0.0435237984405912	IRE1-RACK1-PP2A complex	CC
GO:2000562	1	1	0.0435237984405912	negative regulation of CD4-positive, alpha-beta T cell proliferation	BP
GO:2000573	1	1	0.0435237984405912	positive regulation of DNA biosynthetic process	BP
GO:2001108	1	1	0.0435237984405912	positive regulation of Rho guanyl-nucleotide exchange factor activity	BP
GO:2001295	1	1	0.0435237984405912	malonyl-CoA biosynthetic process	BP
GO:0016020	3190	155	0.0439849041417424	membrane	CC
GO:0006482	8	2	0.0444507506926524	protein demethylation	BP
GO:0007567	8	2	0.0444507506926524	parturition	BP
GO:0033314	8	2	0.0444507506926524	mitotic DNA replication checkpoint signaling	BP
GO:0035278	8	2	0.0444507506926524	miRNA mediated inhibition of translation	BP
GO:0044248	8	2	0.0444507506926524	cellular catabolic process	BP
GO:0044598	8	2	0.0444507506926524	doxorubicin metabolic process	BP
GO:0048495	8	2	0.0444507506926524	Roundabout binding	MF
GO:0070059	8	2	0.0444507506926524	intrinsic apoptotic signaling pathway in response to endoplasmic reticulum stress	BP
GO:0070493	8	2	0.0444507506926524	thrombin-activated receptor signaling pathway	BP
GO:0097194	8	2	0.0444507506926524	execution phase of apoptosis	BP
GO:0120163	8	2	0.0444507506926524	negative regulation of cold-induced thermogenesis	BP
GO:0043005	231	16	0.0444667345335018	neuron projection	CC
GO:0000082	19	3	0.047230861583366	G1/S transition of mitotic cell cycle	BP
GO:0003746	19	3	0.047230861583366	translation elongation factor activity	MF
GO:0015767	19	3	0.047230861583366	lactose transport	BP
GO:0015768	19	3	0.047230861583366	maltose transport	BP
GO:0070403	19	3	0.047230861583366	NAD+ binding	MF
GO:0005549	46	5	0.0483525784921485	odorant binding	MF
GO:0032590	32	4	0.0485674201866832	dendrite membrane	CC
GO:0004984	47	5	0.0522621673593513	olfactory receptor activity	MF
GO:0008643	47	5	0.0522621673593513	carbohydrate transport	BP
GO:0047485	33	4	0.0534448574021446	protein N-terminus binding	MF
GO:0051119	33	4	0.0534448574021446	sugar transmembrane transporter activity	MF
GO:0007131	20	3	0.053831178468876	reciprocal meiotic recombination	BP
GO:0032091	20	3	0.053831178468876	negative regulation of protein binding	BP
GO:0032496	20	3	0.053831178468876	response to lipopolysaccharide	BP
GO:0000447	9	2	0.0555376498408578	endonucleolytic cleavage in ITS1 to separate SSU-rRNA from 5.8S rRNA and LSU-rRNA from tricistronic rRNA transcript (SSU-rRNA, 5.8S rRNA, LSU-rRNA)	BP
GO:0004540	9	2	0.0555376498408578	ribonuclease activity	MF
GO:0005851	9	2	0.0555376498408578	eukaryotic translation initiation factor 2B complex	CC
GO:0006108	9	2	0.0555376498408578	malate metabolic process	BP
GO:0030728	9	2	0.0555376498408578	ovulation	BP
GO:0040040	9	2	0.0555376498408578	thermosensory behavior	BP
GO:0043154	9	2	0.0555376498408578	negative regulation of cysteine-type endopeptidase activity involved in apoptotic process	BP
GO:0048661	9	2	0.0555376498408578	positive regulation of smooth muscle cell proliferation	BP
GO:0050681	9	2	0.0555376498408578	androgen receptor binding	MF
GO:0051259	9	2	0.0555376498408578	protein complex oligomerization	BP
GO:1990391	9	2	0.0555376498408578	DNA repair complex	CC
GO:0006629	414	25	0.0598047440039713	lipid metabolic process	BP
GO:0002250	21	3	0.0608474957304275	adaptive immune response	BP
GO:0007080	21	3	0.0608474957304275	mitotic metaphase plate congression	BP
GO:0002376	151	11	0.0648104942066529	immune system process	BP
GO:0004674	207	14	0.0674455011613199	protein serine/threonine kinase activity	MF
GO:0004535	10	2	0.0674698863017962	poly(A)-specific ribonuclease activity	MF
GO:0009982	10	2	0.0674698863017962	pseudouridine synthase activity	MF
GO:0042575	10	2	0.0674698863017962	DNA polymerase complex	CC
GO:0048741	10	2	0.0674698863017962	skeletal muscle fiber development	BP
GO:0051299	10	2	0.0674698863017962	centrosome separation	BP
GO:2000648	10	2	0.0674698863017962	positive regulation of stem cell proliferation	BP
GO:0008483	22	3	0.0682667381543638	transaminase activity	MF
GO:0023052	22	3	0.0682667381543638	signaling	BP
GO:0055037	83	7	0.0689258911042385	recycling endosome	CC
GO:0006508	401	24	0.0695853675162727	proteolysis	BP
GO:0106310	190	13	0.0708842897670681	protein serine kinase activity	MF
GO:0050911	52	5	0.0744908832567869	detection of chemical stimulus involved in sensory perception of smell	BP
GO:0006413	68	6	0.0746398017967591	translational initiation	BP
GO:0005776	37	4	0.0754852194509329	autophagosome	CC
GO:0006402	23	3	0.0760746446604781	mRNA catabolic process	BP
GO:0043232	23	3	0.0760746446604781	intracellular non-membrane-bounded organelle	CC
GO:0002119	11	2	0.0801533035970652	nematode larval development	BP
GO:0004745	11	2	0.0801533035970652	NAD-retinol dehydrogenase activity	MF
GO:0006271	11	2	0.0801533035970652	DNA strand elongation involved in DNA replication	BP
GO:0007478	11	2	0.0801533035970652	leg disc morphogenesis	BP
GO:0009451	11	2	0.0801533035970652	RNA modification	BP
GO:0010882	11	2	0.0801533035970652	regulation of cardiac muscle contraction by calcium ion signaling	BP
GO:0030663	11	2	0.0801533035970652	COPI-coated vesicle membrane	CC
GO:0042176	11	2	0.0801533035970652	regulation of protein catabolic process	BP
GO:0047655	11	2	0.0801533035970652	allyl-alcohol dehydrogenase activity	MF
GO:0070573	11	2	0.0801533035970652	metallodipeptidase activity	MF
GO:0070863	11	2	0.0801533035970652	positive regulation of protein exit from endoplasmic reticulum	BP
GO:2000010	11	2	0.0801533035970652	positive regulation of protein localization to cell surface	BP
GO:0005884	24	3	0.0842559614644093	actin filament	CC
GO:0006006	24	3	0.0842559614644093	glucose metabolic process	BP
GO:0006303	24	3	0.0842559614644093	double-strand break repair via nonhomologous end joining	BP
GO:0009636	24	3	0.0842559614644093	response to toxic substance	BP
GO:0097352	24	3	0.0842559614644093	autophagosome maturation	BP
GO:0000035	2	1	0.0851581209945043	acyl binding	MF
GO:0000036	2	1	0.0851581209945043	acyl carrier activity	MF
GO:0000455	2	1	0.0851581209945043	enzyme-directed rRNA pseudouridine synthesis	BP
GO:0000495	2	1	0.0851581209945043	box H/ACA RNA 3'-end processing	BP
GO:0001508	2	1	0.0851581209945043	action potential	BP
GO:0002153	2	1	0.0851581209945043	steroid receptor RNA activator RNA binding	MF
GO:0002793	2	1	0.0851581209945043	positive regulation of peptide secretion	BP
GO:0002829	2	1	0.0851581209945043	negative regulation of type 2 immune response	BP
GO:0003009	2	1	0.0851581209945043	skeletal muscle contraction	BP
GO:0003358	2	1	0.0851581209945043	noradrenergic neuron development	BP
GO:0004776	2	1	0.0851581209945043	succinate-CoA ligase (GDP-forming) activity	MF
GO:0005250	2	1	0.0851581209945043	A-type (transient outward) potassium channel activity	MF
GO:0005683	2	1	0.0851581209945043	U7 snRNP	CC
GO:0005712	2	1	0.0851581209945043	chiasma	CC
GO:0005848	2	1	0.0851581209945043	mRNA cleavage stimulating factor complex	CC
GO:0006014	2	1	0.0851581209945043	D-ribose metabolic process	BP
GO:0006363	2	1	0.0851581209945043	termination of RNA polymerase I transcription	BP
GO:0006525	2	1	0.0851581209945043	arginine metabolic process	BP
GO:0006527	2	1	0.0851581209945043	arginine catabolic process	BP
GO:0006560	2	1	0.0851581209945043	proline metabolic process	BP
GO:0007195	2	1	0.0851581209945043	adenylate cyclase-inhibiting dopamine receptor signaling pathway	BP
GO:0008226	2	1	0.0851581209945043	tyramine receptor activity	MF
GO:0008335	2	1	0.0851581209945043	female germline ring canal stabilization	BP
GO:0008453	2	1	0.0851581209945043	alanine-glyoxylate transaminase activity	MF
GO:0008479	2	1	0.0851581209945043	queuine tRNA-ribosyltransferase activity	MF
GO:0008800	2	1	0.0851581209945043	beta-lactamase activity	MF
GO:0008934	2	1	0.0851581209945043	inositol monophosphate 1-phosphatase activity	MF
GO:0009436	2	1	0.0851581209945043	glyoxylate catabolic process	BP
GO:0009584	2	1	0.0851581209945043	detection of visible light	BP
GO:0009967	2	1	0.0851581209945043	positive regulation of signal transduction	BP
GO:0010133	2	1	0.0851581209945043	proline catabolic process to glutamate	BP
GO:0010587	2	1	0.0851581209945043	miRNA catabolic process	BP
GO:0010918	2	1	0.0851581209945043	positive regulation of mitochondrial membrane potential	BP
GO:0010945	2	1	0.0851581209945043	CoA pyrophosphatase activity	MF
GO:0014883	2	1	0.0851581209945043	transition between fast and slow fiber	BP
GO:0014894	2	1	0.0851581209945043	response to denervation involved in regulation of muscle adaptation	BP
GO:0014898	2	1	0.0851581209945043	cardiac muscle hypertrophy in response to stress	BP
GO:0016446	2	1	0.0851581209945043	somatic hypermutation of immunoglobulin genes	BP
GO:0016971	2	1	0.0851581209945043	flavin-linked sulfhydryl oxidase activity	MF
GO:0016972	2	1	0.0851581209945043	thiol oxidase activity	MF
GO:0016999	2	1	0.0851581209945043	antibiotic metabolic process	BP
GO:0022602	2	1	0.0851581209945043	ovulation cycle process	BP
GO:0023057	2	1	0.0851581209945043	negative regulation of signaling	BP
GO:0030242	2	1	0.0851581209945043	autophagy of peroxisome	BP
GO:0030337	2	1	0.0851581209945043	DNA polymerase processivity factor activity	MF
GO:0030882	2	1	0.0851581209945043	lipid antigen binding	MF
GO:0030950	2	1	0.0851581209945043	establishment or maintenance of actin cytoskeleton polarity	BP
GO:0030955	2	1	0.0851581209945043	potassium ion binding	MF
GO:0031084	2	1	0.0851581209945043	BLOC-2 complex	CC
GO:0032308	2	1	0.0851581209945043	positive regulation of prostaglandin secretion	BP
GO:0032389	2	1	0.0851581209945043	MutLalpha complex	CC
GO:0032810	2	1	0.0851581209945043	sterol response element binding	MF
GO:0033328	2	1	0.0851581209945043	peroxisome membrane targeting sequence binding	MF
GO:0034271	2	1	0.0851581209945043	phosphatidylinositol 3-kinase complex, class III, type I	CC
GO:0034272	2	1	0.0851581209945043	phosphatidylinositol 3-kinase complex, class III, type II	CC
GO:0035032	2	1	0.0851581209945043	phosphatidylinositol 3-kinase complex, class III	CC
GO:0035256	2	1	0.0851581209945043	G protein-coupled glutamate receptor binding	MF
GO:0035323	2	1	0.0851581209945043	male germline ring canal	CC
GO:0042321	2	1	0.0851581209945043	negative regulation of circadian sleep/wake cycle, sleep	BP
GO:0042551	2	1	0.0851581209945043	neuron maturation	BP
GO:0045348	2	1	0.0851581209945043	positive regulation of MHC class II biosynthetic process	BP
GO:0045661	2	1	0.0851581209945043	regulation of myoblast differentiation	BP
GO:0046098	2	1	0.0851581209945043	guanine metabolic process	BP
GO:0046103	2	1	0.0851581209945043	inosine biosynthetic process	BP
GO:0046878	2	1	0.0851581209945043	positive regulation of saliva secretion	BP
GO:0048071	2	1	0.0851581209945043	sex-specific pigmentation	BP
GO:0048086	2	1	0.0851581209945043	negative regulation of developmental pigmentation	BP
GO:0048092	2	1	0.0851581209945043	negative regulation of male pigmentation	BP
GO:0048263	2	1	0.0851581209945043	determination of dorsal identity	BP
GO:0048304	2	1	0.0851581209945043	positive regulation of isotype switching to IgG isotypes	BP
GO:0050998	2	1	0.0851581209945043	nitric-oxide synthase binding	MF
GO:0051303	2	1	0.0851581209945043	establishment of chromosome localization	BP
GO:0052832	2	1	0.0851581209945043	inositol monophosphate 3-phosphatase activity	MF
GO:0052833	2	1	0.0851581209945043	inositol monophosphate 4-phosphatase activity	MF
GO:0052834	2	1	0.0851581209945043	inositol monophosphate phosphatase activity	MF
GO:0060013	2	1	0.0851581209945043	righting reflex	BP
GO:0060465	2	1	0.0851581209945043	pharynx development	BP
GO:0060992	2	1	0.0851581209945043	response to fungicide	BP
GO:0061006	2	1	0.0851581209945043	regulation of cell proliferation involved in kidney morphogenesis	BP
GO:0070213	2	1	0.0851581209945043	protein auto-ADP-ribosylation	BP
GO:0070390	2	1	0.0851581209945043	transcription export complex 2	CC
GO:0070987	2	1	0.0851581209945043	error-free translesion synthesis	BP
GO:0071027	2	1	0.0851581209945043	nuclear RNA surveillance	BP
GO:0071310	2	1	0.0851581209945043	cellular response to organic substance	BP
GO:0071819	2	1	0.0851581209945043	DUBm complex	CC
GO:0090193	2	1	0.0851581209945043	positive regulation of glomerulus development	BP
GO:0090297	2	1	0.0851581209945043	positive regulation of mitochondrial DNA replication	BP
GO:0090559	2	1	0.0851581209945043	regulation of membrane permeability	BP
GO:0090560	2	1	0.0851581209945043	2-(3-amino-3-carboxypropyl)histidine synthase activity	MF
GO:0090611	2	1	0.0851581209945043	ubiquitin-independent protein catabolic process via the multivesicular body sorting pathway	BP
GO:0097205	2	1	0.0851581209945043	renal filtration	BP
GO:0097362	2	1	0.0851581209945043	MCM8-MCM9 complex	CC
GO:0098858	2	1	0.0851581209945043	actin-based cell projection	CC
GO:0098962	2	1	0.0851581209945043	regulation of postsynaptic neurotransmitter receptor activity	BP
GO:0099536	2	1	0.0851581209945043	synaptic signaling	BP
GO:0106034	2	1	0.0851581209945043	protein maturation by [2Fe-2S] cluster transfer	BP
GO:1900103	2	1	0.0851581209945043	positive regulation of endoplasmic reticulum unfolded protein response	BP
GO:1901741	2	1	0.0851581209945043	positive regulation of myoblast fusion	BP
GO:1901805	2	1	0.0851581209945043	beta-glucoside catabolic process	BP
GO:1902554	2	1	0.0851581209945043	serine/threonine protein kinase complex	CC
GO:1902950	2	1	0.0851581209945043	regulation of dendritic spine maintenance	BP
GO:1903220	2	1	0.0851581209945043	positive regulation of malate dehydrogenase (decarboxylating) (NADP+) activity	BP
GO:1903244	2	1	0.0851581209945043	positive regulation of cardiac muscle hypertrophy in response to stress	BP
GO:1903426	2	1	0.0851581209945043	regulation of reactive oxygen species biosynthetic process	BP
GO:1903551	2	1	0.0851581209945043	regulation of extracellular exosome assembly	BP
GO:1904908	2	1	0.0851581209945043	negative regulation of maintenance of mitotic sister chromatid cohesion, telomeric	BP
GO:1904930	2	1	0.0851581209945043	amphisome membrane	CC
GO:1905146	2	1	0.0851581209945043	lysosomal protein catabolic process	BP
GO:1990404	2	1	0.0851581209945043	protein ADP-ribosylase activity	MF
GO:1990506	2	1	0.0851581209945043	mitotic DNA-dependent DNA replication	BP
GO:1990597	2	1	0.0851581209945043	AIP1-IRE1 complex	CC
GO:1990874	2	1	0.0851581209945043	vascular associated smooth muscle cell proliferation	BP
GO:2000774	2	1	0.0851581209945043	positive regulation of cellular senescence	BP
GO:0008344	39	4	0.0879741250663593	adult locomotory behavior	BP
GO:0034219	39	4	0.0879741250663593	carbohydrate transmembrane transport	BP
GO:0003678	55	5	0.089939630168123	DNA helicase activity	MF
GO:0016757	124	9	0.0908766724315042	glycosyltransferase activity	MF
GO:0000413	25	3	0.0927946179524215	protein peptidyl-prolyl isomerization	BP
GO:0030670	25	3	0.0927946179524215	phagocytic vesicle membrane	CC
GO:0001935	12	2	0.0935003021514319	endothelial cell proliferation	BP
GO:0004659	12	2	0.0935003021514319	prenyltransferase activity	MF
GO:0007631	12	2	0.0935003021514319	feeding behavior	BP
GO:0008066	12	2	0.0935003021514319	glutamate receptor activity	MF
GO:0032452	12	2	0.0935003021514319	histone demethylase activity	MF
GO:0032720	12	2	0.0935003021514319	negative regulation of tumor necrosis factor production	BP
GO:0055074	12	2	0.0935003021514319	calcium ion homeostasis	BP
GO:0000209	90	7	0.0964645733963969	protein polyubiquitination	BP
GO:0006633	57	5	0.101088961179621	fatty acid biosynthetic process	BP
GO:0006259	26	3	0.101673886519009	DNA metabolic process	BP
GO:0045179	26	3	0.101673886519009	apical cortex	CC
GO:0019899	109	8	0.101975630675161	enzyme binding	MF
GO:0004222	74	6	0.102286497554152	metalloendopeptidase activity	MF
GO:0007165	502	28	0.104101171763064	signal transduction	BP
GO:0001530	13	2	0.107429449353957	lipopolysaccharide binding	MF
GO:0002931	13	2	0.107429449353957	response to ischemia	BP
GO:0007031	13	2	0.107429449353957	peroxisome organization	BP
GO:0008343	13	2	0.107429449353957	adult feeding behavior	BP
GO:0022624	13	2	0.107429449353957	proteasome accessory complex	CC
GO:0042220	13	2	0.107429449353957	response to cocaine	BP
GO:0046928	13	2	0.107429449353957	regulation of neurotransmitter secretion	BP
GO:0072344	13	2	0.107429449353957	rescue of stalled ribosome	BP
GO:1904813	13	2	0.107429449353957	ficolin-1-rich granule lumen	CC
GO:0006099	42	4	0.108432614013	tricarboxylic acid cycle	BP
GO:0001669	27	3	0.110876527537186	acrosomal vesicle	CC
GO:0006378	27	3	0.110876527537186	mRNA polyadenylation	BP
GO:0014070	27	3	0.110876527537186	response to organic cyclic compound	BP
GO:0016236	27	3	0.110876527537186	macroautophagy	BP
GO:0016614	27	3	0.110876527537186	oxidoreductase activity, acting on CH-OH group of donors	MF
GO:0051260	27	3	0.110876527537186	protein homooligomerization	BP
GO:0030198	43	4	0.115687825035705	extracellular matrix organization	BP
GO:0051539	43	4	0.115687825035705	4 iron, 4 sulfur cluster binding	MF
GO:0015629	77	6	0.117869017665452	actin cytoskeleton	CC
GO:0005789	469	26	0.12014296459117	endoplasmic reticulum membrane	CC
GO:0048167	28	3	0.12038492055557	regulation of synaptic plasticity	BP
GO:1990841	28	3	0.12038492055557	promoter-specific chromatin binding	MF
GO:0000086	14	2	0.12186511100021	G2/M transition of mitotic cell cycle	BP
GO:0001522	14	2	0.12186511100021	pseudouridine synthesis	BP
GO:0007565	14	2	0.12186511100021	female pregnancy	BP
GO:0008076	14	2	0.12186511100021	voltage-gated potassium channel complex	CC
GO:0015459	14	2	0.12186511100021	potassium channel regulator activity	MF
GO:0045786	14	2	0.12186511100021	negative regulation of cell cycle	BP
GO:0071466	14	2	0.12186511100021	cellular response to xenobiotic stimulus	BP
GO:0009058	44	4	0.123149661074085	biosynthetic process	BP
GO:0008237	114	8	0.123277672298362	metallopeptidase activity	MF
GO:0000278	96	7	0.124248637708776	mitotic cell cycle	BP
GO:0000214	3	1	0.124984784101017	tRNA-intron endonuclease complex	CC
GO:0000274	3	1	0.124984784101017	mitochondrial proton-transporting ATP synthase, stator stalk	CC
GO:0000379	3	1	0.124984784101017	tRNA-type intron splice site recognition and cleavage	BP
GO:0000732	3	1	0.124984784101017	strand displacement	BP
GO:0000814	3	1	0.124984784101017	ESCRT II complex	CC
GO:0001405	3	1	0.124984784101017	PAM complex, Tim23 associated import motor	CC
GO:0001588	3	1	0.124984784101017	dopamine neurotransmitter receptor activity, coupled via Gs	MF
GO:0001641	3	1	0.124984784101017	group II metabotropic glutamate receptor activity	MF
GO:0001657	3	1	0.124984784101017	ureteric bud development	BP
GO:0001975	3	1	0.124984784101017	response to amphetamine	BP
GO:0002076	3	1	0.124984784101017	osteoblast development	BP
GO:0002639	3	1	0.124984784101017	positive regulation of immunoglobulin production	BP
GO:0002807	3	1	0.124984784101017	positive regulation of antimicrobial peptide biosynthetic process	BP
GO:0004336	3	1	0.124984784101017	galactosylceramidase activity	MF
GO:0004348	3	1	0.124984784101017	glucosylceramidase activity	MF
GO:0004459	3	1	0.124984784101017	L-lactate dehydrogenase activity	MF
GO:0004565	3	1	0.124984784101017	beta-galactosidase activity	MF
GO:0004723	3	1	0.124984784101017	calcium-dependent protein serine/threonine phosphatase activity	MF
GO:0004831	3	1	0.124984784101017	tyrosine-tRNA ligase activity	MF
GO:0005161	3	1	0.124984784101017	platelet-derived growth factor receptor binding	MF
GO:0005332	3	1	0.124984784101017	gamma-aminobutyric acid:sodium symporter activity	MF
GO:0005760	3	1	0.124984784101017	gamma DNA polymerase complex	CC
GO:0006437	3	1	0.124984784101017	tyrosyl-tRNA aminoacylation	BP
GO:0006501	3	1	0.124984784101017	C-terminal protein lipidation	BP
GO:0006534	3	1	0.124984784101017	cysteine metabolic process	BP
GO:0006680	3	1	0.124984784101017	glucosylceramide catabolic process	BP
GO:0006972	3	1	0.124984784101017	hyperosmotic response	BP
GO:0007057	3	1	0.124984784101017	spindle assembly involved in female meiosis I	BP
GO:0007060	3	1	0.124984784101017	male meiosis chromosome segregation	BP
GO:0007127	3	1	0.124984784101017	meiosis I	BP
GO:0008315	3	1	0.124984784101017	G2/MI transition of meiotic cell cycle	BP
GO:0008422	3	1	0.124984784101017	beta-glucosidase activity	MF
GO:0008623	3	1	0.124984784101017	CHRAC	CC
GO:0009052	3	1	0.124984784101017	pentose-phosphate shunt, non-oxidative branch	BP
GO:0010876	3	1	0.124984784101017	lipid localization	BP
GO:0014075	3	1	0.124984784101017	response to amine	BP
GO:0015378	3	1	0.124984784101017	sodium:chloride symporter activity	MF
GO:0019284	3	1	0.124984784101017	L-methionine salvage from S-adenosylmethionine	BP
GO:0021904	3	1	0.124984784101017	dorsal/ventral neural tube patterning	BP
GO:0030473	3	1	0.124984784101017	nuclear migration along microtubule	BP
GO:0030942	3	1	0.124984784101017	endoplasmic reticulum signal peptide binding	MF
GO:0031284	3	1	0.124984784101017	positive regulation of guanylate cyclase activity	BP
GO:0031536	3	1	0.124984784101017	positive regulation of exit from mitosis	BP
GO:0032045	3	1	0.124984784101017	guanyl-nucleotide exchange factor complex	CC
GO:0032210	3	1	0.124984784101017	regulation of telomere maintenance via telomerase	BP
GO:0032393	3	1	0.124984784101017	MHC class I receptor activity	MF
GO:0032407	3	1	0.124984784101017	MutSalpha complex binding	MF
GO:0032651	3	1	0.124984784101017	regulation of interleukin-1 beta production	BP
GO:0033119	3	1	0.124984784101017	negative regulation of RNA splicing	BP
GO:0033235	3	1	0.124984784101017	positive regulation of protein sumoylation	BP
GO:0034274	3	1	0.124984784101017	Atg12-Atg5-Atg16 complex	CC
GO:0034979	3	1	0.124984784101017	NAD-dependent protein deacetylase activity	MF
GO:0034983	3	1	0.124984784101017	peptidyl-lysine deacetylation	BP
GO:0035008	3	1	0.124984784101017	positive regulation of melanization defense response	BP
GO:0035284	3	1	0.124984784101017	brain segmentation	BP
GO:0035312	3	1	0.124984784101017	5'-3' exodeoxyribonuclease activity	MF
GO:0035563	3	1	0.124984784101017	positive regulation of chromatin binding	BP
GO:0036372	3	1	0.124984784101017	opsin transport	BP
GO:0038061	3	1	0.124984784101017	NIK/NF-kappaB signaling	BP
GO:0038066	3	1	0.124984784101017	p38MAPK cascade	BP
GO:0038183	3	1	0.124984784101017	bile acid signaling pathway	BP
GO:0040012	3	1	0.124984784101017	regulation of locomotion	BP
GO:0042780	3	1	0.124984784101017	tRNA 3'-end processing	BP
GO:0043568	3	1	0.124984784101017	positive regulation of insulin-like growth factor receptor signaling pathway	BP
GO:0044205	3	1	0.124984784101017	'de novo' UMP biosynthetic process	BP
GO:0045143	3	1	0.124984784101017	homologous chromosome segregation	BP
GO:0045428	3	1	0.124984784101017	regulation of nitric oxide biosynthetic process	BP
GO:0045654	3	1	0.124984784101017	positive regulation of megakaryocyte differentiation	BP
GO:0045910	3	1	0.124984784101017	negative regulation of DNA recombination	BP
GO:0045955	3	1	0.124984784101017	negative regulation of calcium ion-dependent exocytosis	BP
GO:0046620	3	1	0.124984784101017	regulation of organ growth	BP
GO:0046660	3	1	0.124984784101017	female sex differentiation	BP
GO:0046697	3	1	0.124984784101017	decidualization	BP
GO:0046761	3	1	0.124984784101017	viral budding from plasma membrane	BP
GO:0048016	3	1	0.124984784101017	inositol phosphate-mediated signaling	BP
GO:0048150	3	1	0.124984784101017	behavioral response to ether	BP
GO:0048865	3	1	0.124984784101017	stem cell fate commitment	BP
GO:0050687	3	1	0.124984784101017	negative regulation of defense response to virus	BP
GO:0051001	3	1	0.124984784101017	negative regulation of nitric-oxide synthase activity	BP
GO:0051252	3	1	0.124984784101017	regulation of RNA metabolic process	BP
GO:0051310	3	1	0.124984784101017	metaphase plate congression	BP
GO:0051403	3	1	0.124984784101017	stress-activated MAPK cascade	BP
GO:0051963	3	1	0.124984784101017	regulation of synapse assembly	BP
GO:0052659	3	1	0.124984784101017	inositol-1,3,4,5-tetrakisphosphate 5-phosphatase activity	MF
GO:0052894	3	1	0.124984784101017	norspermine:oxygen oxidoreductase activity	MF
GO:0052895	3	1	0.124984784101017	N1-acetylspermine:oxygen oxidoreductase (N1-acetylspermidine-forming) activity	MF
GO:0060964	3	1	0.124984784101017	regulation of gene silencing by miRNA	BP
GO:0061357	3	1	0.124984784101017	positive regulation of Wnt protein secretion	BP
GO:0070212	3	1	0.124984784101017	protein poly-ADP-ribosylation	BP
GO:0070314	3	1	0.124984784101017	G1 to G0 transition	BP
GO:0070891	3	1	0.124984784101017	lipoteichoic acid binding	MF
GO:0070933	3	1	0.124984784101017	histone H4 deacetylation	BP
GO:0071417	3	1	0.124984784101017	cellular response to organonitrogen compound	BP
GO:0071498	3	1	0.124984784101017	cellular response to fluid shear stress	BP
GO:0071732	3	1	0.124984784101017	cellular response to nitric oxide	BP
GO:0071806	3	1	0.124984784101017	protein transmembrane transport	BP
GO:0072341	3	1	0.124984784101017	modified amino acid binding	MF
GO:0072528	3	1	0.124984784101017	pyrimidine-containing compound biosynthetic process	BP
GO:0072709	3	1	0.124984784101017	cellular response to sorbitol	BP
GO:0090267	3	1	0.124984784101017	positive regulation of mitotic cell cycle spindle assembly checkpoint	BP
GO:0090279	3	1	0.124984784101017	regulation of calcium ion import	BP
GO:0090389	3	1	0.124984784101017	phagosome-lysosome fusion involved in apoptotic cell clearance	BP
GO:0097037	3	1	0.124984784101017	heme export	BP
GO:0097422	3	1	0.124984784101017	tubular endosome	CC
GO:0097500	3	1	0.124984784101017	receptor localization to non-motile cilium	BP
GO:0098658	3	1	0.124984784101017	inorganic anion import across plasma membrane	BP
GO:0110104	3	1	0.124984784101017	mRNA alternative polyadenylation	BP
GO:0140030	3	1	0.124984784101017	modification-dependent protein binding	MF
GO:0140663	3	1	0.124984784101017	ATP-dependent FeS chaperone activity	MF
GO:1900425	3	1	0.124984784101017	negative regulation of defense response to bacterium	BP
GO:1901223	3	1	0.124984784101017	negative regulation of NIK/NF-kappaB signaling	BP
GO:1901612	3	1	0.124984784101017	cardiolipin binding	MF
GO:1901655	3	1	0.124984784101017	cellular response to ketone	BP
GO:1902894	3	1	0.124984784101017	negative regulation of pri-miRNA transcription by RNA polymerase II	BP
GO:1902902	3	1	0.124984784101017	negative regulation of autophagosome assembly	BP
GO:1903223	3	1	0.124984784101017	positive regulation of oxidative stress-induced neuron death	BP
GO:1905205	3	1	0.124984784101017	positive regulation of connective tissue replacement	BP
GO:1905342	3	1	0.124984784101017	positive regulation of protein localization to kinetochore	BP
GO:1905905	3	1	0.124984784101017	pharyngeal gland morphogenesis	BP
GO:1990234	3	1	0.124984784101017	transferase complex	CC
GO:2000347	3	1	0.124984784101017	positive regulation of hepatocyte proliferation	BP
GO:2000677	3	1	0.124984784101017	regulation of transcription regulatory region DNA binding	BP
GO:2000785	3	1	0.124984784101017	regulation of autophagosome assembly	BP
GO:2001135	3	1	0.124984784101017	regulation of endocytic recycling	BP
GO:0005576	807	42	0.125161559661614	extracellular region	CC
GO:0005886	1699	83	0.128746062642275	plasma membrane	CC
GO:0005201	29	3	0.130181182745134	extracellular matrix structural constituent	MF
GO:0005779	15	2	0.136737103000634	integral component of peroxisomal membrane	CC
GO:0005838	15	2	0.136737103000634	proteasome regulatory particle	CC
GO:0005847	15	2	0.136737103000634	mRNA cleavage and polyadenylation specificity factor complex	CC
GO:0030032	15	2	0.136737103000634	lamellipodium assembly	BP
GO:0043531	15	2	0.136737103000634	ADP binding	MF
GO:0050796	15	2	0.136737103000634	regulation of insulin secretion	BP
GO:0051020	15	2	0.136737103000634	GTPase binding	MF
GO:0150104	15	2	0.136737103000634	transport across blood-brain barrier	BP
GO:0000786	46	4	0.138664081324531	nucleosome	CC
GO:0016616	46	4	0.138664081324531	oxidoreductase activity, acting on the CH-OH group of donors, NAD or NADP as acceptor	MF
GO:0008152	156	10	0.142152745543353	metabolic process	BP
GO:0006915	216	13	0.147767032488502	apoptotic process	BP
GO:0006909	31	3	0.150565100446571	phagocytosis	BP
GO:0001649	16	2	0.151980362296275	osteoblast differentiation	BP
GO:0030017	16	2	0.151980362296275	sarcomere	CC
GO:0034450	16	2	0.151980362296275	ubiquitin-ubiquitin ligase activity	MF
GO:0043539	16	2	0.151980362296275	protein serine/threonine kinase activator activity	MF
GO:0045931	16	2	0.151980362296275	positive regulation of mitotic cell cycle	BP
GO:0046856	16	2	0.151980362296275	phosphatidylinositol dephosphorylation	BP
GO:0055001	16	2	0.151980362296275	muscle cell development	BP
GO:0071480	16	2	0.151980362296275	cellular response to gamma radiation	BP
GO:0006865	48	4	0.154915154259527	amino acid transport	BP
GO:0031012	84	6	0.158444742462143	extracellular matrix	CC
GO:0000184	32	3	0.161116584611387	nuclear-transcribed mRNA catabolic process, nonsense-mediated decay	BP
GO:0006955	32	3	0.161116584611387	immune response	BP
GO:0000729	4	1	0.163082070567399	DNA double-strand break processing	BP
GO:0004775	4	1	0.163082070567399	succinate-CoA ligase (ADP-forming) activity	MF
GO:0004935	4	1	0.163082070567399	adrenergic receptor activity	MF
GO:0005464	4	1	0.163082070567399	UDP-xylose transmembrane transporter activity	MF
GO:0005955	4	1	0.163082070567399	calcineurin complex	CC
GO:0006104	4	1	0.163082070567399	succinyl-CoA metabolic process	BP
GO:0006283	4	1	0.163082070567399	transcription-coupled nucleotide-excision repair	BP
GO:0006598	4	1	0.163082070567399	polyamine catabolic process	BP
GO:0007191	4	1	0.163082070567399	adenylate cyclase-activating dopamine receptor signaling pathway	BP
GO:0007637	4	1	0.163082070567399	proboscis extension reflex	BP
GO:0008156	4	1	0.163082070567399	negative regulation of DNA replication	BP
GO:0008853	4	1	0.163082070567399	exodeoxyribonuclease III activity	MF
GO:0010269	4	1	0.163082070567399	response to selenium ion	BP
GO:0010526	4	1	0.163082070567399	negative regulation of transposition, RNA-mediated	BP
GO:0014054	4	1	0.163082070567399	positive regulation of gamma-aminobutyric acid secretion	BP
GO:0014074	4	1	0.163082070567399	response to purine-containing compound	BP
GO:0015616	4	1	0.163082070567399	DNA translocase activity	MF
GO:0015790	4	1	0.163082070567399	UDP-xylose transmembrane transport	BP
GO:0016320	4	1	0.163082070567399	endoplasmic reticulum membrane fusion	BP
GO:0016559	4	1	0.163082070567399	peroxisome fission	BP
GO:0016763	4	1	0.163082070567399	pentosyltransferase activity	MF
GO:0017166	4	1	0.163082070567399	vinculin binding	MF
GO:0019509	4	1	0.163082070567399	L-methionine salvage from methylthioadenosine	BP
GO:0021983	4	1	0.163082070567399	pituitary gland development	BP
GO:0030730	4	1	0.163082070567399	sequestering of triglyceride	BP
GO:0030851	4	1	0.163082070567399	granulocyte differentiation	BP
GO:0031000	4	1	0.163082070567399	response to caffeine	BP
GO:0031021	4	1	0.163082070567399	interphase microtubule organizing center	CC
GO:0031104	4	1	0.163082070567399	dendrite regeneration	BP
GO:0031154	4	1	0.163082070567399	culmination involved in sorocarp development	BP
GO:0031468	4	1	0.163082070567399	nuclear membrane reassembly	BP
GO:0031492	4	1	0.163082070567399	nucleosomal DNA binding	MF
GO:0032009	4	1	0.163082070567399	early phagosome	CC
GO:0032133	4	1	0.163082070567399	chromosome passenger complex	CC
GO:0032229	4	1	0.163082070567399	negative regulation of synaptic transmission, GABAergic	BP
GO:0032480	4	1	0.163082070567399	negative regulation of type I interferon production	BP
GO:0032743	4	1	0.163082070567399	positive regulation of interleukin-2 production	BP
GO:0032801	4	1	0.163082070567399	receptor catabolic process	BP
GO:0033148	4	1	0.163082070567399	positive regulation of intracellular estrogen receptor signaling pathway	BP
GO:0033173	4	1	0.163082070567399	calcineurin-NFAT signaling cascade	BP
GO:0033192	4	1	0.163082070567399	calmodulin-dependent protein phosphatase activity	MF
GO:0033197	4	1	0.163082070567399	response to vitamin E	BP
GO:0033555	4	1	0.163082070567399	multicellular organismal response to stress	BP
GO:0034515	4	1	0.163082070567399	proteasome storage granule	CC
GO:0034709	4	1	0.163082070567399	methylosome	CC
GO:0035255	4	1	0.163082070567399	ionotropic glutamate receptor binding	MF
GO:0035973	4	1	0.163082070567399	aggrephagy	BP
GO:0038038	4	1	0.163082070567399	G protein-coupled receptor homodimeric complex	CC
GO:0038083	4	1	0.163082070567399	peptidyl-tyrosine autophosphorylation	BP
GO:0042288	4	1	0.163082070567399	MHC class I protein binding	MF
GO:0042749	4	1	0.163082070567399	regulation of circadian sleep/wake cycle	BP
GO:0042765	4	1	0.163082070567399	GPI-anchor transamidase complex	CC
GO:0043122	4	1	0.163082070567399	regulation of I-kappaB kinase/NF-kappaB signaling	BP
GO:0043327	4	1	0.163082070567399	chemotaxis to cAMP	BP
GO:0043812	4	1	0.163082070567399	phosphatidylinositol-4-phosphate phosphatase activity	MF
GO:0044271	4	1	0.163082070567399	cellular nitrogen compound biosynthetic process	BP
GO:0044611	4	1	0.163082070567399	nuclear pore inner ring	CC
GO:0045141	4	1	0.163082070567399	meiotic telomere clustering	BP
GO:0045950	4	1	0.163082070567399	negative regulation of mitotic recombination	BP
GO:0046208	4	1	0.163082070567399	spermine catabolic process	BP
GO:0046755	4	1	0.163082070567399	viral budding	BP
GO:0046887	4	1	0.163082070567399	positive regulation of hormone secretion	BP
GO:0050667	4	1	0.163082070567399	homocysteine metabolic process	BP
GO:0050774	4	1	0.163082070567399	negative regulation of dendrite morphogenesis	BP
GO:0051246	4	1	0.163082070567399	regulation of protein metabolic process	BP
GO:0051257	4	1	0.163082070567399	meiotic spindle midzone assembly	BP
GO:0051770	4	1	0.163082070567399	positive regulation of nitric-oxide synthase biosynthetic process	BP
GO:0060025	4	1	0.163082070567399	regulation of synaptic activity	BP
GO:0061966	4	1	0.163082070567399	establishment of left/right asymmetry	BP
GO:0070262	4	1	0.163082070567399	peptidyl-serine dephosphorylation	BP
GO:0072757	4	1	0.163082070567399	cellular response to camptothecin	BP
GO:0090166	4	1	0.163082070567399	Golgi disassembly	BP
GO:0090306	4	1	0.163082070567399	meiotic spindle assembly	BP
GO:0097038	4	1	0.163082070567399	perinuclear endoplasmic reticulum	CC
GO:0097149	4	1	0.163082070567399	centralspindlin complex	CC
GO:0097237	4	1	0.163082070567399	cellular response to toxic substance	BP
GO:0097720	4	1	0.163082070567399	calcineurin-mediated signaling	BP
GO:0098559	4	1	0.163082070567399	cytoplasmic side of early endosome membrane	CC
GO:0098780	4	1	0.163082070567399	response to mitochondrial depolarisation	BP
GO:0099149	4	1	0.163082070567399	regulation of postsynaptic neurotransmitter receptor internalization	BP
GO:0099170	4	1	0.163082070567399	postsynaptic modulation of chemical synaptic transmission	BP
GO:0099509	4	1	0.163082070567399	regulation of presynaptic cytosolic calcium ion concentration	BP
GO:0101030	4	1	0.163082070567399	tRNA-guanine transglycosylation	BP
GO:0106029	4	1	0.163082070567399	tRNA pseudouridine synthase activity	MF
GO:1901142	4	1	0.163082070567399	insulin metabolic process	BP
GO:1901291	4	1	0.163082070567399	negative regulation of double-strand break repair via single-strand annealing	BP
GO:1903204	4	1	0.163082070567399	negative regulation of oxidative stress-induced neuron death	BP
GO:1904357	4	1	0.163082070567399	negative regulation of telomere maintenance via telomere lengthening	BP
GO:1990440	4	1	0.163082070567399	positive regulation of transcription from RNA polymerase II promoter in response to endoplasmic reticulum stress	BP
GO:1990923	4	1	0.163082070567399	PET complex	CC
GO:2000042	4	1	0.163082070567399	negative regulation of double-strand break repair via homologous recombination	BP
GO:2001256	4	1	0.163082070567399	regulation of store-operated calcium entry	BP
GO:0006366	85	6	0.164687593256146	transcription by RNA polymerase II	BP
GO:0098978	85	6	0.164687593256146	glutamatergic synapse	CC
GO:0002027	17	2	0.167534635976519	regulation of heart rate	BP
GO:0005736	17	2	0.167534635976519	RNA polymerase I complex	CC
GO:0030658	17	2	0.167534635976519	transport vesicle membrane	CC
GO:0030667	17	2	0.167534635976519	secretory granule membrane	CC
GO:0032012	17	2	0.167534635976519	regulation of ARF protein signal transduction	BP
GO:0065008	17	2	0.167534635976519	regulation of biological quality	BP
GO:0051726	105	7	0.172595638892013	regulation of cell cycle	BP
GO:0004175	51	4	0.180532502086226	endopeptidase activity	MF
GO:0007616	51	4	0.180532502086226	long-term memory	BP
GO:0008045	51	4	0.180532502086226	motor neuron axon guidance	BP
GO:0003755	34	3	0.182848817833458	peptidyl-prolyl cis-trans isomerase activity	MF
GO:0007179	34	3	0.182848817833458	transforming growth factor beta receptor signaling pathway	BP
GO:0002052	18	2	0.183344187644226	positive regulation of neuroblast proliferation	BP
GO:0005665	18	2	0.183344187644226	RNA polymerase II, core complex	CC
GO:0005689	18	2	0.183344187644226	U12-type spliceosomal complex	CC
GO:0006693	18	2	0.183344187644226	prostaglandin metabolic process	BP
GO:0007455	18	2	0.183344187644226	eye-antennal disc morphogenesis	BP
GO:0008039	18	2	0.183344187644226	synaptic target recognition	BP
GO:0045171	18	2	0.183344187644226	intercellular bridge	CC
GO:0048678	18	2	0.183344187644226	response to axon injury	BP
GO:0051928	18	2	0.183344187644226	positive regulation of calcium ion transport	BP
GO:0030672	70	5	0.188246878277852	synaptic vesicle membrane	CC
GO:0032508	70	5	0.188246878277852	DNA duplex unwinding	BP
GO:0001666	52	4	0.189369303655346	response to hypoxia	BP
GO:0006468	309	17	0.190060335185057	protein phosphorylation	BP
GO:0005635	89	6	0.190661253263518	nuclear envelope	CC
GO:0016787	1257	61	0.192002658323242	hydrolase activity	MF
GO:0032880	35	3	0.193994195225075	regulation of protein localization	BP
GO:0000776	71	5	0.195851593422222	kinetochore	CC
GO:0062023	53	4	0.198340882025958	collagen-containing extracellular matrix	CC
GO:0008270	416	22	0.198496529484216	zinc ion binding	MF
GO:0001736	19	2	0.199357520121975	establishment of planar polarity	BP
GO:0006400	19	2	0.199357520121975	tRNA modification	BP
GO:0007548	19	2	0.199357520121975	sex differentiation	BP
GO:0008408	19	2	0.199357520121975	3'-5' exonuclease activity	MF
GO:0031397	19	2	0.199357520121975	negative regulation of protein ubiquitination	BP
GO:0051453	19	2	0.199357520121975	regulation of intracellular pH	BP
GO:0071333	19	2	0.199357520121975	cellular response to glucose stimulus	BP
GO:0071356	19	2	0.199357520121975	cellular response to tumor necrosis factor	BP
GO:0000026	5	1	0.199524881791965	alpha-1,2-mannosyltransferase activity	MF
GO:0000137	5	1	0.199524881791965	Golgi cis cisterna	CC
GO:0000738	5	1	0.199524881791965	DNA catabolic process, exonucleolytic	BP
GO:0000795	5	1	0.199524881791965	synaptonemal complex	CC
GO:0000940	5	1	0.199524881791965	outer kinetochore	CC
GO:0001817	5	1	0.199524881791965	regulation of cytokine production	BP
GO:0001891	5	1	0.199524881791965	phagocytic cup	CC
GO:0002118	5	1	0.199524881791965	aggressive behavior	BP
GO:0004445	5	1	0.199524881791965	inositol-polyphosphate 5-phosphatase activity	MF
GO:0004449	5	1	0.199524881791965	isocitrate dehydrogenase (NAD+) activity	MF
GO:0004683	5	1	0.199524881791965	calmodulin-dependent protein kinase activity	MF
GO:0004869	5	1	0.199524881791965	cysteine-type endopeptidase inhibitor activity	MF
GO:0005047	5	1	0.199524881791965	signal recognition particle binding	MF
GO:0005251	5	1	0.199524881791965	delayed rectifier potassium channel activity	MF
GO:0005962	5	1	0.199524881791965	mitochondrial isocitrate dehydrogenase complex (NAD+)	CC
GO:0006941	5	1	0.199524881791965	striated muscle contraction	BP
GO:0006975	5	1	0.199524881791965	DNA damage induced protein phosphorylation	BP
GO:0009374	5	1	0.199524881791965	biotin binding	MF
GO:0010458	5	1	0.199524881791965	exit from mitosis	BP
GO:0015185	5	1	0.199524881791965	gamma-aminobutyric acid transmembrane transporter activity	MF
GO:0015232	5	1	0.199524881791965	heme transmembrane transporter activity	MF
GO:0016234	5	1	0.199524881791965	inclusion body	CC
GO:0016255	5	1	0.199524881791965	attachment of GPI anchor to protein	BP
GO:0016600	5	1	0.199524881791965	flotillin complex	CC
GO:0016657	5	1	0.199524881791965	oxidoreductase activity, acting on NAD(P)H, nitrogenous group as acceptor	MF
GO:0016783	5	1	0.199524881791965	sulfurtransferase activity	MF
GO:0019208	5	1	0.199524881791965	phosphatase regulator activity	MF
GO:0019211	5	1	0.199524881791965	phosphatase activator activity	MF
GO:0031071	5	1	0.199524881791965	cysteine desulfurase activity	MF
GO:0031503	5	1	0.199524881791965	protein-containing complex localization	BP
GO:0032100	5	1	0.199524881791965	positive regulation of appetite	BP
GO:0032300	5	1	0.199524881791965	mismatch repair complex	CC
GO:0032691	5	1	0.199524881791965	negative regulation of interleukin-1 beta production	BP
GO:0033120	5	1	0.199524881791965	positive regulation of RNA splicing	BP
GO:0033615	5	1	0.199524881791965	mitochondrial proton-transporting ATP synthase complex assembly	BP
GO:0034227	5	1	0.199524881791965	tRNA thio-modification	BP
GO:0034235	5	1	0.199524881791965	GPI anchor binding	MF
GO:0034237	5	1	0.199524881791965	protein kinase A regulatory subunit binding	MF
GO:0035924	5	1	0.199524881791965	cellular response to vascular endothelial growth factor stimulus	BP
GO:0036057	5	1	0.199524881791965	slit diaphragm	CC
GO:0036289	5	1	0.199524881791965	peptidyl-serine autophosphorylation	BP
GO:0042104	5	1	0.199524881791965	positive regulation of activated T cell proliferation	BP
GO:0043542	5	1	0.199524881791965	endothelial cell migration	BP
GO:0043552	5	1	0.199524881791965	positive regulation of phosphatidylinositol 3-kinase activity	BP
GO:0043654	5	1	0.199524881791965	recognition of apoptotic cell	BP
GO:0044281	5	1	0.199524881791965	small molecule metabolic process	BP
GO:0044665	5	1	0.199524881791965	MLL1/2 complex	CC
GO:0045579	5	1	0.199524881791965	positive regulation of B cell differentiation	BP
GO:0046689	5	1	0.199524881791965	response to mercury ion	BP
GO:0048298	5	1	0.199524881791965	positive regulation of isotype switching to IgA isotypes	BP
GO:0050321	5	1	0.199524881791965	tau-protein kinase activity	MF
GO:0051304	5	1	0.199524881791965	chromosome separation	BP
GO:0051939	5	1	0.199524881791965	gamma-aminobutyric acid import	BP
GO:0052901	5	1	0.199524881791965	spermine:oxygen oxidoreductase (spermidine-forming) activity	MF
GO:0060050	5	1	0.199524881791965	positive regulation of protein glycosylation	BP
GO:0060765	5	1	0.199524881791965	regulation of androgen receptor signaling pathway	BP
GO:0061040	5	1	0.199524881791965	female gonad morphogenesis	BP
GO:0061469	5	1	0.199524881791965	regulation of type B pancreatic cell proliferation	BP
GO:0061575	5	1	0.199524881791965	cyclin-dependent protein serine/threonine kinase activator activity	MF
GO:0061676	5	1	0.199524881791965	importin-alpha family protein binding	MF
GO:0070506	5	1	0.199524881791965	high-density lipoprotein particle receptor activity	MF
GO:0070542	5	1	0.199524881791965	response to fatty acid	BP
GO:0071880	5	1	0.199524881791965	adenylate cyclase-activating adrenergic receptor signaling pathway	BP
GO:0086009	5	1	0.199524881791965	membrane repolarization	BP
GO:0097066	5	1	0.199524881791965	response to thyroid hormone	BP
GO:0097320	5	1	0.199524881791965	plasma membrane tubulation	BP
GO:0098560	5	1	0.199524881791965	cytoplasmic side of late endosome membrane	CC
GO:0098810	5	1	0.199524881791965	neurotransmitter reuptake	BP
GO:0106222	5	1	0.199524881791965	long noncoding RNA binding	MF
GO:1900426	5	1	0.199524881791965	positive regulation of defense response to bacterium	BP
GO:1901096	5	1	0.199524881791965	regulation of autophagosome maturation	BP
GO:1901726	5	1	0.199524881791965	negative regulation of histone deacetylase activity	BP
GO:1904355	5	1	0.199524881791965	positive regulation of telomere capping	BP
GO:1990814	5	1	0.199524881791965	DNA/DNA annealing activity	MF
GO:0007186	130	8	0.205166233210442	G protein-coupled receptor signaling pathway	BP
GO:0043197	36	3	0.205302601198862	dendritic spine	CC
GO:0051287	36	3	0.205302601198862	NAD binding	MF
GO:0006631	111	7	0.208713964606117	fatty acid metabolic process	BP
GO:0007094	20	2	0.215527113638986	mitotic spindle assembly checkpoint signaling	BP
GO:0030027	55	4	0.216654350889319	lamellipodium	CC
GO:0005905	37	3	0.216757076058974	clathrin-coated pit	CC
GO:0005777	93	6	0.218085864011042	peroxisome	CC
GO:0045087	133	8	0.222530074597227	innate immune response	BP
GO:0031430	38	3	0.228341028636982	M band	CC
GO:0010507	21	2	0.231809178681992	negative regulation of autophagy	BP
GO:0071897	21	2	0.231809178681992	DNA biosynthetic process	BP
GO:0004497	95	6	0.232275244403603	monooxygenase activity	MF
GO:0000002	6	1	0.234384883446576	mitochondrial genome maintenance	BP
GO:0000403	6	1	0.234384883446576	Y-form DNA binding	MF
GO:0001056	6	1	0.234384883446576	RNA polymerase III activity	MF
GO:0001758	6	1	0.234384883446576	retinal dehydrogenase activity	MF
GO:0005462	6	1	0.234384883446576	UDP-N-acetylglucosamine transmembrane transporter activity	MF
GO:0005688	6	1	0.234384883446576	U6 snRNP	CC
GO:0005786	6	1	0.234384883446576	signal recognition particle, endoplasmic reticulum targeting	CC
GO:0006207	6	1	0.234384883446576	'de novo' pyrimidine nucleobase biosynthetic process	BP
GO:0006376	6	1	0.234384883446576	mRNA splice site selection	BP
GO:0006729	6	1	0.234384883446576	tetrahydrobiopterin biosynthetic process	BP
GO:0006751	6	1	0.234384883446576	glutathione catabolic process	BP
GO:0006851	6	1	0.234384883446576	mitochondrial calcium ion transmembrane transport	BP
GO:0006999	6	1	0.234384883446576	nuclear pore organization	BP
GO:0007212	6	1	0.234384883446576	dopamine receptor signaling pathway	BP
GO:0008227	6	1	0.234384883446576	G protein-coupled amine receptor activity	MF
GO:0008312	6	1	0.234384883446576	7S RNA binding	MF
GO:0008328	6	1	0.234384883446576	ionotropic glutamate receptor complex	CC
GO:0010288	6	1	0.234384883446576	response to lead ion	BP
GO:0010586	6	1	0.234384883446576	miRNA metabolic process	BP
GO:0016471	6	1	0.234384883446576	vacuolar proton-transporting V-type ATPase complex	CC
GO:0016591	6	1	0.234384883446576	RNA polymerase II, holoenzyme	CC
GO:0017183	6	1	0.234384883446576	peptidyl-diphthamide biosynthetic process from peptidyl-histidine	BP
GO:0019726	6	1	0.234384883446576	mevaldate reductase (NADPH) activity	MF
GO:0019789	6	1	0.234384883446576	SUMO transferase activity	MF
GO:0031119	6	1	0.234384883446576	tRNA pseudouridine synthesis	BP
GO:0031528	6	1	0.234384883446576	microvillus membrane	CC
GO:0033151	6	1	0.234384883446576	V(D)J recombination	BP
GO:0034097	6	1	0.234384883446576	response to cytokine	BP
GO:0034381	6	1	0.234384883446576	plasma lipoprotein particle clearance	BP
GO:0035562	6	1	0.234384883446576	negative regulation of chromatin binding	BP
GO:0038004	6	1	0.234384883446576	epidermal growth factor receptor ligand maturation	BP
GO:0042590	6	1	0.234384883446576	antigen processing and presentation of exogenous peptide antigen via MHC class I	BP
GO:0042840	6	1	0.234384883446576	D-glucuronate catabolic process	BP
GO:0043328	6	1	0.234384883446576	protein transport to vacuole involved in ubiquitin-dependent protein catabolic process via the multivesicular body sorting pathway	BP
GO:0043392	6	1	0.234384883446576	negative regulation of DNA binding	BP
GO:0043393	6	1	0.234384883446576	regulation of protein binding	BP
GO:0043631	6	1	0.234384883446576	RNA polyadenylation	BP
GO:0043703	6	1	0.234384883446576	photoreceptor cell fate determination	BP
GO:0044804	6	1	0.234384883446576	autophagy of nucleus	BP
GO:0045047	6	1	0.234384883446576	protein targeting to ER	BP
GO:0045132	6	1	0.234384883446576	meiotic chromosome segregation	BP
GO:0045190	6	1	0.234384883446576	isotype switching	BP
GO:0045334	6	1	0.234384883446576	clathrin-coated endocytic vesicle	CC
GO:0045456	6	1	0.234384883446576	ecdysteroid biosynthetic process	BP
GO:0045672	6	1	0.234384883446576	positive regulation of osteoclast differentiation	BP
GO:0045938	6	1	0.234384883446576	positive regulation of circadian sleep/wake cycle, sleep	BP
GO:0047939	6	1	0.234384883446576	L-glucuronate reductase activity	MF
GO:0047941	6	1	0.234384883446576	glucuronolactone reductase activity	MF
GO:0048644	6	1	0.234384883446576	muscle organ morphogenesis	BP
GO:0050072	6	1	0.234384883446576	m7G(5')pppN diphosphatase activity	MF
GO:0051239	6	1	0.234384883446576	regulation of multicellular organismal process	BP
GO:0051881	6	1	0.234384883446576	regulation of mitochondrial membrane potential	BP
GO:0051894	6	1	0.234384883446576	positive regulation of focal adhesion assembly	BP
GO:0051968	6	1	0.234384883446576	positive regulation of synaptic transmission, glutamatergic	BP
GO:0052658	6	1	0.234384883446576	inositol-1,4,5-trisphosphate 5-phosphatase activity	MF
GO:0055087	6	1	0.234384883446576	Ski complex	CC
GO:0060135	6	1	0.234384883446576	maternal process involved in female pregnancy	BP
GO:0060155	6	1	0.234384883446576	platelet dense granule organization	BP
GO:0060269	6	1	0.234384883446576	centripetally migrating follicle cell migration	BP
GO:0061178	6	1	0.234384883446576	regulation of insulin secretion involved in cellular response to glucose stimulus	BP
GO:0070296	6	1	0.234384883446576	sarcoplasmic reticulum calcium ion transport	BP
GO:0070508	6	1	0.234384883446576	cholesterol import	BP
GO:0070742	6	1	0.234384883446576	C2H2 zinc finger domain binding	MF
GO:0070932	6	1	0.234384883446576	histone H3 deacetylation	BP
GO:0071346	6	1	0.234384883446576	cellular response to interferon-gamma	BP
GO:0071375	6	1	0.234384883446576	cellular response to peptide hormone stimulus	BP
GO:0090043	6	1	0.234384883446576	regulation of tubulin deacetylation	BP
GO:0140042	6	1	0.234384883446576	lipid droplet formation	BP
GO:1900273	6	1	0.234384883446576	positive regulation of long-term synaptic potentiation	BP
GO:1903955	6	1	0.234384883446576	positive regulation of protein targeting to mitochondrion	BP
GO:1990002	6	1	0.234384883446576	methylglyoxal reductase (NADPH-dependent, acetol producing)	MF
GO:1990569	6	1	0.234384883446576	UDP-N-acetylglucosamine transmembrane transport	BP
GO:1990918	6	1	0.234384883446576	double-strand break repair involved in meiotic recombination	BP
GO:2000637	6	1	0.234384883446576	positive regulation of gene silencing by miRNA	BP
GO:2001034	6	1	0.234384883446576	positive regulation of double-strand break repair via nonhomologous end joining	BP
GO:0007005	57	4	0.235404912669855	mitochondrion organization	BP
GO:0004930	96	6	0.239477018183258	G protein-coupled receptor activity	MF
GO:0003899	39	3	0.240038270601201	DNA-directed 5'-3' RNA polymerase activity	MF
GO:0005778	39	3	0.240038270601201	peroxisomal membrane	CC
GO:0007052	39	3	0.240038270601201	mitotic spindle organization	BP
GO:0000932	58	4	0.244922980460035	P-body	CC
GO:0004527	58	4	0.244922980460035	exonuclease activity	MF
GO:0000077	22	2	0.248163422734755	DNA damage checkpoint signaling	BP
GO:0002225	22	2	0.248163422734755	positive regulation of antimicrobial peptide production	BP
GO:0008543	22	2	0.248163422734755	fibroblast growth factor receptor signaling pathway	BP
GO:0019722	22	2	0.248163422734755	calcium-mediated signaling	BP
GO:0031490	22	2	0.248163422734755	chromatin DNA binding	MF
GO:0032147	22	2	0.248163422734755	activation of protein kinase activity	BP
GO:0043034	22	2	0.248163422734755	costamere	CC
GO:0050714	22	2	0.248163422734755	positive regulation of protein secretion	BP
GO:0071007	22	2	0.248163422734755	U2-type catalytic step 2 spliceosome	CC
GO:0090307	22	2	0.248163422734755	mitotic spindle assembly	BP
GO:0120162	22	2	0.248163422734755	positive regulation of cold-induced thermogenesis	BP
GO:0007517	40	3	0.251833045635277	muscle organ development	BP
GO:0034976	40	3	0.251833045635277	response to endoplasmic reticulum stress	BP
GO:0000049	59	4	0.254525092327524	tRNA binding	MF
GO:0030170	59	4	0.254525092327524	pyridoxal phosphate binding	MF
GO:0140297	59	4	0.254525092327524	DNA-binding transcription factor binding	MF
GO:0015031	412	21	0.255944373970488	protein transport	BP
GO:0010033	23	2	0.2645528301704	response to organic substance	BP
GO:0034644	23	2	0.2645528301704	cellular response to UV	BP
GO:0042149	23	2	0.2645528301704	cellular response to glucose starvation	BP
GO:0046716	23	2	0.2645528301704	muscle cell cellular homeostasis	BP
GO:0050839	23	2	0.2645528301704	cell adhesion molecule binding	MF
GO:0000014	7	1	0.267730644898885	single-stranded DNA endodeoxyribonuclease activity	MF
GO:0000276	7	1	0.267730644898885	mitochondrial proton-transporting ATP synthase complex, coupling factor F(o)	CC
GO:0000400	7	1	0.267730644898885	four-way junction DNA binding	MF
GO:0000815	7	1	0.267730644898885	ESCRT III complex	CC
GO:0001662	7	1	0.267730644898885	behavioral fear response	BP
GO:0003950	7	1	0.267730644898885	NAD+ ADP-ribosyltransferase activity	MF
GO:0004708	7	1	0.267730644898885	MAP kinase kinase activity	MF
GO:0005687	7	1	0.267730644898885	U4 snRNP	CC
GO:0005920	7	1	0.267730644898885	smooth septate junction	CC
GO:0006098	7	1	0.267730644898885	pentose-phosphate shunt	BP
GO:0006221	7	1	0.267730644898885	pyrimidine nucleotide biosynthetic process	BP
GO:0006471	7	1	0.267730644898885	protein ADP-ribosylation	BP
GO:0006497	7	1	0.267730644898885	protein lipidation	BP
GO:0006596	7	1	0.267730644898885	polyamine biosynthetic process	BP
GO:0006625	7	1	0.267730644898885	protein targeting to peroxisome	BP
GO:0007042	7	1	0.267730644898885	lysosomal lumen acidification	BP
GO:0007295	7	1	0.267730644898885	growth of a germarium-derived egg chamber	BP
GO:0007440	7	1	0.267730644898885	foregut morphogenesis	BP
GO:0008154	7	1	0.267730644898885	actin polymerization or depolymerization	BP
GO:0010613	7	1	0.267730644898885	positive regulation of cardiac muscle hypertrophy	BP
GO:0016321	7	1	0.267730644898885	female meiosis chromosome segregation	BP
GO:0016595	7	1	0.267730644898885	glutamate binding	MF
GO:0019640	7	1	0.267730644898885	glucuronate catabolic process to xylulose 5-phosphate	BP
GO:0019853	7	1	0.267730644898885	L-ascorbic acid biosynthetic process	BP
GO:0019897	7	1	0.267730644898885	extrinsic component of plasma membrane	CC
GO:0021510	7	1	0.267730644898885	spinal cord development	BP
GO:0022843	7	1	0.267730644898885	voltage-gated cation channel activity	MF
GO:0030168	7	1	0.267730644898885	platelet activation	BP
GO:0031063	7	1	0.267730644898885	regulation of histone deacetylation	BP
GO:0032094	7	1	0.267730644898885	response to food	BP
GO:0032228	7	1	0.267730644898885	regulation of synaptic transmission, GABAergic	BP
GO:0034243	7	1	0.267730644898885	regulation of transcription elongation from RNA polymerase II promoter	BP
GO:0035198	7	1	0.267730644898885	miRNA binding	MF
GO:0035208	7	1	0.267730644898885	positive regulation of hemocyte proliferation	BP
GO:0035418	7	1	0.267730644898885	protein localization to synapse	BP
GO:0036396	7	1	0.267730644898885	RNA N6-methyladenosine methyltransferase complex	CC
GO:0043406	7	1	0.267730644898885	positive regulation of MAP kinase activity	BP
GO:0045582	7	1	0.267730644898885	positive regulation of T cell differentiation	BP
GO:0045668	7	1	0.267730644898885	negative regulation of osteoblast differentiation	BP
GO:0045820	7	1	0.267730644898885	negative regulation of glycolytic process	BP
GO:0046592	7	1	0.267730644898885	polyamine oxidase activity	MF
GO:0046676	7	1	0.267730644898885	negative regulation of insulin secretion	BP
GO:0050775	7	1	0.267730644898885	positive regulation of dendrite morphogenesis	BP
GO:0051315	7	1	0.267730644898885	attachment of mitotic spindle microtubules to kinetochore	BP
GO:0051383	7	1	0.267730644898885	kinetochore organization	BP
GO:0055086	7	1	0.267730644898885	nucleobase-containing small molecule metabolic process	BP
GO:0055089	7	1	0.267730644898885	fatty acid homeostasis	BP
GO:0090158	7	1	0.267730644898885	endoplasmic reticulum membrane organization	BP
GO:0097526	7	1	0.267730644898885	spliceosomal tri-snRNP complex	CC
GO:0098574	7	1	0.267730644898885	cytoplasmic side of lysosomal membrane	CC
GO:0099524	7	1	0.267730644898885	postsynaptic cytosol	CC
GO:0120115	7	1	0.267730644898885	Lsm2-8 complex	CC
GO:1900264	7	1	0.267730644898885	positive regulation of DNA-directed DNA polymerase activity	BP
GO:1902774	7	1	0.267730644898885	late endosome to lysosome transport	BP
GO:1903799	7	1	0.267730644898885	negative regulation of production of miRNAs involved in gene silencing by miRNA	BP
GO:1990414	7	1	0.267730644898885	replication-born double-strand break repair via sister chromatid exchange	BP
GO:0003824	287	15	0.268190014495285	catalytic activity	MF
GO:0006888	80	5	0.268406845108342	endoplasmic reticulum to Golgi vesicle-mediated transport	BP
GO:0000287	100	6	0.268914887394495	magnesium ion binding	MF
GO:0045214	42	3	0.275654472382672	sarcomere organization	BP
GO:0043231	396	20	0.276095016809849	intracellular membrane-bounded organelle	CC
GO:0090305	101	6	0.27641407927117	nucleic acid phosphodiester bond hydrolysis	BP
GO:0004672	268	14	0.278207259041636	protein kinase activity	MF
GO:0016226	24	2	0.280943454598217	iron-sulfur cluster assembly	BP
GO:0051082	62	4	0.283753648656834	unfolded protein binding	MF
GO:0042742	43	3	0.287651970933694	defense response to bacterium	BP
GO:0006397	292	15	0.290254419471184	mRNA processing	BP
GO:0045121	63	4	0.293610455541859	membrane raft	CC
GO:0009410	83	5	0.293833598285061	response to xenobiotic stimulus	BP
GO:0005085	124	7	0.294967641301819	guanyl-nucleotide exchange factor activity	MF
GO:0045202	401	20	0.295128870704843	synapse	CC
GO:0000175	25	2	0.2973042230022	3'-5'-exoribonuclease activity	MF
GO:0002039	25	2	0.2973042230022	p53 binding	MF
GO:0051402	25	2	0.2973042230022	neuron apoptotic process	BP
GO:0070983	25	2	0.2973042230022	dendrite guidance	BP
GO:0000731	8	1	0.299627772642633	DNA synthesis involved in DNA repair	BP
GO:0000915	8	1	0.299627772642633	actomyosin contractile ring assembly	BP
GO:0001778	8	1	0.299627772642633	plasma membrane repair	BP
GO:0004698	8	1	0.299627772642633	calcium-dependent protein kinase C activity	MF
GO:0004857	8	1	0.299627772642633	enzyme inhibitor activity	MF
GO:0005547	8	1	0.299627772642633	phosphatidylinositol-3,4,5-trisphosphate binding	MF
GO:0005869	8	1	0.299627772642633	dynactin complex	CC
GO:0006102	8	1	0.299627772642633	isocitrate metabolic process	BP
GO:0006264	8	1	0.299627772642633	mitochondrial DNA replication	BP
GO:0006614	8	1	0.299627772642633	SRP-dependent cotranslational protein targeting to membrane	BP
GO:0007129	8	1	0.299627772642633	homologous chromosome pairing at meiosis	BP
GO:0007193	8	1	0.299627772642633	adenylate cyclase-inhibiting G protein-coupled receptor signaling pathway	BP
GO:0007249	8	1	0.299627772642633	I-kappaB kinase/NF-kappaB signaling	BP
GO:0008296	8	1	0.299627772642633	3'-5'-exodeoxyribonuclease activity	MF
GO:0010564	8	1	0.299627772642633	regulation of cell cycle process	BP
GO:0010606	8	1	0.299627772642633	positive regulation of cytoplasmic mRNA processing body assembly	BP
GO:0016818	8	1	0.299627772642633	hydrolase activity, acting on acid anhydrides, in phosphorus-containing anhydrides	MF
GO:0030169	8	1	0.299627772642633	low-density lipoprotein particle binding	MF
GO:0030216	8	1	0.299627772642633	keratinocyte differentiation	BP
GO:0030371	8	1	0.299627772642633	translation repressor activity	MF
GO:0030593	8	1	0.299627772642633	neutrophil chemotaxis	BP
GO:0030913	8	1	0.299627772642633	paranodal junction assembly	BP
GO:0034260	8	1	0.299627772642633	negative regulation of GTPase activity	BP
GO:0034464	8	1	0.299627772642633	BBSome	CC
GO:0034472	8	1	0.299627772642633	snRNA 3'-end processing	BP
GO:0034719	8	1	0.299627772642633	SMN-Sm protein complex	CC
GO:0035225	8	1	0.299627772642633	determination of genital disc primordium	BP
GO:0036211	8	1	0.299627772642633	protein modification process	BP
GO:0045167	8	1	0.299627772642633	asymmetric protein localization involved in cell fate determination	BP
GO:0045263	8	1	0.299627772642633	proton-transporting ATP synthase complex, coupling factor F(o)	CC
GO:0045600	8	1	0.299627772642633	positive regulation of fat cell differentiation	BP
GO:0045737	8	1	0.299627772642633	positive regulation of cyclin-dependent protein serine/threonine kinase activity	BP
GO:0046339	8	1	0.299627772642633	diacylglycerol metabolic process	BP
GO:0046966	8	1	0.299627772642633	thyroid hormone receptor binding	MF
GO:0047376	8	1	0.299627772642633	all-trans-retinyl-palmitate hydrolase, all-trans-retinol forming activity	MF
GO:0048009	8	1	0.299627772642633	insulin-like growth factor receptor signaling pathway	BP
GO:0048047	8	1	0.299627772642633	mating behavior, sex discrimination	BP
GO:0048066	8	1	0.299627772642633	developmental pigmentation	BP
GO:0048148	8	1	0.299627772642633	behavioral response to cocaine	BP
GO:0048188	8	1	0.299627772642633	Set1C/COMPASS complex	CC
GO:0050684	8	1	0.299627772642633	regulation of mRNA processing	BP
GO:0051973	8	1	0.299627772642633	positive regulation of telomerase activity	BP
GO:0060298	8	1	0.299627772642633	positive regulation of sarcomere organization	BP
GO:0061101	8	1	0.299627772642633	neuroendocrine cell differentiation	BP
GO:0070419	8	1	0.299627772642633	nonhomologous end joining complex	CC
GO:0070830	8	1	0.299627772642633	bicellular tight junction assembly	BP
GO:0071014	8	1	0.299627772642633	post-mRNA release spliceosomal complex	CC
GO:0071212	8	1	0.299627772642633	subsynaptic reticulum	CC
GO:0071549	8	1	0.299627772642633	cellular response to dexamethasone stimulus	BP
GO:0086046	8	1	0.299627772642633	membrane depolarization during SA node cell action potential	BP
GO:0090161	8	1	0.299627772642633	Golgi ribbon formation	BP
GO:0098719	8	1	0.299627772642633	sodium ion import across plasma membrane	BP
GO:1901379	8	1	0.299627772642633	regulation of potassium ion transmembrane transport	BP
GO:1990138	8	1	0.299627772642633	neuron projection extension	BP
GO:2001234	8	1	0.299627772642633	negative regulation of apoptotic signaling pathway	BP
GO:2001257	8	1	0.299627772642633	regulation of cation channel activity	BP
GO:0012505	125	7	0.30193496645558	endomembrane system	CC
GO:0005975	146	8	0.303095359408434	carbohydrate metabolic process	BP
GO:0000775	64	4	0.303511173172678	chromosome, centromeric region	CC
GO:0006351	64	4	0.303511173172678	transcription, DNA-templated	BP
GO:0031410	382	19	0.305758858985652	cytoplasmic vesicle	CC
GO:0051015	85	5	0.311009695707714	actin filament binding	MF
GO:0007059	45	3	0.311751426609985	chromosome segregation	BP
GO:0030145	26	2	0.313606751042466	manganese ion binding	MF
GO:0033116	26	2	0.313606751042466	endoplasmic reticulum-Golgi intermediate compartment membrane	CC
GO:0005509	257	13	0.328226999220891	calcium ion binding	MF
GO:0001889	27	2	0.329825168922888	liver development	BP
GO:0004521	27	2	0.329825168922888	endoribonuclease activity	MF
GO:0005795	27	2	0.329825168922888	Golgi stack	CC
GO:0006268	27	2	0.329825168922888	DNA unwinding involved in DNA replication	BP
GO:0051491	27	2	0.329825168922888	positive regulation of filopodium assembly	BP
GO:0000423	9	1	0.330139037992855	mitophagy	BP
GO:0004697	9	1	0.330139037992855	protein kinase C activity	MF
GO:0005675	9	1	0.330139037992855	transcription factor TFIIH holo complex	CC
GO:0005832	9	1	0.330139037992855	chaperonin-containing T-complex	CC
GO:0006353	9	1	0.330139037992855	DNA-templated transcription, termination	BP
GO:0007034	9	1	0.330139037992855	vacuolar transport	BP
GO:0007442	9	1	0.330139037992855	hindgut morphogenesis	BP
GO:0008409	9	1	0.330139037992855	5'-3' exonuclease activity	MF
GO:0008541	9	1	0.330139037992855	proteasome regulatory particle, lid subcomplex	CC
GO:0008592	9	1	0.330139037992855	regulation of Toll signaling pathway	BP
GO:0009086	9	1	0.330139037992855	methionine biosynthetic process	BP
GO:0010035	9	1	0.330139037992855	response to inorganic substance	BP
GO:0010824	9	1	0.330139037992855	regulation of centrosome duplication	BP
GO:0016180	9	1	0.330139037992855	snRNA processing	BP
GO:0030332	9	1	0.330139037992855	cyclin binding	MF
GO:0030837	9	1	0.330139037992855	negative regulation of actin filament polymerization	BP
GO:0031080	9	1	0.330139037992855	nuclear pore outer ring	CC
GO:0032715	9	1	0.330139037992855	negative regulation of interleukin-6 production	BP
GO:0032785	9	1	0.330139037992855	negative regulation of DNA-templated transcription, elongation	BP
GO:0033558	9	1	0.330139037992855	protein deacetylase activity	MF
GO:0034620	9	1	0.330139037992855	cellular response to unfolded protein	BP
GO:0035994	9	1	0.330139037992855	response to muscle stretch	BP
GO:0036038	9	1	0.330139037992855	MKS complex	CC
GO:0042331	9	1	0.330139037992855	phototaxis	BP
GO:0042797	9	1	0.330139037992855	tRNA transcription by RNA polymerase III	BP
GO:0043200	9	1	0.330139037992855	response to amino acid	BP
GO:0043507	9	1	0.330139037992855	positive regulation of JUN kinase activity	BP
GO:0044545	9	1	0.330139037992855	NSL complex	CC
GO:0044754	9	1	0.330139037992855	autolysosome	CC
GO:0051262	9	1	0.330139037992855	protein tetramerization	BP
GO:0060294	9	1	0.330139037992855	cilium movement involved in cell motility	BP
GO:0070198	9	1	0.330139037992855	protein localization to chromosome, telomeric region	BP
GO:0071051	9	1	0.330139037992855	polyadenylation-dependent snoRNA 3'-end processing	BP
GO:0072553	9	1	0.330139037992855	terminal button organization	BP
GO:1901363	9	1	0.330139037992855	heterocyclic compound binding	MF
GO:1990834	9	1	0.330139037992855	response to odorant	BP
GO:2000114	9	1	0.330139037992855	regulation of establishment of cell polarity	BP
GO:0016705	67	4	0.333401394533793	oxidoreductase activity, acting on paired donors, with incorporation or reduction of molecular oxygen	MF
GO:0017124	47	3	0.335904048311619	SH3 domain binding	MF
GO:0051117	47	3	0.335904048311619	ATPase binding	MF
GO:0006457	88	5	0.337011589536468	protein folding	BP
GO:0016853	88	5	0.337011589536468	isomerase activity	MF
GO:0006338	109	6	0.3378593139835	chromatin remodeling	BP
GO:0030036	89	5	0.345722919076524	actin cytoskeleton organization	BP
GO:0006520	28	2	0.345935957258836	cellular amino acid metabolic process	BP
GO:0007154	28	2	0.345935957258836	cell communication	BP
GO:0031672	28	2	0.345935957258836	A band	CC
GO:0090503	28	2	0.345935957258836	RNA phosphodiester bond hydrolysis, exonucleolytic	BP
GO:0071005	48	3	0.347969974581758	U2-type precatalytic spliceosome	CC
GO:0031047	69	4	0.353412482663213	gene silencing by RNA	BP
GO:0051028	69	4	0.353412482663213	mRNA transport	BP
GO:0007608	90	5	0.354448409166923	sensory perception of smell	BP
GO:0016798	90	5	0.354448409166923	hydrolase activity, acting on glycosyl bonds	MF
GO:0001054	10	1	0.359324499291862	RNA polymerase I activity	MF
GO:0003283	10	1	0.359324499291862	atrial septum development	BP
GO:0004143	10	1	0.359324499291862	diacylglycerol kinase activity	MF
GO:0004532	10	1	0.359324499291862	exoribonuclease activity	MF
GO:0005828	10	1	0.359324499291862	kinetochore microtubule	CC
GO:0005978	10	1	0.359324499291862	glycogen biosynthetic process	BP
GO:0006623	10	1	0.359324499291862	protein targeting to vacuole	BP
GO:0007020	10	1	0.359324499291862	microtubule nucleation	BP
GO:0007112	10	1	0.359324499291862	male meiosis cytokinesis	BP
GO:0010025	10	1	0.359324499291862	wax biosynthetic process	BP
GO:0015078	10	1	0.359324499291862	proton transmembrane transporter activity	MF
GO:0016318	10	1	0.359324499291862	ommatidial rotation	BP
GO:0018345	10	1	0.359324499291862	protein palmitoylation	BP
GO:0031589	10	1	0.359324499291862	cell-substrate adhesion	BP
GO:0033017	10	1	0.359324499291862	sarcoplasmic reticulum membrane	CC
GO:0033292	10	1	0.359324499291862	T-tubule organization	BP
GO:0035196	10	1	0.359324499291862	production of miRNAs involved in gene silencing by miRNA	BP
GO:0042555	10	1	0.359324499291862	MCM complex	CC
GO:0043268	10	1	0.359324499291862	positive regulation of potassium ion transport	BP
GO:0045187	10	1	0.359324499291862	regulation of circadian sleep/wake cycle, sleep	BP
GO:0045648	10	1	0.359324499291862	positive regulation of erythrocyte differentiation	BP
GO:0046486	10	1	0.359324499291862	glycerolipid metabolic process	BP
GO:0046834	10	1	0.359324499291862	lipid phosphorylation	BP
GO:0046855	10	1	0.359324499291862	inositol phosphate dephosphorylation	BP
GO:0047886	10	1	0.359324499291862	farnesol dehydrogenase activity	MF
GO:0047956	10	1	0.359324499291862	glycerol dehydrogenase [NADP+] activity	MF
GO:0051059	10	1	0.359324499291862	NF-kappaB binding	MF
GO:0051279	10	1	0.359324499291862	regulation of release of sequestered calcium ion into cytosol	BP
GO:0051302	10	1	0.359324499291862	regulation of cell division	BP
GO:0070972	10	1	0.359324499291862	protein localization to endoplasmic reticulum	BP
GO:0086004	10	1	0.359324499291862	regulation of cardiac muscle cell contraction	BP
GO:0086005	10	1	0.359324499291862	ventricular cardiac muscle cell action potential	BP
GO:0086014	10	1	0.359324499291862	atrial cardiac muscle cell action potential	BP
GO:0086066	10	1	0.359324499291862	atrial cardiac muscle cell to AV node cell communication	BP
GO:0086070	10	1	0.359324499291862	SA node cell to atrial cardiac muscle cell communication	BP
GO:0097009	10	1	0.359324499291862	energy homeostasis	BP
GO:0098910	10	1	0.359324499291862	regulation of atrial cardiac muscle cell action potential	BP
GO:0101005	10	1	0.359324499291862	deubiquitinase activity	MF
GO:0120020	10	1	0.359324499291862	cholesterol transfer activity	MF
GO:0120025	10	1	0.359324499291862	plasma membrane bounded cell projection	CC
GO:0140672	10	1	0.359324499291862	ATAC complex	CC
GO:1901021	10	1	0.359324499291862	positive regulation of calcium ion transmembrane transporter activity	BP
GO:0006606	49	3	0.360013860668058	protein import into nucleus	BP
GO:0007163	29	2	0.361917792407999	establishment or maintenance of cell polarity	BP
GO:0015485	29	2	0.361917792407999	cholesterol binding	MF
GO:0045089	29	2	0.361917792407999	positive regulation of innate immune response	BP
GO:0016192	178	9	0.370956017166616	vesicle-mediated transport	BP
GO:0042060	30	2	0.377751400754884	wound healing	BP
GO:0032456	51	3	0.38399330802537	endocytic recycling	BP
GO:0061629	51	3	0.38399330802537	RNA polymerase II-specific DNA-binding transcription factor binding	MF
GO:0000242	11	1	0.387241618861341	pericentriolar material	CC
GO:0001055	11	1	0.387241618861341	RNA polymerase II activity	MF
GO:0004652	11	1	0.387241618861341	polynucleotide adenylyltransferase activity	MF
GO:0005761	11	1	0.387241618861341	mitochondrial ribosome	CC
GO:0006388	11	1	0.387241618861341	tRNA splicing, via endonucleolytic cleavage and ligation	BP
GO:0006622	11	1	0.387241618861341	protein targeting to lysosome	BP
GO:0006911	11	1	0.387241618861341	phagocytosis, engulfment	BP
GO:0006937	11	1	0.387241618861341	regulation of muscle contraction	BP
GO:0007205	11	1	0.387241618861341	protein kinase C-activating G protein-coupled receptor signaling pathway	BP
GO:0007431	11	1	0.387241618861341	salivary gland development	BP
GO:0007444	11	1	0.387241618861341	imaginal disc development	BP
GO:0010881	11	1	0.387241618861341	regulation of cardiac muscle contraction by regulation of the release of sequestered calcium ion	BP
GO:0016242	11	1	0.387241618861341	negative regulation of macroautophagy	BP
GO:0016525	11	1	0.387241618861341	negative regulation of angiogenesis	BP
GO:0019902	11	1	0.387241618861341	phosphatase binding	MF
GO:0021915	11	1	0.387241618861341	neural tube development	BP
GO:0030183	11	1	0.387241618861341	B cell differentiation	BP
GO:0030983	11	1	0.387241618861341	mismatched DNA binding	MF
GO:0030992	11	1	0.387241618861341	intraciliary transport particle B	CC
GO:0031314	11	1	0.387241618861341	extrinsic component of mitochondrial inner membrane	CC
GO:0033162	11	1	0.387241618861341	melanosome membrane	CC
GO:0034774	11	1	0.387241618861341	secretory granule lumen	CC
GO:0036156	11	1	0.387241618861341	inner dynein arm	CC
GO:0036309	11	1	0.387241618861341	protein localization to M-band	BP
GO:0036371	11	1	0.387241618861341	protein localization to T-tubule	BP
GO:0040017	11	1	0.387241618861341	positive regulation of locomotion	BP
GO:0042169	11	1	0.387241618861341	SH2 domain binding	MF
GO:0042776	11	1	0.387241618861341	mitochondrial ATP synthesis coupled proton transport	BP
GO:0042834	11	1	0.387241618861341	peptidoglycan binding	MF
GO:0042908	11	1	0.387241618861341	xenobiotic transport	BP
GO:0043169	11	1	0.387241618861341	cation binding	MF
GO:0043277	11	1	0.387241618861341	apoptotic cell clearance	BP
GO:0043928	11	1	0.387241618861341	exonucleolytic catabolism of deadenylated mRNA	BP
GO:0044666	11	1	0.387241618861341	MLL3/4 complex	CC
GO:0045056	11	1	0.387241618861341	transcytosis	BP
GO:0046686	11	1	0.387241618861341	response to cadmium ion	BP
GO:0046933	11	1	0.387241618861341	proton-transporting ATP synthase activity, rotational mechanism	MF
GO:0048306	11	1	0.387241618861341	calcium-dependent protein binding	MF
GO:0050699	11	1	0.387241618861341	WW domain binding	MF
GO:0061331	11	1	0.387241618861341	epithelial cell proliferation involved in Malpighian tubule morphogenesis	BP
GO:0070530	11	1	0.387241618861341	K63-linked polyubiquitin modification-dependent protein binding	MF
GO:0071004	11	1	0.387241618861341	U2-type prespliceosome	CC
GO:0071260	11	1	0.387241618861341	cellular response to mechanical stimulus	BP
GO:0071320	11	1	0.387241618861341	cellular response to cAMP	BP
GO:0071407	11	1	0.387241618861341	cellular response to organic cyclic compound	BP
GO:0072089	11	1	0.387241618861341	stem cell proliferation	BP
GO:1901019	11	1	0.387241618861341	regulation of calcium ion transmembrane transporter activity	BP
GO:1903078	11	1	0.387241618861341	positive regulation of protein localization to plasma membrane	BP
GO:0046983	73	4	0.39339261176112	protein dimerization activity	MF
GO:0007612	31	2	0.393419421465802	learning	BP
GO:0042572	31	2	0.393419421465802	retinol metabolic process	BP
GO:0050804	31	2	0.393419421465802	modulation of chemical synaptic transmission	BP
GO:0051301	226	11	0.395655967870274	cell division	BP
GO:0008033	95	5	0.398130728358913	tRNA processing	BP
GO:0030496	74	4	0.403342140312783	midbody	CC
GO:0042826	53	3	0.407763154277104	histone deacetylase binding	MF
GO:0006954	32	2	0.408906277256097	inflammatory response	BP
GO:0007602	32	2	0.408906277256097	phototransduction	BP
GO:0007610	32	2	0.408906277256097	behavior	BP
GO:0016197	32	2	0.408906277256097	endosomal transport	BP
GO:0000290	12	1	0.413945374925878	deadenylation-dependent decapping of nuclear-transcribed mRNA	BP
GO:0004407	12	1	0.413945374925878	histone deacetylase activity	MF
GO:0004864	12	1	0.413945374925878	protein phosphatase inhibitor activity	MF
GO:0008320	12	1	0.413945374925878	protein transmembrane transporter activity	MF
GO:0008540	12	1	0.413945374925878	proteasome regulatory particle, base subcomplex	CC
GO:0015986	12	1	0.413945374925878	ATP synthesis coupled proton transport	BP
GO:0016018	12	1	0.413945374925878	cyclosporin A binding	MF
GO:0016235	12	1	0.413945374925878	aggresome	CC
GO:0016772	12	1	0.413945374925878	transferase activity, transferring phosphorus-containing groups	MF
GO:0016973	12	1	0.413945374925878	poly(A)+ mRNA export from nucleus	BP
GO:0017171	12	1	0.413945374925878	serine hydrolase activity	MF
GO:0030148	12	1	0.413945374925878	sphingolipid biosynthetic process	BP
GO:0031124	12	1	0.413945374925878	mRNA 3'-end processing	BP
GO:0032007	12	1	0.413945374925878	negative regulation of TOR signaling	BP
GO:0032367	12	1	0.413945374925878	intracellular cholesterol transport	BP
GO:0032589	12	1	0.413945374925878	neuron projection membrane	CC
GO:0034045	12	1	0.413945374925878	phagophore assembly site membrane	CC
GO:0035035	12	1	0.413945374925878	histone acetyltransferase binding	MF
GO:0035646	12	1	0.413945374925878	endosome to melanosome transport	BP
GO:0036092	12	1	0.413945374925878	phosphatidylinositol-3-phosphate biosynthetic process	BP
GO:0036297	12	1	0.413945374925878	interstrand cross-link repair	BP
GO:0042276	12	1	0.413945374925878	error-prone translesion synthesis	BP
GO:0043652	12	1	0.413945374925878	engulfment of apoptotic cell	BP
GO:0043981	12	1	0.413945374925878	histone H4-K5 acetylation	BP
GO:0043982	12	1	0.413945374925878	histone H4-K8 acetylation	BP
GO:0050768	12	1	0.413945374925878	negative regulation of neurogenesis	BP
GO:0050773	12	1	0.413945374925878	regulation of dendrite development	BP
GO:0050852	12	1	0.413945374925878	T cell receptor signaling pathway	BP
GO:0051924	12	1	0.413945374925878	regulation of calcium ion transport	BP
GO:0060048	12	1	0.413945374925878	cardiac muscle contraction	BP
GO:0060213	12	1	0.413945374925878	positive regulation of nuclear-transcribed mRNA poly(A) tail shortening	BP
GO:0061371	12	1	0.413945374925878	determination of heart left/right asymmetry	BP
GO:0070555	12	1	0.413945374925878	response to interleukin-1	BP
GO:0080009	12	1	0.413945374925878	mRNA methylation	BP
GO:0080019	12	1	0.413945374925878	fatty-acyl-CoA reductase (alcohol-forming) activity	MF
GO:0086015	12	1	0.413945374925878	SA node cell action potential	BP
GO:0097225	12	1	0.413945374925878	sperm midpiece	CC
GO:0097421	12	1	0.413945374925878	liver regeneration	BP
GO:0102965	12	1	0.413945374925878	alcohol-forming fatty acyl-CoA reductase activity	MF
GO:1901018	12	1	0.413945374925878	positive regulation of potassium ion transmembrane transporter activity	BP
GO:1901568	12	1	0.413945374925878	fatty acid derivative metabolic process	BP
GO:1901796	12	1	0.413945374925878	regulation of signal transduction by p53 class mediator	BP
GO:1903232	12	1	0.413945374925878	melanosome assembly	BP
GO:0000428	54	3	0.419546943655941	DNA-directed RNA polymerase complex	CC
GO:0072686	54	3	0.419546943655941	mitotic spindle	CC
GO:0006310	76	4	0.423145703716417	DNA recombination	BP
GO:0051536	76	4	0.423145703716417	iron-sulfur cluster binding	MF
GO:0006260	120	6	0.424151318074898	DNA replication	BP
GO:0005267	33	2	0.424198052735051	potassium channel activity	MF
GO:0005604	33	2	0.424198052735051	basement membrane	CC
GO:0006890	33	2	0.424198052735051	retrograde vesicle-mediated transport, Golgi to endoplasmic reticulum	BP
GO:0009898	33	2	0.424198052735051	cytoplasmic side of plasma membrane	CC
GO:0030285	33	2	0.424198052735051	integral component of synaptic vesicle membrane	CC
GO:0042470	33	2	0.424198052735051	melanosome	CC
GO:0051276	33	2	0.424198052735051	chromosome organization	BP
GO:0000781	55	3	0.431252285546324	chromosome, telomeric region	CC
GO:0090263	55	3	0.431252285546324	positive regulation of canonical Wnt signaling pathway	BP
GO:0046540	34	2	0.4392823799164	U4/U6 x U5 tri-snRNP complex	CC
GO:0000712	13	1	0.439488368723538	resolution of meiotic recombination intermediates	BP
GO:0001523	13	1	0.439488368723538	retinoid metabolic process	BP
GO:0001673	13	1	0.439488368723538	male germ cell nucleus	CC
GO:0001786	13	1	0.439488368723538	phosphatidylserine binding	MF
GO:0005080	13	1	0.439488368723538	protein kinase C binding	MF
GO:0005721	13	1	0.439488368723538	pericentric heterochromatin	CC
GO:0006094	13	1	0.439488368723538	gluconeogenesis	BP
GO:0006360	13	1	0.439488368723538	transcription by RNA polymerase I	BP
GO:0006718	13	1	0.439488368723538	juvenile hormone biosynthetic process	BP
GO:0006996	13	1	0.439488368723538	organelle organization	BP
GO:0007140	13	1	0.439488368723538	male meiotic nuclear division	BP
GO:0009605	13	1	0.439488368723538	response to external stimulus	BP
GO:0009755	13	1	0.439488368723538	hormone-mediated signaling pathway	BP
GO:0015035	13	1	0.439488368723538	protein-disulfide reductase activity	MF
GO:0016241	13	1	0.439488368723538	regulation of macroautophagy	BP
GO:0016409	13	1	0.439488368723538	palmitoyltransferase activity	MF
GO:0019706	13	1	0.439488368723538	protein-cysteine S-palmitoyltransferase activity	MF
GO:0021549	13	1	0.439488368723538	cerebellum development	BP
GO:0030239	13	1	0.439488368723538	myofibril assembly	BP
GO:0030295	13	1	0.439488368723538	protein kinase activator activity	MF
GO:0032039	13	1	0.439488368723538	integrator complex	CC
GO:0032212	13	1	0.439488368723538	positive regulation of telomere maintenance via telomerase	BP
GO:0042177	13	1	0.439488368723538	negative regulation of protein catabolic process	BP
GO:0043488	13	1	0.439488368723538	regulation of mRNA stability	BP
GO:0044331	13	1	0.439488368723538	cell-cell adhesion mediated by cadherin	BP
GO:0046034	13	1	0.439488368723538	ATP metabolic process	BP
GO:0070301	13	1	0.439488368723538	cellular response to hydrogen peroxide	BP
GO:0098632	13	1	0.439488368723538	cell-cell adhesion mediator activity	MF
GO:0098907	13	1	0.439488368723538	regulation of SA node cell action potential	BP
GO:0008340	78	4	0.442786115524382	determination of adult lifespan	BP
GO:0042995	575	26	0.449115225209125	cell projection	CC
GO:0008094	35	2	0.454148330503753	ATP-dependent activity, acting on DNA	MF
GO:0010506	35	2	0.454148330503753	regulation of autophagy	BP
GO:0048812	35	2	0.454148330503753	neuron projection morphogenesis	BP
GO:0005911	57	3	0.454397437351745	cell-cell junction	CC
GO:0005783	715	32	0.461353171391	endoplasmic reticulum	CC
GO:0003951	14	1	0.463920927009949	NAD+ kinase activity	MF
GO:0005685	14	1	0.463920927009949	U1 snRNP	CC
GO:0006405	14	1	0.463920927009949	RNA export from nucleus	BP
GO:0006997	14	1	0.463920927009949	nucleus organization	BP
GO:0007413	14	1	0.463920927009949	axonal fasciculation	BP
GO:0008611	14	1	0.463920927009949	ether lipid biosynthetic process	BP
GO:0010608	14	1	0.463920927009949	posttranscriptional regulation of gene expression	BP
GO:0012506	14	1	0.463920927009949	vesicle membrane	CC
GO:0016578	14	1	0.463920927009949	histone deubiquitination	BP
GO:0032934	14	1	0.463920927009949	sterol binding	MF
GO:0035011	14	1	0.463920927009949	melanotic encapsulation of foreign target	BP
GO:0042026	14	1	0.463920927009949	protein refolding	BP
GO:0042162	14	1	0.463920927009949	telomeric DNA binding	MF
GO:0044154	14	1	0.463920927009949	histone H3-K14 acetylation	BP
GO:0046667	14	1	0.463920927009949	compound eye retinal cell programmed cell death	BP
GO:0052650	14	1	0.463920927009949	NADP-retinol dehydrogenase activity	MF
GO:0060612	14	1	0.463920927009949	adipose tissue development	BP
GO:0070584	14	1	0.463920927009949	mitochondrion morphogenesis	BP
GO:0140664	14	1	0.463920927009949	ATP-dependent DNA damage sensor activity	MF
GO:2000736	14	1	0.463920927009949	regulation of stem cell differentiation	BP
GO:0007156	58	3	0.465823316818566	homophilic cell adhesion via plasma membrane adhesion molecules	BP
GO:0004197	36	2	0.468786314580511	cysteine-type endopeptidase activity	MF
GO:0006261	36	2	0.468786314580511	DNA-dependent DNA replication	BP
GO:0035267	36	2	0.468786314580511	NuA4 histone acetyltransferase complex	CC
GO:0044877	126	6	0.470749400111652	protein-containing complex binding	MF
GO:0031146	37	2	0.483187985353171	SCF-dependent proteasomal ubiquitin-dependent protein catabolic process	BP
GO:0031647	37	2	0.483187985353171	regulation of protein stability	BP
GO:0032040	37	2	0.483187985353171	small-subunit processome	CC
GO:0043086	37	2	0.483187985353171	negative regulation of catalytic activity	BP
GO:0000030	15	1	0.487291200153471	mannosyltransferase activity	MF
GO:0000070	15	1	0.487291200153471	mitotic sister chromatid segregation	BP
GO:0000380	15	1	0.487291200153471	alternative mRNA splicing, via spliceosome	BP
GO:0005326	15	1	0.487291200153471	neurotransmitter transmembrane transporter activity	MF
GO:0007189	15	1	0.487291200153471	adenylate cyclase-activating G protein-coupled receptor signaling pathway	BP
GO:0007611	15	1	0.487291200153471	learning or memory	BP
GO:0008356	15	1	0.487291200153471	asymmetric cell division	BP
GO:0008630	15	1	0.487291200153471	intrinsic apoptotic signaling pathway in response to DNA damage	BP
GO:0009744	15	1	0.487291200153471	response to sucrose	BP
GO:0010592	15	1	0.487291200153471	positive regulation of lamellipodium assembly	BP
GO:0016442	15	1	0.487291200153471	RISC complex	CC
GO:0030150	15	1	0.487291200153471	protein import into mitochondrial matrix	BP
GO:0030234	15	1	0.487291200153471	enzyme regulator activity	MF
GO:0030513	15	1	0.487291200153471	positive regulation of BMP signaling pathway	BP
GO:0034244	15	1	0.487291200153471	negative regulation of transcription elongation from RNA polymerase II promoter	BP
GO:0043015	15	1	0.487291200153471	gamma-tubulin binding	MF
GO:0043162	15	1	0.487291200153471	ubiquitin-dependent protein catabolic process via the multivesicular body sorting pathway	BP
GO:0043198	15	1	0.487291200153471	dendritic shaft	CC
GO:0043984	15	1	0.487291200153471	histone H4-K16 acetylation	BP
GO:0045669	15	1	0.487291200153471	positive regulation of osteoblast differentiation	BP
GO:0045824	15	1	0.487291200153471	negative regulation of innate immune response	BP
GO:0050728	15	1	0.487291200153471	negative regulation of inflammatory response	BP
GO:0070971	15	1	0.487291200153471	endoplasmic reticulum exit site	CC
GO:0090543	15	1	0.487291200153471	Flemming body	CC
GO:0097502	15	1	0.487291200153471	mannosylation	BP
GO:0097730	15	1	0.487291200153471	non-motile cilium	CC
GO:0050790	175	8	0.495247089399698	regulation of catalytic activity	BP
GO:0016310	359	16	0.498355076498312	phosphorylation	BP
GO:0007601	84	4	0.50034444798964	visual perception	BP
GO:0000118	16	1	0.509645256010617	histone deacetylase complex	CC
GO:0003351	16	1	0.509645256010617	epithelial cilium movement involved in extracellular fluid movement	BP
GO:0006446	16	1	0.509645256010617	regulation of translational initiation	BP
GO:0006935	16	1	0.509645256010617	chemotaxis	BP
GO:0007614	16	1	0.509645256010617	short-term memory	BP
GO:0007619	16	1	0.509645256010617	courtship behavior	BP
GO:0008063	16	1	0.509645256010617	Toll signaling pathway	BP
GO:0008306	16	1	0.509645256010617	associative learning	BP
GO:0017056	16	1	0.509645256010617	structural constituent of nuclear pore	MF
GO:0032585	16	1	0.509645256010617	multivesicular body membrane	CC
GO:0045199	16	1	0.509645256010617	maintenance of epithelial cell apical/basal polarity	BP
GO:0046513	16	1	0.509645256010617	ceramide biosynthetic process	BP
GO:0046907	16	1	0.509645256010617	intracellular transport	BP
GO:0051571	16	1	0.509645256010617	positive regulation of histone H3-K4 methylation	BP
GO:0060307	16	1	0.509645256010617	regulation of ventricular cardiac muscle cell membrane repolarization	BP
GO:0071044	16	1	0.509645256010617	histone mRNA catabolic process	BP
GO:0071277	16	1	0.509645256010617	cellular response to calcium ion	BP
GO:0072583	16	1	0.509645256010617	clathrin-dependent endocytosis	BP
GO:0099055	16	1	0.509645256010617	integral component of postsynaptic membrane	CC
GO:0099056	16	1	0.509645256010617	integral component of presynaptic membrane	CC
GO:0005524	1029	45	0.511042724705098	ATP binding	MF
GO:0035556	132	6	0.516262922987765	intracellular signal transduction	BP
GO:0016301	363	16	0.51667289200203	kinase activity	MF
GO:0016779	86	4	0.518964757389283	nucleotidyltransferase activity	MF
GO:0006281	272	12	0.523492097686322	DNA repair	BP
GO:0007568	40	2	0.524908454035972	aging	BP
GO:0051865	40	2	0.524908454035972	protein autoubiquitination	BP
GO:0000387	17	1	0.531027169762748	spliceosomal snRNP assembly	BP
GO:0001700	17	1	0.531027169762748	embryonic development via the syncytial blastoderm	BP
GO:0005682	17	1	0.531027169762748	U5 snRNP	CC
GO:0006605	17	1	0.531027169762748	protein targeting	BP
GO:0006611	17	1	0.531027169762748	protein export from nucleus	BP
GO:0006654	17	1	0.531027169762748	phosphatidic acid biosynthetic process	BP
GO:0006661	17	1	0.531027169762748	phosphatidylinositol biosynthetic process	BP
GO:0008180	17	1	0.531027169762748	COP9 signalosome	CC
GO:0009792	17	1	0.531027169762748	embryo development ending in birth or egg hatching	BP
GO:0016079	17	1	0.531027169762748	synaptic vesicle exocytosis	BP
GO:0030014	17	1	0.531027169762748	CCR4-NOT complex	CC
GO:0030134	17	1	0.531027169762748	COPII-coated ER to Golgi transport vesicle	CC
GO:0030324	17	1	0.531027169762748	lung development	BP
GO:0030431	17	1	0.531027169762748	sleep	BP
GO:0030532	17	1	0.531027169762748	small nuclear ribonucleoprotein complex	CC
GO:0032355	17	1	0.531027169762748	response to estradiol	BP
GO:0043123	17	1	0.531027169762748	positive regulation of I-kappaB kinase/NF-kappaB signaling	BP
GO:0045169	17	1	0.531027169762748	fusome	CC
GO:0045785	17	1	0.531027169762748	positive regulation of cell adhesion	BP
GO:0048814	17	1	0.531027169762748	regulation of dendrite morphogenesis	BP
GO:0051597	17	1	0.531027169762748	response to methylmercury	BP
GO:0070593	17	1	0.531027169762748	dendrite self-avoidance	BP
GO:0072657	17	1	0.531027169762748	protein localization to membrane	BP
GO:0086091	17	1	0.531027169762748	regulation of heart rate by cardiac conduction	BP
GO:0005694	320	14	0.531897882553297	chromosome	CC
GO:0030674	64	3	0.531955215839405	protein-macromolecule adaptor activity	MF
GO:0007268	111	5	0.533697901272964	chemical synaptic transmission	BP
GO:0017053	41	2	0.538303243785114	transcription repressor complex	CC
GO:0007049	345	15	0.540366182675263	cell cycle	BP
GO:0000791	42	2	0.551435682355236	euchromatin	CC
GO:0007422	42	2	0.551435682355236	peripheral nervous system development	BP
GO:0030317	42	2	0.551435682355236	flagellated sperm motility	BP
GO:0048468	42	2	0.551435682355236	cell development	BP
GO:0003887	18	1	0.551479109887367	DNA-directed DNA polymerase activity	MF
GO:0005249	18	1	0.551479109887367	voltage-gated potassium channel activity	MF
GO:0005637	18	1	0.551479109887367	nuclear inner membrane	CC
GO:0005684	18	1	0.551479109887367	U2-type spliceosomal complex	CC
GO:0005876	18	1	0.551479109887367	spindle microtubule	CC
GO:0006298	18	1	0.551479109887367	mismatch repair	BP
GO:0007029	18	1	0.551479109887367	endoplasmic reticulum organization	BP
GO:0008083	18	1	0.551479109887367	growth factor activity	MF
GO:0008544	18	1	0.551479109887367	epidermis development	BP
GO:0016925	18	1	0.551479109887367	protein sumoylation	BP
GO:0017025	18	1	0.551479109887367	TBP-class protein binding	MF
GO:0017116	18	1	0.551479109887367	single-stranded DNA helicase activity	MF
GO:0032868	18	1	0.551479109887367	response to insulin	BP
GO:0034389	18	1	0.551479109887367	lipid droplet organization	BP
GO:0034587	18	1	0.551479109887367	piRNA metabolic process	BP
GO:0035094	18	1	0.551479109887367	response to nicotine	BP
GO:0042438	18	1	0.551479109887367	melanin biosynthetic process	BP
GO:0051298	18	1	0.551479109887367	centrosome duplication	BP
GO:0055088	18	1	0.551479109887367	lipid homeostasis	BP
GO:0055117	18	1	0.551479109887367	regulation of cardiac muscle contraction	BP
GO:0060076	18	1	0.551479109887367	excitatory synapse	CC
GO:0060348	18	1	0.551479109887367	bone development	BP
GO:0090303	18	1	0.551479109887367	positive regulation of wound healing	BP
GO:1904707	18	1	0.551479109887367	positive regulation of vascular associated smooth muscle cell proliferation	BP
GO:0044325	66	3	0.552962142508381	transmembrane transporter binding	MF
GO:0008021	91	4	0.564017388656716	synaptic vesicle	CC
GO:0009887	43	2	0.56430318047336	animal organ morphogenesis	BP
GO:0010976	43	2	0.56430318047336	positive regulation of neuron projection development	BP
GO:0016529	43	2	0.56430318047336	sarcoplasmic reticulum	CC
GO:0019005	43	2	0.56430318047336	SCF ubiquitin ligase complex	CC
GO:0090502	43	2	0.56430318047336	RNA phosphodiester bond hydrolysis, endonucleolytic	BP
GO:0006974	281	12	0.569802121806568	cellular response to DNA damage stimulus	BP
GO:0000407	19	1	0.571041420429889	phagophore assembly site	CC
GO:0000793	19	1	0.571041420429889	condensed chromosome	CC
GO:0000987	19	1	0.571041420429889	cis-regulatory region sequence-specific DNA binding	MF
GO:0001501	19	1	0.571041420429889	skeletal system development	BP
GO:0001751	19	1	0.571041420429889	compound eye photoreceptor cell differentiation	BP
GO:0007032	19	1	0.571041420429889	endosome organization	BP
GO:0007288	19	1	0.571041420429889	sperm axoneme assembly	BP
GO:0007291	19	1	0.571041420429889	sperm individualization	BP
GO:0007494	19	1	0.571041420429889	midgut development	BP
GO:0008345	19	1	0.571041420429889	larval locomotory behavior	BP
GO:0009749	19	1	0.571041420429889	response to glucose	BP
GO:0034446	19	1	0.571041420429889	substrate adhesion-dependent cell spreading	BP
GO:0040018	19	1	0.571041420429889	positive regulation of multicellular organism growth	BP
GO:0043014	19	1	0.571041420429889	alpha-tubulin binding	MF
GO:0043473	19	1	0.571041420429889	pigmentation	BP
GO:0043486	19	1	0.571041420429889	histone exchange	BP
GO:0043525	19	1	0.571041420429889	positive regulation of neuron apoptotic process	BP
GO:0043968	19	1	0.571041420429889	histone H2A acetylation	BP
GO:0045838	19	1	0.571041420429889	positive regulation of membrane potential	BP
GO:0051568	19	1	0.571041420429889	histone H3-K4 methylation	BP
GO:0071339	19	1	0.571041420429889	MLL1 complex	CC
GO:0097110	19	1	0.571041420429889	scaffold protein binding	MF
GO:0097431	19	1	0.571041420429889	mitotic spindle pole	CC
GO:1901215	19	1	0.571041420429889	negative regulation of neuron death	BP
GO:0000724	68	3	0.573401015306022	double-strand break repair via homologous recombination	BP
GO:0001934	44	2	0.576903868814298	positive regulation of protein phosphorylation	BP
GO:0005758	44	2	0.576903868814298	mitochondrial intermembrane space	CC
GO:0043066	141	6	0.581472724067322	negative regulation of apoptotic process	BP
GO:0007399	260	11	0.582981013064351	nervous system development	BP
GO:0030425	213	9	0.585048188153161	dendrite	CC
GO:0007411	166	7	0.588870341867721	axon guidance	BP
GO:0005044	20	1	0.589752699734674	scavenger receptor activity	MF
GO:0006879	20	1	0.589752699734674	cellular iron ion homeostasis	BP
GO:0019915	20	1	0.589752699734674	lipid storage	BP
GO:0030133	20	1	0.589752699734674	transport vesicle	CC
GO:0030544	20	1	0.589752699734674	Hsp70 protein binding	MF
GO:0043266	20	1	0.589752699734674	regulation of potassium ion transport	BP
GO:0045793	20	1	0.589752699734674	positive regulation of cell size	BP
GO:0061512	20	1	0.589752699734674	protein localization to cilium	BP
GO:0098982	20	1	0.589752699734674	GABA-ergic synapse	CC
GO:0005506	94	4	0.589914402480209	iron ion binding	MF
GO:0018105	70	3	0.593250254126837	peptidyl-serine phosphorylation	BP
GO:0019901	167	7	0.595277271280223	protein kinase binding	MF
GO:0031625	119	5	0.596199254392309	ubiquitin protein ligase binding	MF
GO:0030426	46	2	0.60130059748272	growth cone	CC
GO:0030182	71	3	0.602948349735097	neuron differentiation	BP
GO:0031514	96	4	0.606670388390292	motile cilium	CC
GO:0000812	21	1	0.607649875787308	Swr1 complex	CC
GO:0008010	21	1	0.607649875787308	structural constituent of chitin-based larval cuticle	MF
GO:0015631	21	1	0.607649875787308	tubulin binding	MF
GO:0015918	21	1	0.607649875787308	sterol transport	BP
GO:0016339	21	1	0.607649875787308	calcium-dependent cell-cell adhesion via plasma membrane cell adhesion molecules	BP
GO:0031648	21	1	0.607649875787308	protein destabilization	BP
GO:0034394	21	1	0.607649875787308	protein localization to cell surface	BP
GO:0034968	21	1	0.607649875787308	histone lysine methylation	BP
GO:0035206	21	1	0.607649875787308	regulation of hemocyte proliferation	BP
GO:0036159	21	1	0.607649875787308	inner dynein arm assembly	BP
GO:0051289	21	1	0.607649875787308	protein homotetramerization	BP
GO:0051879	21	1	0.607649875787308	Hsp90 protein binding	MF
GO:0062129	21	1	0.607649875787308	chitin-based extracellular matrix	CC
GO:0140662	21	1	0.607649875787308	ATP-dependent protein folding chaperone	MF
GO:0005794	573	24	0.609963960104836	Golgi apparatus	CC
GO:0005244	47	2	0.613095999668102	voltage-gated ion channel activity	MF
GO:0008104	97	4	0.614890655041853	protein localization	BP
GO:0006302	48	2	0.624623218150117	double-strand break repair	BP
GO:0034765	48	2	0.624623218150117	regulation of ion transmembrane transport	BP
GO:0050829	48	2	0.624623218150117	defense response to Gram-negative bacterium	BP
GO:0021987	22	1	0.62476827831362	cerebral cortex development	BP
GO:0030261	22	1	0.62476827831362	chromosome condensation	BP
GO:0042073	22	1	0.62476827831362	intraciliary transport	BP
GO:0045475	22	1	0.62476827831362	locomotor rhythm	BP
GO:0045807	22	1	0.62476827831362	positive regulation of endocytosis	BP
GO:0050832	22	1	0.62476827831362	defense response to fungus	BP
GO:0051965	22	1	0.62476827831362	positive regulation of synapse assembly	BP
GO:0061077	22	1	0.62476827831362	chaperone-mediated protein folding	BP
GO:0070373	22	1	0.62476827831362	negative regulation of ERK1 and ERK2 cascade	BP
GO:0071230	22	1	0.62476827831362	cellular response to amino acid stimulus	BP
GO:0098685	22	1	0.62476827831362	Schaffer collateral - CA1 synapse	CC
GO:0007155	197	8	0.630745339217091	cell adhesion	BP
GO:0001228	99	4	0.631008728569284	DNA-binding transcription activator activity, RNA polymerase II-specific	MF
GO:0005730	461	19	0.632669157920152	nucleolus	CC
GO:0016829	124	5	0.632797947759805	lyase activity	MF
GO:0005102	75	3	0.640194574861221	signaling receptor binding	MF
GO:0001843	23	1	0.641141707774675	neural tube closure	BP
GO:0005879	23	1	0.641141707774675	axonemal microtubule	CC
GO:0005881	23	1	0.641141707774675	cytoplasmic microtubule	CC
GO:0006694	23	1	0.641141707774675	steroid biosynthetic process	BP
GO:0007098	23	1	0.641141707774675	centrosome cycle	BP
GO:0007160	23	1	0.641141707774675	cell-matrix adhesion	BP
GO:0008610	23	1	0.641141707774675	lipid biosynthetic process	BP
GO:0010212	23	1	0.641141707774675	response to ionizing radiation	BP
GO:0016575	23	1	0.641141707774675	histone deacetylation	BP
GO:0016620	23	1	0.641141707774675	oxidoreductase activity, acting on the aldehyde or oxo group of donors, NAD or NADP as acceptor	MF
GO:0030173	23	1	0.641141707774675	integral component of Golgi membrane	CC
GO:0033344	23	1	0.641141707774675	cholesterol efflux	BP
GO:0045752	23	1	0.641141707774675	positive regulation of Toll signaling pathway	BP
GO:0071949	23	1	0.641141707774675	FAD binding	MF
GO:0140031	23	1	0.641141707774675	phosphorylation-dependent protein binding	MF
GO:0006811	344	14	0.64221888209729	ion transport	BP
GO:0046872	2013	85	0.648018225858177	metal ion binding	MF
GO:0005667	76	3	0.64911439148361	transcription regulator complex	CC
GO:0071013	102	4	0.654362943830376	catalytic step 2 spliceosome	CC
GO:0005769	152	6	0.654659775317926	early endosome	CC
GO:0000132	24	1	0.656802501391043	establishment of mitotic spindle orientation	BP
GO:0003727	24	1	0.656802501391043	single-stranded RNA binding	MF
GO:0005686	24	1	0.656802501391043	U2 snRNP	CC
GO:0005875	24	1	0.656802501391043	microtubule associated complex	CC
GO:0006513	24	1	0.656802501391043	protein monoubiquitination	BP
GO:0006665	24	1	0.656802501391043	sphingolipid metabolic process	BP
GO:0018107	24	1	0.656802501391043	peptidyl-threonine phosphorylation	BP
GO:0032465	24	1	0.656802501391043	regulation of cytokinesis	BP
GO:0036126	24	1	0.656802501391043	sperm flagellum	CC
GO:0045335	24	1	0.656802501391043	phagocytic vesicle	CC
GO:0050767	24	1	0.656802501391043	regulation of neurogenesis	BP
GO:0051537	24	1	0.656802501391043	2 iron, 2 sulfur cluster binding	MF
GO:0005925	77	3	0.657876236302168	focal adhesion	CC
GO:0031594	78	3	0.666479841133279	neuromuscular junction	CC
GO:0035725	52	2	0.668075166148621	sodium ion transmembrane transport	BP
GO:0010629	104	4	0.669373912149254	negative regulation of gene expression	BP
GO:0003007	25	1	0.671781596323911	heart morphogenesis	BP
GO:0005666	25	1	0.671781596323911	RNA polymerase III complex	CC
GO:0006506	25	1	0.671781596323911	GPI anchor biosynthetic process	BP
GO:0007474	25	1	0.671781596323911	imaginal disc-derived wing vein specification	BP
GO:0008347	25	1	0.671781596323911	glial cell migration	BP
GO:0016831	25	1	0.671781596323911	carboxy-lyase activity	MF
GO:0018024	25	1	0.671781596323911	histone-lysine N-methyltransferase activity	MF
GO:0032580	25	1	0.671781596323911	Golgi cisterna membrane	CC
GO:0033365	25	1	0.671781596323911	protein localization to organelle	BP
GO:0043621	25	1	0.671781596323911	protein self-association	MF
GO:0051056	25	1	0.671781596323911	regulation of small GTPase mediated signal transduction	BP
GO:0061631	25	1	0.671781596323911	ubiquitin conjugating enzyme activity	MF
GO:0071902	25	1	0.671781596323911	positive regulation of protein serine/threonine kinase activity	BP
GO:0043025	155	6	0.673198417606071	neuronal cell body	CC
GO:0003779	130	5	0.673952195328859	actin binding	MF
GO:0070161	401	16	0.678173181286641	anchoring junction	CC
GO:0005901	26	1	0.686108590135169	caveola	CC
GO:0007017	26	1	0.686108590135169	microtubule-based process	BP
GO:0009888	26	1	0.686108590135169	tissue development	BP
GO:0019752	26	1	0.686108590135169	carboxylic acid metabolic process	BP
GO:0000978	306	12	0.687360293315861	RNA polymerase II cis-regulatory region sequence-specific DNA binding	MF
GO:0000139	257	10	0.68787323420241	Golgi membrane	CC
GO:0014069	81	3	0.691341373508061	postsynaptic density	CC
GO:0071805	55	2	0.697932342202402	potassium ion transmembrane transport	BP
GO:0003697	82	3	0.699313049697114	single-stranded DNA binding	MF
GO:0005484	27	1	0.699811798643334	SNAP receptor activity	MF
GO:0006275	27	1	0.699811798643334	regulation of DNA replication	BP
GO:0006401	27	1	0.699811798643334	RNA catabolic process	BP
GO:0007416	27	1	0.699811798643334	synapse assembly	BP
GO:0008093	27	1	0.699811798643334	cytoskeletal anchor activity	MF
GO:0008652	27	1	0.699811798643334	cellular amino acid biosynthetic process	BP
GO:0015030	27	1	0.699811798643334	Cajal body	CC
GO:0015935	27	1	0.699811798643334	small ribosomal subunit	CC
GO:0017018	27	1	0.699811798643334	myosin phosphatase activity	MF
GO:0031305	27	1	0.699811798643334	integral component of mitochondrial inner membrane	CC
GO:0032981	27	1	0.699811798643334	mitochondrial respiratory chain complex I assembly	BP
GO:0043186	27	1	0.699811798643334	P granule	CC
GO:0048675	27	1	0.699811798643334	axon extension	BP
GO:0048699	27	1	0.699811798643334	generation of neurons	BP
GO:0120009	27	1	0.699811798643334	intermembrane lipid transfer	BP
GO:0006874	56	2	0.707379039506193	cellular calcium ion homeostasis	BP
GO:0000124	28	1	0.712918311287204	SAGA complex	CC
GO:0000422	28	1	0.712918311287204	autophagy of mitochondrion	BP
GO:0000993	28	1	0.712918311287204	RNA polymerase II complex binding	MF
GO:0001947	28	1	0.712918311287204	heart looping	BP
GO:0004177	28	1	0.712918311287204	aminopeptidase activity	MF
GO:0005546	28	1	0.712918311287204	phosphatidylinositol-4,5-bisphosphate binding	MF
GO:0006096	28	1	0.712918311287204	glycolytic process	BP
GO:0030175	28	1	0.712918311287204	filopodium	CC
GO:0042645	28	1	0.712918311287204	mitochondrial nucleoid	CC
GO:0045995	28	1	0.712918311287204	regulation of embryonic development	BP
GO:0050830	28	1	0.712918311287204	defense response to Gram-positive bacterium	BP
GO:2001259	28	1	0.712918311287204	positive regulation of cation channel activity	BP
GO:0005759	162	6	0.713929358186723	mitochondrial matrix	CC
GO:0046777	57	2	0.716578370493627	protein autophosphorylation	BP
GO:0007420	85	3	0.722289856291295	brain development	BP
GO:0000723	29	1	0.725454044104319	telomere maintenance	BP
GO:0005747	29	1	0.725454044104319	mitochondrial respiratory chain complex I	CC
GO:0007626	29	1	0.725454044104319	locomotory behavior	BP
GO:0009950	29	1	0.725454044104319	dorsal/ventral axis specification	BP
GO:0014704	29	1	0.725454044104319	intercalated disc	CC
GO:0031398	29	1	0.725454044104319	positive regulation of protein ubiquitination	BP
GO:0043967	29	1	0.725454044104319	histone H4 acetylation	BP
GO:0005770	86	3	0.729638956251609	late endosome	CC
GO:0004518	113	4	0.731306834358787	nuclease activity	MF
GO:0016573	59	2	0.734249383337712	histone acetylation	BP
GO:0031225	59	2	0.734249383337712	anchored component of membrane	CC
GO:0045177	59	2	0.734249383337712	apical part of cell	CC
GO:0042802	466	18	0.735937345710555	identical protein binding	MF
GO:0000794	30	1	0.737443790426713	condensed nuclear chromosome	CC
GO:0000902	30	1	0.737443790426713	cell morphogenesis	BP
GO:0004180	30	1	0.737443790426713	carboxypeptidase activity	MF
GO:0005763	30	1	0.737443790426713	mitochondrial small ribosomal subunit	CC
GO:0006139	30	1	0.737443790426713	nucleobase-containing compound metabolic process	BP
GO:0006368	30	1	0.737443790426713	transcription elongation from RNA polymerase II promoter	BP
GO:0006406	30	1	0.737443790426713	mRNA export from nucleus	BP
GO:0010466	30	1	0.737443790426713	negative regulation of peptidase activity	BP
GO:0032869	30	1	0.737443790426713	cellular response to insulin stimulus	BP
GO:0060548	30	1	0.737443790426713	negative regulation of cell death	BP
GO:0006897	141	5	0.741154823870501	endocytosis	BP
GO:0098609	60	2	0.742728664615321	cell-cell adhesion	BP
GO:0045892	219	8	0.743755529739977	negative regulation of transcription, DNA-templated	BP
GO:0016604	88	3	0.743878917093918	nuclear body	CC
GO:0000045	31	1	0.748911269392077	autophagosome assembly	BP
GO:0006289	31	1	0.748911269392077	nucleotide-excision repair	BP
GO:0030414	31	1	0.748911269392077	peptidase inhibitor activity	MF
GO:0031526	31	1	0.748911269392077	brush border membrane	CC
GO:0005829	1644	67	0.749315835612997	cytosol	CC
GO:0006813	61	2	0.750975739025129	potassium ion transport	BP
GO:0030286	62	2	0.758994694639729	dynein complex	CC
GO:0000165	32	1	0.759879172364205	MAPK cascade	BP
GO:0007584	32	1	0.759879172364205	response to nutrient	BP
GO:0007613	32	1	0.759879172364205	memory	BP
GO:0030315	32	1	0.759879172364205	T-tubule	CC
GO:0031201	32	1	0.759879172364205	SNARE complex	CC
GO:0005681	145	5	0.762916414060467	spliceosomal complex	CC
GO:0016740	1177	47	0.763904918801451	transferase activity	MF
GO:0000281	63	2	0.766789704256133	mitotic cytokinesis	BP
GO:0000502	63	2	0.766789704256133	proteasome complex	CC
GO:0004519	63	2	0.766789704256133	endonuclease activity	MF
GO:0032543	63	2	0.766789704256133	mitochondrial translation	BP
GO:0042383	63	2	0.766789704256133	sarcolemma	CC
GO:0006487	33	1	0.770369207352616	protein N-linked glycosylation	BP
GO:0008049	33	1	0.770369207352616	male courtship behavior	BP
GO:0045732	33	1	0.770369207352616	positive regulation of protein catabolic process	BP
GO:0060090	33	1	0.770369207352616	molecular adaptor activity	MF
GO:0140658	33	1	0.770369207352616	ATP-dependent chromatin remodeler activity	MF
GO:0006486	92	3	0.770563608196095	protein glycosylation	BP
GO:0031902	92	3	0.770563608196095	late endosome membrane	CC
GO:0043161	120	4	0.773169020728768	proteasome-mediated ubiquitin-dependent protein catabolic process	BP
GO:0003682	200	7	0.774179346900394	chromatin binding	MF
GO:0032991	226	8	0.774188775969118	protein-containing complex	CC
GO:0000922	64	2	0.774365010334092	spindle pole	CC
GO:0016791	64	2	0.774365010334092	phosphatase activity	MF
GO:0008150	380	14	0.778702872945656	biological_process	BP
GO:0004722	34	1	0.78040214151735	protein serine/threonine phosphatase activity	MF
GO:0031507	34	1	0.78040214151735	heterochromatin assembly	BP
GO:0043484	34	1	0.78040214151735	regulation of RNA splicing	BP
GO:0046843	34	1	0.78040214151735	dorsal appendage formation	BP
GO:0045944	381	14	0.781912749226011	positive regulation of transcription by RNA polymerase II	BP
GO:0007010	94	3	0.783033024127304	cytoskeleton organization	BP
GO:0001764	35	1	0.789997841841279	neuron migration	BP
GO:0008654	35	1	0.789997841841279	phospholipid biosynthetic process	BP
GO:0043410	35	1	0.789997841841279	positive regulation of MAPK cascade	BP
GO:0070936	35	1	0.789997841841279	protein K48-linked ubiquitination	BP
GO:0005856	708	27	0.79454063441714	cytoskeleton	CC
GO:0005930	96	3	0.794938867469307	axoneme	CC
GO:0006914	96	3	0.794938867469307	autophagy	BP
GO:0005887	386	14	0.797478163593968	integral component of plasma membrane	CC
GO:0006913	36	1	0.79917531404873	nucleocytoplasmic transport	BP
GO:0009925	36	1	0.79917531404873	basal plasma membrane	CC
GO:0016605	36	1	0.79917531404873	PML body	CC
GO:0019905	36	1	0.79917531404873	syntaxin binding	MF
GO:0031982	36	1	0.79917531404873	vesicle	CC
GO:0040003	36	1	0.79917531404873	chitin-based cuticle development	BP
GO:0042632	36	1	0.79917531404873	cholesterol homeostasis	BP
GO:0097729	36	1	0.79917531404873	9+2 motile cilium	CC
GO:0031965	98	3	0.806296073335785	nuclear membrane	CC
GO:0003684	37	1	0.807952739845829	damaged DNA binding	MF
GO:0006367	37	1	0.807952739845829	transcription initiation from RNA polymerase II promoter	BP
GO:0006418	37	1	0.807952739845829	tRNA aminoacylation for protein translation	BP
GO:0007623	37	1	0.807952739845829	circadian rhythm	BP
GO:0030165	37	1	0.807952739845829	PDZ domain binding	MF
GO:0005198	71	2	0.821605494370738	structural molecule activity	MF
GO:0008285	101	3	0.822337565060261	negative regulation of cell population proliferation	BP
GO:0072659	101	3	0.822337565060261	protein localization to plasma membrane	BP
GO:0003777	39	1	0.82437627121105	microtubule motor activity	MF
GO:0032154	39	1	0.82437627121105	cleavage furrow	CC
GO:0042734	39	1	0.82437627121105	presynaptic membrane	CC
GO:0051087	39	1	0.82437627121105	chaperone binding	MF
GO:0008380	214	7	0.829723411340105	RNA splicing	BP
GO:0048471	268	9	0.831849143324344	perinuclear region of cytoplasm	CC
GO:0000123	40	1	0.832054933189898	histone acetyltransferase complex	CC
GO:0004553	40	1	0.832054933189898	hydrolase activity, hydrolyzing O-glycosyl compounds	MF
GO:0008569	40	1	0.832054933189898	minus-end-directed microtubule motor activity	MF
GO:0051959	40	1	0.832054933189898	dynein light intermediate chain binding	MF
GO:0060079	40	1	0.832054933189898	excitatory postsynaptic potential	BP
[truncated: 183 more rows]
