# Supplementary material for: Genome Assembly and Comparative Analysis of the Egg Parasitoid Wasp Trichogramma dendrolimi Shed Light on the Composition and Evolution of Olfactory Receptors and Venoms
Source: Insects. 2023 Jan 31;14(2):144. doi: 10.3390/insects14020144 (PMC9960361; doi:10.3390/insects14020144)
Supplement: Supplementary file 1 [file insects-14-00144-s001.zip › Supplementary Files/Supplementary Table S12.xlsx]

## Sheet: Sheet1
Table S12. Summary of venom genes identified by BLASTMP against the venome database from different species
	Total number	Query venom sequences from A. mellifera	Query venom sequences from N. vitripennis and P. puparum	Query venom sequences from C. inanitus	Query venom sequences from Leptopilina boulardi	Query venom sequences from Leptopilina heterotoma
A. mellifera	149	44	3	2	44	56
A. rosae	110	7	5	2	41	55
C. floridanum	97	3	4	2	39	49
C. fungosa	147	5	45	2	40	55
C. semifascia	139	6	42	2	39	50
E. adleriae	119	6	9	2	44	58
E. annulatus	118	8	12	2	41	55
E. brunniventris	99	3	5	2	39	50
E. urozonus	112	7	10	2	39	54
M. dorsalis	121	8	9	2	44	58
M. stigmatizans	118	9	7	2	43	57
N. giraulti	188	6	83	2	42	55
N. longicornis	190	6	82	2	43	57
N. vitripennis	185	7	81	2	42	53
O. abietinus	115	8	4	2	46	55
O. nitidulus	112	7	11	2	41	51
O. pomaceus	116	7	9	2	43	55
P. puparum	168	6	65	2	42	53
T. auratus	113	6	8	2	43	54
T. brassicae	86	1	3	1	36	45
T. dendrolimi	87	4	3	2	35	43
T. evanescens	108	4	4	2	43	55
T. geranii	100	4	12	2	36	46
T. pretiosum	112	5	8	2	42	55
T. sarcophagae	175	6	77	2	39	51
