# Supplementary material for: Genome Assembly and Comparative Analysis of the Egg Parasitoid Wasp Trichogramma dendrolimi Shed Light on the Composition and Evolution of Olfactory Receptors and Venoms
Source: Insects. 2023 Jan 31;14(2):144. doi: 10.3390/insects14020144 (PMC9960361; doi:10.3390/insects14020144)
Supplement: Supplementary file 1 [file insects-14-00144-s001.zip › Supplementary Files/Supplementary Table S10.txt]

Table S10. GO enrichment analysis of significantly expanded gene families in T. dendrolimi
GO.ID	Annotated	Significant	raw.p.value	GO_term	ontology
GO:0047886	10	10	9.32998635557628e-12	farnesol dehydrogenase activity	MF
GO:0006718	13	11	4.91047858123475e-11	juvenile hormone biosynthetic process	BP
GO:0007004	14	10	6.9527225246046e-09	telomere maintenance via telomerase	BP
GO:0007507	123	30	1.71391065092366e-08	heart development	BP
GO:0008094	35	15	1.94145859500661e-08	ATP-dependent activity, acting on DNA	MF
GO:0004465	9	7	6.01943744206731e-07	lipoprotein lipase activity	MF
GO:0008168	191	36	7.49962712320522e-07	methyltransferase activity	MF
GO:0032259	191	36	7.49962712320522e-07	methylation	BP
GO:0005662	20	10	8.25348420343809e-07	DNA replication factor A complex	CC
GO:0048650	7	6	1.59873076750462e-06	caste determination, influence by environmental factors	BP
GO:0051597	17	9	1.61336863500465e-06	response to methylmercury	BP
GO:0031640	10	7	1.86875234897874e-06	killing of cells of other organism	BP
GO:0003943	11	7	4.7867071568947e-06	N-acetylgalactosamine-4-sulfatase activity	MF
GO:0004065	11	7	4.7867071568947e-06	arylsulfatase activity	MF
GO:0061580	11	7	4.7867071568947e-06	colon epithelial cell migration	BP
GO:0035207	8	6	5.96401724685116e-06	negative regulation of hemocyte proliferation	BP
GO:0050829	48	14	1.30550621342917e-05	defense response to Gram-negative bacterium	BP
GO:0003684	37	12	1.64556175587881e-05	damaged DNA binding	MF
GO:0051033	6	5	1.74165614118049e-05	RNA transmembrane transporter activity	MF
GO:0070139	6	5	1.74165614118049e-05	SUMO-specific endopeptidase activity	MF
GO:0007584	32	11	1.9922200495847e-05	response to nutrient	BP
GO:0097065	13	7	2.15999615712448e-05	anterior head development	BP
GO:0035019	33	11	2.77637751626084e-05	somatic stem cell population maintenance	BP
GO:0140658	33	11	2.77637751626084e-05	ATP-dependent chromatin remodeler activity	MF
GO:0043047	10	6	3.89172821068821e-05	single-stranded telomeric DNA binding	MF
GO:0140374	10	6	3.89172821068821e-05	antiviral innate immune response	BP
GO:0005275	4	4	3.93581077671916e-05	amine transmembrane transporter activity	MF
GO:0006856	4	4	3.93581077671916e-05	eye pigment precursor transport	BP
GO:0010747	4	4	3.93581077671916e-05	positive regulation of long-chain fatty acid import across plasma membrane	BP
GO:0046340	4	4	3.93581077671916e-05	diacylglycerol catabolic process	BP
GO:0046692	4	4	3.93581077671916e-05	sperm competition	BP
GO:0090740	4	4	3.93581077671916e-05	integral component of pigment granule membrane	CC
GO:0008569	40	12	3.97529635004933e-05	minus-end-directed microtubule motor activity	MF
GO:0036098	14	7	4.02480050576724e-05	male germ-line stem cell population maintenance	BP
GO:0070034	14	7	4.02480050576724e-05	telomerase RNA binding	MF
GO:0042826	53	14	4.48130203470298e-05	histone deacetylase binding	MF
GO:0043627	19	8	5.18829975269803e-05	response to estrogen	BP
GO:0009268	15	7	7.0314415770374e-05	response to pH	BP
GO:0008484	16	7	0.000116481907000358	sulfuric ester hydrolase activity	MF
GO:0010632	16	7	0.000116481907000358	regulation of epithelial cell migration	BP
GO:0007018	79	17	0.000120215797507178	microtubule-based movement	BP
GO:0005697	8	5	0.000141956339315396	telomerase holoenzyme complex	CC
GO:0050658	8	5	0.000141956339315396	RNA transport	BP
GO:0070419	8	5	0.000141956339315396	nonhomologous end joining complex	CC
GO:0016053	12	6	0.00014904664930393	organic acid biosynthetic process	BP
GO:1903861	12	6	0.00014904664930393	positive regulation of dendrite extension	BP
GO:0050832	22	8	0.000177112677191923	defense response to fungus	BP
GO:0015842	5	4	0.000184363109768007	aminergic neurotransmitter loading into synaptic vesicle	BP
GO:0030537	5	4	0.000184363109768007	larval behavior	BP
GO:0031409	5	4	0.000184363109768007	pigment binding	MF
GO:0045429	5	4	0.000184363109768007	positive regulation of nitric oxide biosynthetic process	BP
GO:0030431	17	7	0.000184536567734755	sleep	BP
GO:0051959	40	11	0.000198409643003449	dynein light intermediate chain binding	MF
GO:0001510	28	9	0.000206568408251265	RNA methylation	BP
GO:0000381	55	13	0.000282031808155685	regulation of alternative mRNA splicing, via spliceosome	BP
GO:0007638	9	5	0.000298541558144466	mechanosensory behavior	BP
GO:0016926	9	5	0.000298541558144466	protein desumoylation	BP
GO:0070475	9	5	0.000298541558144466	rRNA base methylation	BP
GO:0098831	9	5	0.000298541558144466	presynaptic active zone cytoplasmic component	CC
GO:0045505	49	12	0.000338140229923938	dynein intermediate chain binding	MF
GO:0016298	36	10	0.000352951272738722	lipase activity	MF
GO:0043229	110	20	0.000357640808827621	intracellular organelle	CC
GO:0010976	43	11	0.000396390581858644	positive regulation of neuron projection development	BP
GO:0042742	43	11	0.000396390581858644	defense response to bacterium	BP
GO:0099612	19	7	0.000415338444223428	protein localization to axon	BP
GO:0036157	14	6	0.000421815664087652	outer dynein arm	CC
GO:0031146	37	10	0.000449812457450093	SCF-dependent proteasomal ubiquitin-dependent protein catabolic process	BP
GO:0003939	3	3	0.000497917740383174	L-iditol 2-dehydrogenase activity	MF
GO:0004373	3	3	0.000497917740383174	glycogen (starch) synthase activity	MF
GO:0005093	3	3	0.000497917740383174	Rab GDP-dissociation inhibitor activity	MF
GO:0016863	3	3	0.000497917740383174	intramolecular oxidoreductase activity, transposing C=C bonds	MF
GO:0043196	3	3	0.000497917740383174	varicosity	CC
GO:0046526	3	3	0.000497917740383174	D-xylulose reductase activity	MF
GO:0097692	3	3	0.000497917740383174	histone H3-K4 monomethylation	BP
GO:0098921	3	3	0.000497917740383174	retrograde trans-synaptic signaling by endocannabinoid	BP
GO:0006727	6	4	0.000518256206480413	ommochrome biosynthetic process	BP
GO:0007414	6	4	0.000518256206480413	axonal defasciculation	BP
GO:0031571	6	4	0.000518256206480413	mitotic G1 DNA damage checkpoint signaling	BP
GO:0034454	6	4	0.000518256206480413	microtubule anchoring at centrosome	BP
GO:0035338	6	4	0.000518256206480413	long-chain fatty-acyl-CoA biosynthetic process	BP
GO:0044325	66	14	0.00054926410139299	transmembrane transporter binding	MF
GO:0042136	10	5	0.000558165834182051	neurotransmitter biosynthetic process	BP
GO:0042393	90	17	0.000616573480007528	histone binding	MF
GO:1900087	32	9	0.000628960997378497	positive regulation of G1/S transition of mitotic cell cycle	BP
GO:0006887	75	15	0.000682173882936867	exocytosis	BP
GO:0000812	21	7	0.000832928664992352	Swr1 complex	CC
GO:0030286	62	13	0.000963366677805244	dynein complex	CC
GO:0090734	16	6	0.000979950583211791	site of DNA damage	CC
GO:0019228	28	8	0.0011230700609275	neuronal action potential	BP
GO:0046592	7	4	0.00113331629775756	polyamine oxidase activity	MF
GO:0120169	7	4	0.00113331629775756	detection of cold stimulus involved in thermoception	BP
GO:1904751	7	4	0.00113331629775756	positive regulation of protein localization to nucleolus	BP
GO:0000922	64	13	0.00131476360900781	spindle pole	CC
GO:0000723	29	8	0.00144473862529603	telomere maintenance	BP
GO:0045089	29	8	0.00144473862529603	positive regulation of innate immune response	BP
GO:0045211	123	20	0.00154343074190972	postsynaptic membrane	CC
GO:0019005	43	10	0.00160378319406428	SCF ubiquitin ligase complex	CC
GO:0014731	30	8	0.00183538543548013	spectrin-associated cytoskeleton	CC
GO:0001228	99	17	0.00186040546828686	DNA-binding transcription activator activity, RNA polymerase II-specific	MF
GO:0002089	4	3	0.00187359663823112	lens morphogenesis in camera-type eye	BP
GO:0004165	4	3	0.00187359663823112	dodecenoyl-CoA delta-isomerase activity	MF
GO:0006967	4	3	0.00187359663823112	positive regulation of antifungal peptide biosynthetic process	BP
GO:0032591	4	3	0.00187359663823112	dendritic spine membrane	CC
GO:0061663	4	3	0.00187359663823112	NEDD8 ligase activity	MF
GO:0061669	4	3	0.00187359663823112	spontaneous neurotransmitter secretion	BP
GO:0071329	4	3	0.00187359663823112	cellular response to sucrose stimulus	BP
GO:0071926	4	3	0.00187359663823112	endocannabinoid signaling pathway	BP
GO:0098882	4	3	0.00187359663823112	structural constituent of presynaptic active zone	MF
GO:0099011	4	3	0.00187359663823112	neuronal dense core vesicle exocytosis	BP
GO:0150077	4	3	0.00187359663823112	regulation of neuroinflammatory response	BP
GO:0007188	18	6	0.00198000225722457	adenylate cyclase-modulating G protein-coupled receptor signaling pathway	BP
GO:0008080	18	6	0.00198000225722457	N-acetyltransferase activity	MF
GO:0035251	18	6	0.00198000225722457	UDP-glucosyltransferase activity	MF
GO:1904707	18	6	0.00198000225722457	positive regulation of vascular associated smooth muscle cell proliferation	BP
GO:0006303	24	7	0.0020098398730526	double-strand break repair via nonhomologous end joining	BP
GO:0022008	24	7	0.0020098398730526	neurogenesis	BP
GO:0005234	8	4	0.00212467625619972	extracellularly glutamate-gated ion channel activity	MF
GO:0032993	8	4	0.00212467625619972	protein-DNA complex	CC
GO:0047676	8	4	0.00212467625619972	arachidonate-CoA ligase activity	MF
GO:0048788	8	4	0.00212467625619972	cytoskeleton of presynaptic active zone	CC
GO:0050771	8	4	0.00212467625619972	negative regulation of axonogenesis	BP
GO:0030097	31	8	0.00230481854032589	hemopoiesis	BP
GO:0048477	137	21	0.00252759441829216	oogenesis	BP
GO:0016042	85	15	0.00256399041065174	lipid catabolic process	BP
GO:0008194	25	7	0.00260334307523452	UDP-glycosyltransferase activity	MF
GO:0070983	25	7	0.00260334307523452	dendrite guidance	BP
GO:0010765	19	6	0.00270215478630202	positive regulation of sodium ion transport	BP
GO:0043486	19	6	0.00270215478630202	histone exchange	BP
GO:0007010	94	16	0.00274464216892401	cytoskeleton organization	BP
GO:0006281	272	35	0.00287559810718411	DNA repair	BP
GO:0007052	39	9	0.00287831912513124	mitotic spindle organization	BP
GO:0030507	54	11	0.00296198376952145	spectrin binding	MF
GO:0016740	1177	118	0.00322559489871614	transferase activity	MF
GO:0042162	14	5	0.00339131759349576	telomeric DNA binding	MF
GO:0045116	14	5	0.00339131759349576	protein neddylation	BP
GO:0048146	14	5	0.00339131759349576	positive regulation of fibroblast proliferation	BP
GO:0000781	55	11	0.00344368575241892	chromosome, telomeric region	CC
GO:0015276	33	8	0.00352217638909518	ligand-gated ion channel activity	MF
GO:0004467	9	4	0.00358558401464392	long-chain fatty acid-CoA ligase activity	MF
GO:0006353	9	4	0.00358558401464392	DNA-templated transcription, termination	BP
GO:0032211	9	4	0.00358558401464392	negative regulation of telomere maintenance via telomerase	BP
GO:0050806	9	4	0.00358558401464392	positive regulation of synaptic transmission	BP
GO:0097151	9	4	0.00358558401464392	positive regulation of inhibitory postsynaptic potential	BP
GO:0019433	20	6	0.00360494772190818	triglyceride catabolic process	BP
GO:0004806	48	10	0.0038163647613531	triglyceride lipase activity	MF
GO:0007179	34	8	0.00429243534590463	transforming growth factor beta receptor signaling pathway	BP
GO:0004386	162	23	0.00438799652242431	helicase activity	MF
GO:0004677	5	3	0.00440744693092579	DNA-dependent protein kinase activity	MF
GO:0007591	5	3	0.00440744693092579	molting cycle, chitin-based cuticle	BP
GO:0019369	5	3	0.00440744693092579	arachidonic acid metabolic process	BP
GO:0022617	5	3	0.00440744693092579	extracellular matrix disassembly	BP
GO:0031467	5	3	0.00440744693092579	Cul7-RING ubiquitin ligase complex	CC
GO:0032574	5	3	0.00440744693092579	5'-3' RNA helicase activity	MF
GO:0035166	5	3	0.00440744693092579	post-embryonic hemopoiesis	BP
GO:0045819	5	3	0.00440744693092579	positive regulation of glycogen catabolic process	BP
GO:0061789	5	3	0.00440744693092579	dense core granule priming	BP
GO:0070306	5	3	0.00440744693092579	lens fiber cell differentiation	BP
GO:0090315	5	3	0.00440744693092579	negative regulation of protein targeting to membrane	BP
GO:0099525	5	3	0.00440744693092579	presynaptic dense core vesicle exocytosis	BP
GO:0051321	90	15	0.00451303306284225	meiotic cell cycle	BP
GO:0010628	144	21	0.00462416756524268	positive regulation of gene expression	BP
GO:0140662	21	6	0.00471375534467451	ATP-dependent protein folding chaperone	MF
GO:0000974	15	5	0.00475890147542737	Prp19 complex	CC
GO:0044877	126	19	0.00476533367108976	protein-containing complex binding	MF
GO:0003697	82	14	0.0047916436170928	single-stranded DNA binding	MF
GO:2001259	28	7	0.00520468673324819	positive regulation of cation channel activity	BP
GO:0004143	10	4	0.00560386280161848	diacylglycerol kinase activity	MF
GO:0006473	10	4	0.00560386280161848	protein acetylation	BP
GO:0046486	10	4	0.00560386280161848	glycerolipid metabolic process	BP
GO:0004970	22	6	0.00605429755169024	ionotropic glutamate receptor activity	MF
GO:0035222	22	6	0.00605429755169024	wing disc pattern formation	BP
GO:0035235	22	6	0.00605429755169024	ionotropic glutamate receptor signaling pathway	BP
GO:0043034	22	6	0.00605429755169024	costamere	CC
GO:0120162	22	6	0.00605429755169024	positive regulation of cold-induced thermogenesis	BP
GO:0097729	36	8	0.00621500840516076	9+2 motile cilium	CC
GO:0000453	2	2	0.00629060486416448	enzyme-directed rRNA 2'-O-methylation	BP
GO:0001093	2	2	0.00629060486416448	TFIIB-class transcription factor binding	MF
GO:0002184	2	2	0.00629060486416448	cytoplasmic translational termination	BP
GO:0002314	2	2	0.00629060486416448	germinal center B cell differentiation	BP
GO:0004578	2	2	0.00629060486416448	chitobiosyldiphosphodolichol beta-mannosyltransferase activity	MF
GO:0004854	2	2	0.00629060486416448	xanthine dehydrogenase activity	MF
GO:0004855	2	2	0.00629060486416448	xanthine oxidase activity	MF
GO:0004971	2	2	0.00629060486416448	AMPA glutamate receptor activity	MF
GO:0005126	2	2	0.00629060486416448	cytokine receptor binding	MF
GO:0006062	2	2	0.00629060486416448	sorbitol catabolic process	BP
GO:0006279	2	2	0.00629060486416448	premeiotic DNA replication	BP
GO:0007260	2	2	0.00629060486416448	tyrosine phosphorylation of STAT protein	BP
GO:0007553	2	2	0.00629060486416448	regulation of ecdysteroid metabolic process	BP
GO:0008332	2	2	0.00629060486416448	low voltage-gated calcium channel activity	MF
GO:0009115	2	2	0.00629060486416448	xanthine catabolic process	BP
GO:0009383	2	2	0.00629060486416448	rRNA (cytosine-C5-)-methyltransferase activity	MF
GO:0016072	2	2	0.00629060486416448	rRNA metabolic process	BP
GO:0016149	2	2	0.00629060486416448	translation release factor activity, codon specific	MF
GO:0018076	2	2	0.00629060486416448	N-terminal peptidyl-lysine acetylation	BP
GO:0019941	2	2	0.00629060486416448	modification-dependent protein catabolic process	BP
GO:0032437	2	2	0.00629060486416448	cuticular plate	CC
GO:0034201	2	2	0.00629060486416448	response to oleic acid	BP
GO:0042178	2	2	0.00629060486416448	xenobiotic catabolic process	BP
GO:0048017	2	2	0.00629060486416448	inositol lipid-mediated signaling	BP
GO:0048525	2	2	0.00629060486416448	negative regulation of viral process	BP
GO:0051295	2	2	0.00629060486416448	establishment of meiotic spindle localization	BP
GO:0051391	2	2	0.00629060486416448	tRNA acetylation	BP
GO:0060355	2	2	0.00629060486416448	positive regulation of cell adhesion molecule production	BP
GO:0062105	2	2	0.00629060486416448	RNA 2'-O-methyltransferase activity	MF
GO:0070013	2	2	0.00629060486416448	intracellular organelle lumen	CC
GO:0070290	2	2	0.00629060486416448	N-acylphosphatidylethanolamine-specific phospholipase D activity	MF
GO:0090560	2	2	0.00629060486416448	2-(3-amino-3-carboxypropyl)histidine synthase activity	MF
GO:0106112	2	2	0.00629060486416448	negative regulation of mitotic cohesin ssDNA (lagging strand) loading	BP
GO:0106162	2	2	0.00629060486416448	mRNA N-acetyltransferase activity	MF
GO:0140445	2	2	0.00629060486416448	chromosome, telomeric repeat region	CC
GO:1904744	2	2	0.00629060486416448	positive regulation of telomeric DNA binding	BP
GO:1904812	2	2	0.00629060486416448	rRNA acetylation involved in maturation of SSU-rRNA	BP
GO:1904878	2	2	0.00629060486416448	negative regulation of calcium ion transmembrane transport via high voltage-gated calcium channel	BP
GO:1990883	2	2	0.00629060486416448	rRNA cytidine N-acetyltransferase activity	MF
GO:2000273	2	2	0.00629060486416448	positive regulation of signaling receptor activity	BP
GO:0005201	29	7	0.0064010338585057	extracellular matrix structural constituent	MF
GO:0005858	29	7	0.0064010338585057	axonemal dynein complex	CC
GO:0014704	29	7	0.0064010338585057	intercalated disc	CC
GO:0030155	16	5	0.00647660642643447	regulation of cell adhesion	BP
GO:0000724	68	12	0.00665726839136923	double-strand break repair via homologous recombination	BP
GO:0005200	60	11	0.00687148932549189	structural constituent of cytoskeleton	MF
GO:0031647	37	8	0.00739177254439284	regulation of protein stability	BP
GO:0140031	23	6	0.00765229061953573	phosphorylation-dependent protein binding	MF
GO:0034198	30	7	0.00779057903073087	cellular response to amino acid starvation	BP
GO:0007205	11	4	0.00825936018199399	protein kinase C-activating G protein-coupled receptor signaling pathway	BP
GO:0016709	6	3	0.00829663765537117	oxidoreductase activity, acting on paired donors, with incorporation or reduction of molecular oxygen, NAD(P)H as one donor, and incorporation of one atom of oxygen	MF
GO:0017075	6	3	0.00829663765537117	syntaxin-1 binding	MF
GO:0017183	6	3	0.00829663765537117	peptidyl-diphthamide biosynthetic process from peptidyl-histidine	BP
GO:0019992	6	3	0.00829663765537117	diacylglycerol binding	MF
GO:0034470	6	3	0.00829663765537117	ncRNA processing	BP
GO:0034663	6	3	0.00829663765537117	endoplasmic reticulum chaperone complex	CC
GO:0048791	6	3	0.00829663765537117	calcium ion-regulated exocytosis of neurotransmitter	BP
GO:0051239	6	3	0.00829663765537117	regulation of multicellular organismal process	BP
GO:0061723	6	3	0.00829663765537117	glycophagy	BP
GO:0071425	6	3	0.00829663765537117	hematopoietic stem cell proliferation	BP
GO:0007143	17	5	0.00858610378183549	female meiotic nuclear division	BP
GO:0010650	17	5	0.00858610378183549	positive regulation of cell communication by electrical coupling	BP
GO:0030162	17	5	0.00858610378183549	regulation of proteolysis	BP
GO:0034112	17	5	0.00858610378183549	positive regulation of homotypic cell-cell adhesion	BP
GO:0043194	17	5	0.00858610378183549	axon initial segment	CC
GO:1900827	17	5	0.00858610378183549	positive regulation of membrane depolarization during cardiac muscle cell action potential	BP
GO:1902260	17	5	0.00858610378183549	negative regulation of delayed rectifier potassium channel activity	BP
GO:0016757	124	18	0.00878208140639588	glycosyltransferase activity	MF
GO:0007528	46	9	0.00909678711276747	neuromuscular junction development	BP
GO:0036158	24	6	0.00953310753503011	outer dynein arm assembly	BP
GO:0003777	39	8	0.010238583017016	microtubule motor activity	MF
GO:0051642	18	5	0.011126912060532	centrosome localization	BP
GO:0071709	18	5	0.011126912060532	membrane assembly	BP
GO:0072660	18	5	0.011126912060532	maintenance of protein location in plasma membrane	BP
GO:0030674	64	11	0.0111785591691796	protein-macromolecule adaptor activity	MF
GO:0030315	32	7	0.0112181958471204	T-tubule	CC
GO:0002230	12	4	0.0116222063169183	positive regulation of defense response to virus by host	BP
GO:0007051	12	4	0.0116222063169183	spindle organization	BP
GO:0007629	12	4	0.0116222063169183	flight behavior	BP
GO:0000123	40	8	0.0119336636654861	histone acetyltransferase complex	CC
GO:0051179	65	11	0.0125228500359291	localization	BP
GO:0004713	74	12	0.0129909860826284	protein tyrosine kinase activity	MF
GO:0030496	74	12	0.0129909860826284	midbody	CC
GO:0006260	120	17	0.0134858648749676	DNA replication	BP
GO:0042254	120	17	0.0134858648749676	ribosome biogenesis	BP
GO:0001675	7	3	0.0136691286735814	acrosome assembly	BP
GO:0004300	7	3	0.0136691286735814	enoyl-CoA hydratase activity	MF
GO:0004957	7	3	0.0136691286735814	prostaglandin E receptor activity	MF
GO:0006964	7	3	0.0136691286735814	positive regulation of biosynthetic process of antibacterial peptides active against Gram-negative bacteria	BP
GO:0008278	7	3	0.0136691286735814	cohesin complex	CC
GO:0015908	7	3	0.0136691286735814	fatty acid transport	BP
GO:0016188	7	3	0.0136691286735814	synaptic vesicle maturation	BP
GO:0031214	7	3	0.0136691286735814	biomineral tissue development	BP
GO:0031466	7	3	0.0136691286735814	Cul5-RING ubiquitin ligase complex	CC
GO:0043546	7	3	0.0136691286735814	molybdopterin cofactor binding	MF
GO:0051383	7	3	0.0136691286735814	kinetochore organization	BP
GO:0097070	7	3	0.0136691286735814	ductus arteriosus closure	BP
GO:0140007	7	3	0.0136691286735814	KICSTOR complex	CC
GO:1905828	7	3	0.0136691286735814	regulation of prostaglandin catabolic process	BP
GO:0010960	19	5	0.0141357539441856	magnesium ion homeostasis	BP
GO:0016081	19	5	0.0141357539441856	synaptic vesicle docking	BP
GO:0031463	19	5	0.0141357539441856	Cul3-RING ubiquitin ligase complex	CC
GO:0033268	19	5	0.0141357539441856	node of Ranvier	CC
GO:0045838	19	5	0.0141357539441856	positive regulation of membrane potential	BP
GO:0071286	19	5	0.0141357539441856	cellular response to magnesium ion	BP
GO:0007064	13	4	0.0157517285954884	mitotic sister chromatid cohesion	BP
GO:0031461	13	4	0.0157517285954884	cullin-RING ubiquitin ligase complex	CC
GO:0035075	13	4	0.0157517285954884	response to ecdysone	BP
GO:0051787	13	4	0.0157517285954884	misfolded protein binding	MF
GO:0070300	13	4	0.0157517285954884	phosphatidic acid binding	MF
GO:0098632	13	4	0.0157517285954884	cell-cell adhesion mediator activity	MF
GO:0005524	1029	100	0.0159019760073275	ATP binding	MF
GO:0000791	42	8	0.0159289256529504	euchromatin	CC
GO:0007419	42	8	0.0159289256529504	ventral cord development	BP
GO:0016323	132	18	0.016248517838388	basolateral plasma membrane	CC
GO:0016573	59	10	0.0166971973446093	histone acetylation	BP
GO:0010629	104	15	0.0168101768114236	negative regulation of gene expression	BP
GO:0004714	27	6	0.0171144336062549	transmembrane receptor protein tyrosine kinase activity	MF
GO:0006268	27	6	0.0171144336062549	DNA unwinding involved in DNA replication	BP
GO:0008093	27	6	0.0171144336062549	cytoskeletal anchor activity	MF
GO:0043186	27	6	0.0171144336062549	P granule	CC
GO:0043266	20	5	0.0176460226849447	regulation of potassium ion transport	BP
GO:2000651	20	5	0.0176460226849447	positive regulation of sodium ion transmembrane transporter activity	BP
GO:0000725	3	2	0.0178759791117271	recombinational repair	BP
GO:0000783	3	2	0.0178759791117271	nuclear telomere cap complex	CC
GO:0001919	3	2	0.0178759791117271	regulation of receptor recycling	BP
GO:0004059	3	2	0.0178759791117271	aralkylamine N-acetyltransferase activity	MF
GO:0008292	3	2	0.0178759791117271	acetylcholine biosynthetic process	BP
GO:0008650	3	2	0.0178759791117271	rRNA (uridine-2'-O-)-methyltransferase activity	MF
GO:0010521	3	2	0.0178759791117271	telomerase inhibitor activity	MF
GO:0016428	3	2	0.0178759791117271	tRNA (cytosine-5-)-methyltransferase activity	MF
GO:0016435	3	2	0.0178759791117271	rRNA (guanine) methyltransferase activity	MF
GO:0018444	3	2	0.0178759791117271	translation release factor complex	CC
GO:0019788	3	2	0.0178759791117271	NEDD8 transferase activity	MF
GO:0030037	3	2	0.0178759791117271	actin filament reorganization involved in cell cycle	BP
GO:0030187	3	2	0.0178759791117271	melatonin biosynthetic process	BP
GO:0031465	3	2	0.0178759791117271	Cul4B-RING E3 ubiquitin ligase complex	CC
GO:0032688	3	2	0.0178759791117271	negative regulation of interferon-beta production	BP
GO:0034462	3	2	0.0178759791117271	small-subunit processome assembly	BP
GO:0043412	3	2	0.0178759791117271	macromolecule modification	BP
GO:0043922	3	2	0.0178759791117271	negative regulation by host of viral transcription	BP
GO:0048660	3	2	0.0178759791117271	regulation of smooth muscle cell proliferation	BP
GO:0050197	3	2	0.0178759791117271	phytanate-CoA ligase activity	MF
GO:0051096	3	2	0.0178759791117271	positive regulation of helicase activity	BP
GO:0060799	3	2	0.0178759791117271	transforming growth factor beta receptor signaling pathway involved in endodermal cell fate specification	BP
GO:0061523	3	2	0.0178759791117271	cilium disassembly	BP
GO:0070251	3	2	0.0178759791117271	pristanate-CoA ligase activity	MF
GO:0070848	3	2	0.0178759791117271	response to growth factor	BP
GO:1903223	3	2	0.0178759791117271	positive regulation of oxidative stress-induced neuron death	BP
GO:1904398	3	2	0.0178759791117271	positive regulation of neuromuscular junction development	BP
GO:1904430	3	2	0.0178759791117271	negative regulation of t-circle formation	BP
GO:1990258	3	2	0.0178759791117271	histone glutamine methylation	BP
GO:0016529	43	8	0.0182530933181612	sarcoplasmic reticulum	CC
GO:0005930	96	14	0.0187354962352209	axoneme	CC
GO:0009653	78	12	0.0192674566899709	anatomical structure morphogenesis	BP
GO:0031594	78	12	0.0192674566899709	neuromuscular junction	CC
GO:0050830	28	6	0.0203625463898022	defense response to Gram-positive bacterium	BP
GO:0003691	8	3	0.0205958001240104	double-stranded telomeric DNA binding	MF
GO:0005092	8	3	0.0205958001240104	GDP-dissociation inhibitor activity	MF
GO:0007567	8	3	0.0205958001240104	parturition	BP
GO:0010811	8	3	0.0205958001240104	positive regulation of cell-substrate adhesion	BP
GO:0019432	8	3	0.0205958001240104	triglyceride biosynthetic process	BP
GO:0048935	8	3	0.0205958001240104	peripheral nervous system neuron development	BP
GO:0051973	8	3	0.0205958001240104	positive regulation of telomerase activity	BP
GO:0060298	8	3	0.0205958001240104	positive regulation of sarcomere organization	BP
GO:0070493	8	3	0.0205958001240104	thrombin-activated receptor signaling pathway	BP
GO:1990745	8	3	0.0205958001240104	EARP complex	CC
GO:0001223	14	4	0.0206958929962855	transcription coactivator binding	MF
GO:0003951	14	4	0.0206958929962855	NAD+ kinase activity	MF
GO:0007062	14	4	0.0206958929962855	sister chromatid cohesion	BP
GO:0033270	14	4	0.0206958929962855	paranode region of axon	CC
GO:0045162	14	4	0.0206958929962855	clustering of voltage-gated sodium channels	BP
GO:0045786	14	4	0.0206958929962855	negative regulation of cell cycle	BP
GO:0048790	14	4	0.0206958929962855	maintenance of presynaptic active zone structure	BP
GO:0008092	36	7	0.0211328909820631	cytoskeletal protein binding	MF
GO:0035267	36	7	0.0211328909820631	NuA4 histone acetyltransferase complex	CC
GO:0005518	21	5	0.0216873562287792	collagen binding	MF
GO:0016082	21	5	0.0216873562287792	synaptic vesicle priming	BP
GO:0030718	21	5	0.0216873562287792	germ-line stem cell population maintenance	BP
GO:0031648	21	5	0.0216873562287792	protein destabilization	BP
GO:0007049	345	38	0.0235527629946061	cell cycle	BP
GO:0045184	29	6	0.0240046800936187	establishment of protein localization	BP
GO:0000281	63	10	0.0255743615160763	mitotic cytokinesis	BP
GO:0071007	22	5	0.0262853146632171	U2-type catalytic step 2 spliceosome	CC
GO:0003688	15	4	0.0264911626402339	DNA replication origin binding	MF
GO:0009744	15	4	0.0264911626402339	response to sucrose	BP
GO:0034605	15	4	0.0264911626402339	cellular response to heat	BP
GO:0031430	38	7	0.027864073453651	M band	CC
GO:0005516	101	14	0.0279300306048085	calmodulin binding	MF
GO:0008022	64	10	0.0282402508395756	protein C-terminus binding	MF
GO:0006631	111	15	0.0287379169882829	fatty acid metabolic process	BP
GO:0004591	9	3	0.0291009081786936	oxoglutarate dehydrogenase (succinyl-transferring) activity	MF
GO:0010824	9	3	0.0291009081786936	regulation of centrosome duplication	BP
GO:0016404	9	3	0.0291009081786936	15-hydroxyprostaglandin dehydrogenase (NAD+) activity	MF
GO:0030719	9	3	0.0291009081786936	P granule organization	BP
GO:0030728	9	3	0.0291009081786936	ovulation	BP
GO:0035994	9	3	0.0291009081786936	response to muscle stretch	BP
GO:0038062	9	3	0.0291009081786936	protein tyrosine kinase collagen receptor activity	MF
GO:0038063	9	3	0.0291009081786936	collagen-activated tyrosine kinase receptor signaling pathway	BP
GO:0045088	9	3	0.0291009081786936	regulation of innate immune response	BP
GO:0061057	9	3	0.0291009081786936	peptidoglycan recognition protein signaling pathway	BP
GO:0070198	9	3	0.0291009081786936	protein localization to chromosome, telomeric region	BP
GO:2000463	9	3	0.0291009081786936	positive regulation of excitatory postsynaptic potential	BP
GO:2000647	9	3	0.0291009081786936	negative regulation of stem cell proliferation	BP
GO:0005874	202	24	0.0297000373344379	microtubule	CC
GO:0016746	102	14	0.0301098346781247	acyltransferase activity	MF
GO:0004222	74	11	0.0307265336001047	metalloendopeptidase activity	MF
GO:0008610	23	5	0.0314611546753508	lipid biosynthetic process	BP
GO:0071949	23	5	0.0314611546753508	FAD binding	MF
GO:0005791	39	7	0.0317196494866649	rough endoplasmic reticulum	CC
GO:0042734	39	7	0.0317196494866649	presynaptic membrane	CC
GO:0042995	575	58	0.0321180849002451	cell projection	CC
GO:0006289	31	6	0.0325384324438786	nucleotide-excision repair	BP
GO:0001676	16	4	0.0331626813781669	long-chain fatty acid metabolic process	BP
GO:0035194	16	4	0.0331626813781669	post-transcriptional gene silencing by RNA	BP
GO:0060307	16	4	0.0331626813781669	regulation of ventricular cardiac muscle cell membrane repolarization	BP
GO:0099055	16	4	0.0331626813781669	integral component of postsynaptic membrane	CC
GO:0004198	4	2	0.0338783615852231	calcium-dependent cysteine-type endopeptidase activity	MF
GO:0004630	4	2	0.0338783615852231	phospholipase D activity	MF
GO:0006627	4	2	0.0338783615852231	protein processing involved in protein targeting to mitochondrion	BP
GO:0010972	4	2	0.0338783615852231	negative regulation of G2/M transition of mitotic cell cycle	BP
GO:0021670	4	2	0.0338783615852231	lateral ventricle development	BP
GO:0030706	4	2	0.0338783615852231	germarium-derived oocyte differentiation	BP
GO:0030954	4	2	0.0338783615852231	astral microtubule nucleation	BP
GO:0031386	4	2	0.0338783615852231	protein tag	MF
GO:0031523	4	2	0.0338783615852231	Myb complex	CC
GO:0032281	4	2	0.0338783615852231	AMPA glutamate receptor complex	CC
GO:0032793	4	2	0.0338783615852231	positive regulation of CREB transcription factor activity	BP
GO:0033106	4	2	0.0338783615852231	cis-Golgi network membrane	CC
GO:0036033	4	2	0.0338783615852231	mediator complex binding	MF
GO:0038083	4	2	0.0338783615852231	peptidyl-tyrosine autophosphorylation	BP
GO:0042078	4	2	0.0338783615852231	germ-line stem cell division	BP
GO:0042975	4	2	0.0338783615852231	peroxisome proliferator activated receptor binding	MF
GO:0043426	4	2	0.0338783615852231	MRF binding	MF
GO:0043564	4	2	0.0338783615852231	Ku70:Ku80 complex	CC
GO:0045027	4	2	0.0338783615852231	DNA end binding	MF
GO:0045705	4	2	0.0338783615852231	negative regulation of salivary gland boundary specification	BP
GO:0048072	4	2	0.0338783615852231	compound eye pigmentation	BP
GO:0051575	4	2	0.0338783615852231	5'-deoxyribose-5-phosphate lyase activity	MF
GO:0051974	4	2	0.0338783615852231	negative regulation of telomerase activity	BP
GO:0061733	4	2	0.0338783615852231	peptide-lysine-N-acetyltransferase activity	MF
GO:0070418	4	2	0.0338783615852231	DNA-dependent protein kinase complex	CC
GO:0071475	4	2	0.0338783615852231	cellular hyperosmotic salinity response	BP
GO:0086011	4	2	0.0338783615852231	membrane repolarization during action potential	BP
GO:0090069	4	2	0.0338783615852231	regulation of ribosome biogenesis	BP
GO:0090168	4	2	0.0338783615852231	Golgi reassembly	BP
GO:0090434	4	2	0.0338783615852231	oleoyl-CoA ligase activity	MF
GO:1902969	4	2	0.0338783615852231	mitotic DNA replication	BP
GO:0060079	40	7	0.0359166767820664	excitatory postsynaptic potential	BP
GO:0006310	76	11	0.0365197126281627	DNA recombination	BP
GO:0090314	24	5	0.0372316933964878	positive regulation of protein targeting to membrane	BP
GO:0043195	49	8	0.0374557688756959	terminal bouton	CC
GO:0032590	32	6	0.0374584870431305	dendrite membrane	CC
GO:0012505	125	16	0.0380914276669802	endomembrane system	CC
GO:0005978	10	3	0.0391710704831544	glycogen biosynthetic process	BP
GO:0010952	10	3	0.0391710704831544	positive regulation of peptidase activity	BP
GO:0016504	10	3	0.0391710704831544	peptidase activator activity	MF
GO:0030073	10	3	0.0391710704831544	insulin secretion	BP
GO:0048008	10	3	0.0391710704831544	platelet-derived growth factor receptor signaling pathway	BP
GO:0050766	10	3	0.0391710704831544	positive regulation of phagocytosis	BP
GO:0050840	10	3	0.0391710704831544	extracellular matrix binding	MF
GO:0070182	10	3	0.0391710704831544	DNA polymerase binding	MF
GO:0005657	17	4	0.0407247052539613	replication fork	CC
GO:0006654	17	4	0.0407247052539613	phosphatidic acid biosynthetic process	BP
GO:0048814	17	4	0.0407247052539613	regulation of dendrite morphogenesis	BP
GO:0070593	17	4	0.0407247052539613	dendrite self-avoidance	BP
GO:0086091	17	4	0.0407247052539613	regulation of heart rate by cardiac conduction	BP
GO:0042391	50	8	0.0416199955166704	regulation of membrane potential	BP
GO:0005216	97	13	0.0422994787689118	ion channel activity	MF
GO:0004175	51	8	0.0460801001362319	endopeptidase activity	MF
GO:0030018	89	12	0.0478842186394527	Z disc	CC
GO:0008039	18	4	0.0491812175949411	synaptic target recognition	BP
GO:1904262	18	4	0.0491812175949411	negative regulation of TORC1 signaling	BP
GO:0016567	299	32	0.0497680503440802	protein ubiquitination	BP
GO:0010494	26	5	0.0506016785477207	cytoplasmic stress granule	CC
GO:0048786	26	5	0.0506016785477207	presynaptic active zone	CC
GO:0035091	43	7	0.0506449128589683	phosphatidylinositol binding	MF
GO:0006963	11	3	0.0507629618460895	positive regulation of antibacterial peptide biosynthetic process	BP
GO:0007216	11	3	0.0507629618460895	G protein-coupled glutamate receptor signaling pathway	BP
GO:0009948	11	3	0.0507629618460895	anterior/posterior axis specification	BP
GO:0015969	11	3	0.0507629618460895	guanosine tetraphosphate metabolic process	BP
GO:0016624	11	3	0.0507629618460895	oxidoreductase activity, acting on the aldehyde or oxo group of donors, disulfide as acceptor	MF
GO:0030663	11	3	0.0507629618460895	COPI-coated vesicle membrane	CC
GO:0035065	11	3	0.0507629618460895	regulation of histone acetylation	BP
GO:0036156	11	3	0.0507629618460895	inner dynein arm	CC
GO:0042800	11	3	0.0507629618460895	histone methyltransferase activity (H3-K4 specific)	MF
GO:0044666	11	3	0.0507629618460895	MLL3/4 complex	CC
GO:0051085	11	3	0.0507629618460895	chaperone cofactor-dependent protein refolding	BP
GO:0080182	11	3	0.0507629618460895	histone H3-K4 trimethylation	BP
GO:0018108	71	10	0.0525872185194026	peptidyl-tyrosine phosphorylation	BP
GO:0000940	5	2	0.0535256380214212	outer kinetochore	CC
GO:0003416	5	2	0.0535256380214212	endochondral bone growth	BP
GO:0004313	5	2	0.0535256380214212	[acyl-carrier-protein] S-acetyltransferase activity	MF
GO:0004314	5	2	0.0535256380214212	[acyl-carrier-protein] S-malonyltransferase activity	MF
GO:0004320	5	2	0.0535256380214212	oleoyl-[acyl-carrier-protein] hydrolase activity	MF
GO:0004446	5	2	0.0535256380214212	inositol-hexakisphosphate phosphatase activity	MF
GO:0004818	5	2	0.0535256380214212	glutamate-tRNA ligase activity	MF
GO:0006424	5	2	0.0535256380214212	glutamyl-tRNA aminoacylation	BP
GO:0007276	5	2	0.0535256380214212	gamete generation	BP
GO:0010378	5	2	0.0535256380214212	temperature compensation of the circadian clock	BP
GO:0010715	5	2	0.0535256380214212	regulation of extracellular matrix disassembly	BP
GO:0010833	5	2	0.0535256380214212	telomere maintenance via telomere lengthening	BP
GO:0016295	5	2	0.0535256380214212	myristoyl-[acyl-carrier-protein] hydrolase activity	MF
GO:0016296	5	2	0.0535256380214212	palmitoyl-[acyl-carrier-protein] hydrolase activity	MF
GO:0016297	5	2	0.0535256380214212	acyl-[acyl-carrier-protein] hydrolase activity	MF
GO:0016418	5	2	0.0535256380214212	S-acetyltransferase activity	MF
GO:0016419	5	2	0.0535256380214212	S-malonyltransferase activity	MF
GO:0021795	5	2	0.0535256380214212	cerebral cortex cell migration	BP
GO:0030061	5	2	0.0535256380214212	mitochondrial crista	CC
GO:0031177	5	2	0.0535256380214212	phosphopantetheine binding	MF
GO:0031453	5	2	0.0535256380214212	positive regulation of heterochromatin assembly	BP
GO:0032100	5	2	0.0535256380214212	positive regulation of appetite	BP
GO:0032781	5	2	0.0535256380214212	positive regulation of ATPase activity	BP
GO:0032836	5	2	0.0535256380214212	glomerular basement membrane development	BP
GO:0033211	5	2	0.0535256380214212	adiponectin-activated signaling pathway	BP
GO:0033563	5	2	0.0535256380214212	dorsal/ventral axon guidance	BP
GO:0034103	5	2	0.0535256380214212	regulation of tissue remodeling	BP
GO:0034417	5	2	0.0535256380214212	bisphosphoglycerate 3-phosphatase activity	MF
GO:0034498	5	2	0.0535256380214212	early endosome to Golgi transport	BP
GO:0034991	5	2	0.0535256380214212	nuclear meiotic cohesin complex	CC
GO:0035279	5	2	0.0535256380214212	mRNA cleavage involved in gene silencing by miRNA	BP
GO:0044390	5	2	0.0535256380214212	ubiquitin-like protein conjugating enzyme binding	MF
GO:0044539	5	2	0.0535256380214212	long-chain fatty acid import into cell	BP
GO:0045464	5	2	0.0535256380214212	R8 cell fate specification	BP
GO:0047117	5	2	0.0535256380214212	enoyl-[acyl-carrier-protein] reductase (NADPH, A-specific) activity	MF
GO:0051377	5	2	0.0535256380214212	mannose-ethanolamine phosphotransferase activity	MF
GO:0051775	5	2	0.0535256380214212	response to redox state	BP
GO:0052826	5	2	0.0535256380214212	inositol hexakisphosphate 2-phosphatase activity	MF
GO:0052901	5	2	0.0535256380214212	spermine:oxygen oxidoreductase (spermidine-forming) activity	MF
GO:0060547	5	2	0.0535256380214212	negative regulation of necrotic cell death	BP
GO:0071144	5	2	0.0535256380214212	heteromeric SMAD protein complex	CC
GO:0072423	5	2	0.0535256380214212	response to DNA damage checkpoint signaling	BP
GO:0110039	5	2	0.0535256380214212	positive regulation of nematode male tail tip morphogenesis	BP
GO:1901299	5	2	0.0535256380214212	negative regulation of hydrogen peroxide-mediated programmed cell death	BP
GO:1901726	5	2	0.0535256380214212	negative regulation of histone deacetylase activity	BP
GO:1902570	5	2	0.0535256380214212	protein localization to nucleolus	BP
GO:1902975	5	2	0.0535256380214212	mitotic DNA replication initiation	BP
GO:1904899	5	2	0.0535256380214212	positive regulation of hepatic stellate cell proliferation	BP
GO:1990071	5	2	0.0535256380214212	TRAPPII protein complex	CC
GO:0007169	44	7	0.056289291086207	transmembrane receptor protein tyrosine kinase signaling pathway	BP
GO:0005764	281	30	0.0575974322226993	lysosome	CC
GO:0006974	281	30	0.0575974322226993	cellular response to DNA damage stimulus	BP
GO:0048699	27	5	0.0582124160344176	generation of neurons	BP
GO:0007032	19	4	0.0585266745684758	endosome organization	BP
GO:0043014	19	4	0.0585266745684758	alpha-tubulin binding	MF
GO:0097431	19	4	0.0585266745684758	mitotic spindle pole	CC
GO:0098839	19	4	0.0585266745684758	postsynaptic density membrane	CC
GO:0001227	73	10	0.061515512567461	DNA-binding transcription repressor activity, RNA polymerase II-specific	MF
GO:0007009	36	6	0.0617186529790063	plasma membrane organization	BP
GO:0017171	12	3	0.0638098803558133	serine hydrolase activity	MF
GO:0030976	12	3	0.0638098803558133	thiamine pyrophosphate binding	MF
GO:0032007	12	3	0.0638098803558133	negative regulation of TOR signaling	BP
GO:0032482	12	3	0.0638098803558133	Rab protein signal transduction	BP
GO:0034504	12	3	0.0638098803558133	protein localization to nucleus	BP
GO:0045664	12	3	0.0638098803558133	regulation of neuron differentiation	BP
GO:0097602	12	3	0.0638098803558133	cullin family protein binding	MF
GO:0006270	28	5	0.0664406485658557	DNA replication initiation	BP
GO:0043005	231	25	0.0686583039801881	neuron projection	CC
GO:0007405	20	4	0.0687468375393587	neuroblast proliferation	BP
GO:0032496	20	4	0.0687468375393587	response to lipopolysaccharide	BP
GO:0035249	20	4	0.0687468375393587	synaptic transmission, glutamatergic	BP
GO:0004620	29	5	0.075281475330905	phospholipase activity	MF
GO:0001518	6	2	0.0761401382044462	voltage-gated sodium channel complex	CC
GO:0003094	6	2	0.0761401382044462	glomerular filtration	BP
GO:0003747	6	2	0.0761401382044462	translation release factor activity	MF
GO:0004312	6	2	0.0761401382044462	fatty acid synthase activity	MF
GO:0004316	6	2	0.0761401382044462	3-oxoacyl-[acyl-carrier-protein] reductase (NADPH) activity	MF
GO:0004517	6	2	0.0761401382044462	nitric-oxide synthase activity	MF
GO:0005242	6	2	0.0761401382044462	inward rectifier potassium channel activity	MF
GO:0006089	6	2	0.0761401382044462	lactate metabolic process	BP
GO:0006369	6	2	0.0761401382044462	termination of RNA polymerase II transcription	BP
GO:0006518	6	2	0.0761401382044462	peptide metabolic process	BP
GO:0007282	6	2	0.0761401382044462	cystoblast division	BP
GO:0007458	6	2	0.0761401382044462	progression of morphogenetic furrow involved in compound eye morphogenesis	BP
GO:0008140	6	2	0.0761401382044462	cAMP response element binding protein binding	MF
GO:0008227	6	2	0.0761401382044462	G protein-coupled amine receptor activity	MF
GO:0010004	6	2	0.0761401382044462	gastrulation involving germ band extension	BP
GO:0010314	6	2	0.0761401382044462	phosphatidylinositol-5-phosphate binding	MF
GO:0010499	6	2	0.0761401382044462	proteasomal ubiquitin-independent protein catabolic process	BP
GO:0016602	6	2	0.0761401382044462	CCAAT-binding factor complex	CC
GO:0030893	6	2	0.0761401382044462	meiotic cohesin complex	CC
GO:0031362	6	2	0.0761401382044462	anchored component of external side of plasma membrane	CC
GO:0032967	6	2	0.0761401382044462	positive regulation of collagen biosynthetic process	BP
GO:0035093	6	2	0.0761401382044462	spermatogenesis, exchange of chromosomal proteins	BP
GO:0035729	6	2	0.0761401382044462	cellular response to hepatocyte growth factor stimulus	BP
GO:0035988	6	2	0.0761401382044462	chondrocyte proliferation	BP
GO:0042589	6	2	0.0761401382044462	zymogen granule membrane	CC
GO:0042590	6	2	0.0761401382044462	antigen processing and presentation of exogenous peptide antigen via MHC class I	BP
GO:0043325	6	2	0.0761401382044462	phosphatidylinositol-3,4-bisphosphate binding	MF
GO:0043392	6	2	0.0761401382044462	negative regulation of DNA binding	BP
GO:0045334	6	2	0.0761401382044462	clathrin-coated endocytic vesicle	CC
GO:0060080	6	2	0.0761401382044462	inhibitory postsynaptic potential	BP
GO:0060218	6	2	0.0761401382044462	hematopoietic stem cell differentiation	BP
GO:0070296	6	2	0.0761401382044462	sarcoplasmic reticulum calcium ion transport	BP
GO:0070509	6	2	0.0761401382044462	calcium ion import	BP
GO:0072015	6	2	0.0761401382044462	glomerular visceral epithelial cell development	BP
GO:0072687	6	2	0.0761401382044462	meiotic spindle	CC
GO:0086010	6	2	0.0761401382044462	membrane depolarization during action potential	BP
GO:0090091	6	2	0.0761401382044462	positive regulation of extracellular matrix disassembly	BP
GO:0097718	6	2	0.0761401382044462	disordered domain specific binding	MF
GO:0097728	6	2	0.0761401382044462	9+0 motile cilium	CC
GO:1901044	6	2	0.0761401382044462	protein polyubiquitination involved in nucleus-associated proteasomal ubiquitin-dependent protein catabolic process	BP
GO:1990825	6	2	0.0761401382044462	sequence-specific mRNA binding	MF
GO:2000491	6	2	0.0761401382044462	positive regulation of hepatic stellate cell activation	BP
GO:0000470	13	3	0.0782273258839107	maturation of LSU-rRNA	BP
GO:0001570	13	3	0.0782273258839107	vasculogenesis	BP
GO:0008307	13	3	0.0782273258839107	structural constituent of muscle	MF
GO:0009605	13	3	0.0782273258839107	response to external stimulus	BP
GO:0009755	13	3	0.0782273258839107	hormone-mediated signaling pathway	BP
GO:0017156	13	3	0.0782273258839107	calcium-ion regulated exocytosis	BP
GO:0017157	13	3	0.0782273258839107	regulation of exocytosis	BP
GO:0030522	13	3	0.0782273258839107	intracellular receptor signaling pathway	BP
GO:0042308	13	3	0.0782273258839107	negative regulation of protein import into nucleus	BP
GO:0043687	13	3	0.0782273258839107	post-translational protein modification	BP
GO:1904754	13	3	0.0782273258839107	positive regulation of vascular associated smooth muscle cell migration	BP
GO:0000224	1	1	0.0793669265681369	peptide-N4-(N-acetyl-beta-glucosaminyl)asparagine amidase activity	MF
GO:0000333	1	1	0.0793669265681369	telomerase catalytic core complex	CC
GO:0001147	1	1	0.0793669265681369	transcription termination site sequence-specific DNA binding	MF
GO:0001172	1	1	0.0793669265681369	transcription, RNA-templated	BP
GO:0001533	1	1	0.0793669265681369	cornified envelope	CC
GO:0001605	1	1	0.0793669265681369	adrenomedullin receptor activity	MF
GO:0001635	1	1	0.0793669265681369	calcitonin gene-related peptide receptor activity	MF
GO:0001774	1	1	0.0793669265681369	microglial cell activation	BP
GO:0001922	1	1	0.0793669265681369	B-1 B cell homeostasis	BP
GO:0003323	1	1	0.0793669265681369	type B pancreatic cell development	BP
GO:0003720	1	1	0.0793669265681369	telomerase activity	MF
GO:0003721	1	1	0.0793669265681369	telomerase RNA reverse transcriptase activity	MF
GO:0003964	1	1	0.0793669265681369	RNA-directed DNA polymerase activity	MF
GO:0003968	1	1	0.0793669265681369	RNA-directed 5'-3' RNA polymerase activity	MF
GO:0004031	1	1	0.0793669265681369	aldehyde oxidase activity	MF
GO:0004062	1	1	0.0793669265681369	aryl sulfotransferase activity	MF
GO:0004102	1	1	0.0793669265681369	choline O-acetyltransferase activity	MF
GO:0004157	1	1	0.0793669265681369	dihydropyrimidinase activity	MF
GO:0004170	1	1	0.0793669265681369	dUTP diphosphatase activity	MF
GO:0004419	1	1	0.0793669265681369	hydroxymethylglutaryl-CoA lyase activity	MF
GO:0004581	1	1	0.0793669265681369	dolichyl-phosphate beta-glucosyltransferase activity	MF
GO:0004704	1	1	0.0793669265681369	NF-kappaB-inducing kinase activity	MF
GO:0004741	1	1	0.0793669265681369	[pyruvate dehydrogenase (lipoamide)] phosphatase activity	MF
GO:0005131	1	1	0.0793669265681369	growth hormone receptor binding	MF
GO:0005143	1	1	0.0793669265681369	interleukin-12 receptor binding	MF
GO:0005713	1	1	0.0793669265681369	recombination nodule	CC
GO:0006060	1	1	0.0793669265681369	sorbitol metabolic process	BP
GO:0006226	1	1	0.0793669265681369	dUMP biosynthetic process	BP
GO:0006278	1	1	0.0793669265681369	RNA-dependent DNA biosynthetic process	BP
GO:0007197	1	1	0.0793669265681369	adenylate cyclase-inhibiting G protein-coupled acetylcholine receptor signaling pathway	BP
GO:0007365	1	1	0.0793669265681369	periodic partitioning	BP
GO:0007462	1	1	0.0793669265681369	R1/R6 cell fate commitment	BP
GO:0007463	1	1	0.0793669265681369	R2/R5 cell fate commitment	BP
GO:0007481	1	1	0.0793669265681369	haltere disc morphogenesis	BP
GO:0007503	1	1	0.0793669265681369	fat body development	BP
GO:0007538	1	1	0.0793669265681369	primary sex determination	BP
GO:0008558	1	1	0.0793669265681369	ABC-type guanine transporter activity	MF
GO:0008597	1	1	0.0793669265681369	calcium-dependent protein serine/threonine phosphatase regulator activity	MF
GO:0009010	1	1	0.0793669265681369	sorbitol-6-phosphate 2-dehydrogenase activity	MF
GO:0009059	1	1	0.0793669265681369	macromolecule biosynthetic process	BP
GO:0009123	1	1	0.0793669265681369	nucleoside monophosphate metabolic process	BP
GO:0009609	1	1	0.0793669265681369	response to symbiotic bacterium	BP
GO:0009610	1	1	0.0793669265681369	response to symbiotic fungus	BP
GO:0009688	1	1	0.0793669265681369	abscisic acid biosynthetic process	BP
GO:0009812	1	1	0.0793669265681369	flavonoid metabolic process	BP
GO:0009838	1	1	0.0793669265681369	abscission	BP
GO:0009851	1	1	0.0793669265681369	auxin biosynthetic process	BP
GO:0009877	1	1	0.0793669265681369	nodulation	BP
GO:0010808	1	1	0.0793669265681369	positive regulation of synaptic vesicle priming	BP
GO:0010872	1	1	0.0793669265681369	regulation of cholesterol esterification	BP
GO:0010957	1	1	0.0793669265681369	negative regulation of vitamin D biosynthetic process	BP
GO:0015196	1	1	0.0793669265681369	L-tryptophan transmembrane transporter activity	MF
GO:0015208	1	1	0.0793669265681369	guanine transmembrane transporter activity	MF
GO:0015658	1	1	0.0793669265681369	branched-chain amino acid transmembrane transporter activity	MF
GO:0015827	1	1	0.0793669265681369	tryptophan transport	BP
GO:0015854	1	1	0.0793669265681369	guanine transport	BP
GO:0016817	1	1	0.0793669265681369	hydrolase activity, acting on acid anhydrides	MF
GO:0016833	1	1	0.0793669265681369	oxo-acid-lyase activity	MF
GO:0016895	1	1	0.0793669265681369	exodeoxyribonuclease activity, producing 5'-phosphomonoesters	MF
GO:0017126	1	1	0.0793669265681369	nucleologenesis	BP
GO:0018142	1	1	0.0793669265681369	protein-DNA covalent cross-linking	BP
GO:0019060	1	1	0.0793669265681369	intracellular transport of viral protein in host cell	BP
GO:0019103	1	1	0.0793669265681369	pyrimidine nucleotide binding	MF
GO:0019186	1	1	0.0793669265681369	acyl-CoA N-acyltransferase activity	MF
GO:0021873	1	1	0.0793669265681369	forebrain neuroblast division	BP
GO:0022616	1	1	0.0793669265681369	DNA strand elongation	BP
GO:0030298	1	1	0.0793669265681369	receptor signaling protein tyrosine kinase activator activity	MF
GO:0030389	1	1	0.0793669265681369	fructosamine metabolic process	BP
GO:0030491	1	1	0.0793669265681369	heteroduplex formation	BP
GO:0030526	1	1	0.0793669265681369	granulocyte macrophage colony-stimulating factor receptor complex	CC
GO:0030892	1	1	0.0793669265681369	mitotic cohesin complex	CC
GO:0031103	1	1	0.0793669265681369	axon regeneration	BP
GO:0031205	1	1	0.0793669265681369	endoplasmic reticulum Sec complex	CC
GO:0031248	1	1	0.0793669265681369	protein acetyltransferase complex	CC
GO:0031379	1	1	0.0793669265681369	RNA-directed RNA polymerase complex	CC
GO:0031401	1	1	0.0793669265681369	positive regulation of protein modification process	BP
GO:0031702	1	1	0.0793669265681369	type 1 angiotensin receptor binding	MF
GO:0031959	1	1	0.0793669265681369	mineralocorticoid receptor signaling pathway	BP
GO:0032203	1	1	0.0793669265681369	telomere formation via telomerase	BP
GO:0032342	1	1	0.0793669265681369	aldosterone biosynthetic process	BP
GO:0032348	1	1	0.0793669265681369	negative regulation of aldosterone biosynthetic process	BP
GO:0032406	1	1	0.0793669265681369	MutLbeta complex binding	MF
GO:0032408	1	1	0.0793669265681369	MutSbeta complex binding	MF
GO:0032534	1	1	0.0793669265681369	regulation of microvillus assembly	BP
GO:0032655	1	1	0.0793669265681369	regulation of interleukin-12 production	BP
GO:0032745	1	1	0.0793669265681369	positive regulation of interleukin-21 production	BP
GO:0032984	1	1	0.0793669265681369	protein-containing complex disassembly	BP
GO:0033038	1	1	0.0793669265681369	bitter taste receptor activity	MF
GO:0033194	1	1	0.0793669265681369	response to hydroperoxide	BP
GO:0033678	1	1	0.0793669265681369	5'-3' DNA/RNA helicase activity	MF
GO:0033878	1	1	0.0793669265681369	hormone-sensitive lipase activity	MF
GO:0034050	1	1	0.0793669265681369	programmed cell death induced by symbiont	BP
GO:0034085	1	1	0.0793669265681369	establishment of sister chromatid cohesion	BP
GO:0034337	1	1	0.0793669265681369	RNA folding	BP
GO:0034508	1	1	0.0793669265681369	centromere complex assembly	BP
GO:0034651	1	1	0.0793669265681369	cortisol biosynthetic process	BP
GO:0034722	1	1	0.0793669265681369	gamma-glutamyl-peptidase activity	MF
GO:0035039	1	1	0.0793669265681369	male pronucleus assembly	BP
GO:0035080	1	1	0.0793669265681369	heat shock-mediated polytene chromosome puffing	BP
GO:0035401	1	1	0.0793669265681369	histone kinase activity (H3-Y41 specific)	MF
GO:0035409	1	1	0.0793669265681369	histone H3-Y41 phosphorylation	BP
GO:0035437	1	1	0.0793669265681369	maintenance of protein localization in endoplasmic reticulum	BP
GO:0035583	1	1	0.0793669265681369	sequestering of TGFbeta in extracellular matrix	BP
GO:0035649	1	1	0.0793669265681369	Nrd1 complex	CC
GO:0035722	1	1	0.0793669265681369	interleukin-12-mediated signaling pathway	BP
GO:0035795	1	1	0.0793669265681369	negative regulation of mitochondrial membrane permeability	BP
GO:0035807	1	1	0.0793669265681369	positive regulation of blood coagulation in other organism	BP
GO:0035967	1	1	0.0793669265681369	cellular response to topologically incorrect protein	BP
GO:0036016	1	1	0.0793669265681369	cellular response to interleukin-3	BP
GO:0036035	1	1	0.0793669265681369	osteoclast development	BP
GO:0036298	1	1	0.0793669265681369	recombinational interstrand cross-link repair	BP
GO:0036377	1	1	0.0793669265681369	arbuscular mycorrhizal association	BP
GO:0038065	1	1	0.0793669265681369	collagen-activated signaling pathway	BP
GO:0038157	1	1	0.0793669265681369	granulocyte-macrophage colony-stimulating factor signaling pathway	BP
GO:0042022	1	1	0.0793669265681369	interleukin-12 receptor complex	CC
GO:0042401	1	1	0.0793669265681369	cellular biogenic amine biosynthetic process	BP
GO:0042441	1	1	0.0793669265681369	eye pigment metabolic process	BP
GO:0042627	1	1	0.0793669265681369	chylomicron	CC
GO:0042635	1	1	0.0793669265681369	positive regulation of hair cycle	BP
GO:0042706	1	1	0.0793669265681369	eye photoreceptor cell fate commitment	BP
GO:0042720	1	1	0.0793669265681369	mitochondrial inner membrane peptidase complex	CC
GO:0042748	1	1	0.0793669265681369	circadian sleep/wake cycle, non-REM sleep	BP
GO:0042758	1	1	0.0793669265681369	long-chain fatty acid catabolic process	BP
GO:0042906	1	1	0.0793669265681369	xanthine transport	BP
GO:0042907	1	1	0.0793669265681369	xanthine transmembrane transporter activity	MF
GO:0042976	1	1	0.0793669265681369	activation of Janus kinase activity	BP
GO:0043242	1	1	0.0793669265681369	negative regulation of protein-containing complex disassembly	BP
GO:0043461	1	1	0.0793669265681369	proton-transporting ATP synthase complex assembly	BP
GO:0043506	1	1	0.0793669265681369	regulation of JUN kinase activity	BP
GO:0043843	1	1	0.0793669265681369	ADP-specific glucokinase activity	MF
GO:0043934	1	1	0.0793669265681369	sporulation	BP
GO:0044275	1	1	0.0793669265681369	cellular carbohydrate catabolic process	BP
GO:0044469	1	1	0.0793669265681369	envenomation resulting in positive regulation of blood coagulation in other organism	BP
GO:0044878	1	1	0.0793669265681369	mitotic cytokinesis checkpoint signaling	BP
GO:0045129	1	1	0.0793669265681369	NAD-independent histone deacetylase activity	MF
GO:0045655	1	1	0.0793669265681369	regulation of monocyte differentiation	BP
GO:0045769	1	1	0.0793669265681369	negative regulation of asymmetric cell division	BP
GO:0045822	1	1	0.0793669265681369	negative regulation of heart contraction	BP
GO:0046008	1	1	0.0793669265681369	regulation of female receptivity, post-mating	BP
GO:0046040	1	1	0.0793669265681369	IMP metabolic process	BP
GO:0046081	1	1	0.0793669265681369	dUTP catabolic process	BP
GO:0046324	1	1	0.0793669265681369	regulation of glucose import	BP
GO:0046496	1	1	0.0793669265681369	nicotinamide nucleotide metabolic process	BP
GO:0046900	1	1	0.0793669265681369	tetrahydrofolylpolyglutamate metabolic process	BP
GO:0046951	1	1	0.0793669265681369	ketone body biosynthetic process	BP
GO:0047453	1	1	0.0793669265681369	ATP-dependent NAD(P)H-hydrate dehydratase activity	MF
GO:0047611	1	1	0.0793669265681369	acetylspermidine deacetylase activity	MF
GO:0047875	1	1	0.0793669265681369	ecdysone oxidase activity	MF
GO:0048054	1	1	0.0793669265681369	R2/R5 cell differentiation	BP
GO:0048256	1	1	0.0793669265681369	flap endonuclease activity	MF
GO:0048297	1	1	0.0793669265681369	negative regulation of isotype switching to IgA isotypes	BP
GO:0048337	1	1	0.0793669265681369	positive regulation of mesodermal cell fate specification	BP
GO:0048531	1	1	0.0793669265681369	beta-1,3-galactosyltransferase activity	MF
GO:0048770	1	1	0.0793669265681369	pigment granule	CC
GO:0048858	1	1	0.0793669265681369	cell projection morphogenesis	BP
GO:0050023	1	1	0.0793669265681369	L-fuconate dehydratase activity	MF
GO:0050145	1	1	0.0793669265681369	nucleoside monophosphate kinase activity	MF
GO:0050146	1	1	0.0793669265681369	nucleoside phosphotransferase activity	MF
GO:0050255	1	1	0.0793669265681369	ribitol 2-dehydrogenase activity	MF
GO:0050302	1	1	0.0793669265681369	indole-3-acetaldehyde oxidase activity	MF
GO:0050427	1	1	0.0793669265681369	3'-phosphoadenosine 5'-phosphosulfate metabolic process	BP
GO:0050434	1	1	0.0793669265681369	positive regulation of viral transcription	BP
GO:0050483	1	1	0.0793669265681369	IMP 5'-nucleotidase activity	MF
GO:0050484	1	1	0.0793669265681369	GMP 5'-nucleotidase activity	MF
GO:0050851	1	1	0.0793669265681369	antigen receptor-mediated signaling pathway	BP
GO:0050853	1	1	0.0793669265681369	B cell receptor signaling pathway	BP
GO:0050861	1	1	0.0793669265681369	positive regulation of B cell receptor signaling pathway	BP
GO:0050867	1	1	0.0793669265681369	positive regulation of cell activation	BP
GO:0050951	1	1	0.0793669265681369	sensory perception of temperature stimulus	BP
GO:0050960	1	1	0.0793669265681369	detection of temperature stimulus involved in thermoception	BP
GO:0050968	1	1	0.0793669265681369	detection of chemical stimulus involved in sensory perception of pain	BP
GO:0051032	1	1	0.0793669265681369	nucleic acid transmembrane transporter activity	MF
GO:0051142	1	1	0.0793669265681369	positive regulation of NK T cell proliferation	BP
GO:0051155	1	1	0.0793669265681369	positive regulation of striated muscle cell differentiation	BP
GO:0051261	1	1	0.0793669265681369	protein depolymerization	BP
GO:0051267	1	1	0.0793669265681369	CP2 mannose-ethanolamine phosphotransferase activity	MF
GO:0051385	1	1	0.0793669265681369	response to mineralocorticoid	BP
GO:0051438	1	1	0.0793669265681369	regulation of ubiquitin-protein transferase activity	BP
GO:0051615	1	1	0.0793669265681369	histamine uptake	BP
GO:0051653	1	1	0.0793669265681369	spindle localization	BP
GO:0051788	1	1	0.0793669265681369	response to misfolded protein	BP
GO:0051908	1	1	0.0793669265681369	double-stranded DNA 5'-3' exodeoxyribonuclease activity	MF
GO:0052381	1	1	0.0793669265681369	tRNA dimethylallyltransferase activity	MF
GO:0052855	1	1	0.0793669265681369	ADP-dependent NAD(P)H-hydrate dehydratase activity	MF
GO:0060031	1	1	0.0793669265681369	mediolateral intercalation	BP
GO:0060159	1	1	0.0793669265681369	regulation of dopamine receptor signaling pathway	BP
GO:0060333	1	1	0.0793669265681369	interferon-gamma-mediated signaling pathway	BP
GO:0060346	1	1	0.0793669265681369	bone trabecula formation	BP
GO:0060379	1	1	0.0793669265681369	cardiac muscle cell myoblast differentiation	BP
GO:0060386	1	1	0.0793669265681369	synapse assembly involved in innervation	BP
GO:0060399	1	1	0.0793669265681369	positive regulation of growth hormone receptor signaling pathway	BP
GO:0060478	1	1	0.0793669265681369	acrosomal vesicle exocytosis	BP
GO:0060536	1	1	0.0793669265681369	cartilage morphogenesis	BP
GO:0060620	1	1	0.0793669265681369	regulation of cholesterol import	BP
GO:0060806	1	1	0.0793669265681369	negative regulation of cell differentiation involved in embryonic placenta development	BP
GO:0060830	1	1	0.0793669265681369	ciliary receptor clustering involved in smoothened signaling pathway	BP
GO:0061029	1	1	0.0793669265681369	eyelid development in camera-type eye	BP
GO:0061180	1	1	0.0793669265681369	mammary gland epithelium development	BP
GO:0061314	1	1	0.0793669265681369	Notch signaling involved in heart development	BP
GO:0061470	1	1	0.0793669265681369	T follicular helper cell differentiation	BP
GO:0061738	1	1	0.0793669265681369	late endosomal microautophagy	BP
GO:0061776	1	1	0.0793669265681369	topological DNA co-entrapment activity	MF
GO:0062022	1	1	0.0793669265681369	mitotic cohesin ssDNA (lagging strand) loading	BP
GO:0062103	1	1	0.0793669265681369	double-stranded RNA biosynthetic process	BP
GO:0070500	1	1	0.0793669265681369	poly-gamma-glutamate metabolic process	BP
GO:0070665	1	1	0.0793669265681369	positive regulation of leukocyte proliferation	BP
GO:0070671	1	1	0.0793669265681369	response to interleukin-12	BP
GO:0070674	1	1	0.0793669265681369	hypoxanthine dehydrogenase activity	MF
GO:0070691	1	1	0.0793669265681369	P-TEFb complex	CC
GO:0070716	1	1	0.0793669265681369	mismatch repair involved in maintenance of fidelity involved in DNA-dependent DNA replication	BP
GO:0070731	1	1	0.0793669265681369	cGMP transport	BP
GO:0070757	1	1	0.0793669265681369	interleukin-35-mediated signaling pathway	BP
GO:0070845	1	1	0.0793669265681369	polyubiquitinated misfolded protein transport	BP
GO:0070846	1	1	0.0793669265681369	Hsp90 deacetylation	BP
GO:0070900	1	1	0.0793669265681369	mitochondrial tRNA modification	BP
GO:0070975	1	1	0.0793669265681369	FHA domain binding	MF
GO:0071163	1	1	0.0793669265681369	DNA replication preinitiation complex assembly	BP
GO:0071386	1	1	0.0793669265681369	cellular response to corticosterone stimulus	BP
GO:0071618	1	1	0.0793669265681369	lysophosphatidylethanolamine acyltransferase activity	MF
GO:0072320	1	1	0.0793669265681369	volume-sensitive chloride channel activity	MF
GO:0072536	1	1	0.0793669265681369	interleukin-23 receptor complex	CC
GO:0072584	1	1	0.0793669265681369	caveolin-mediated endocytosis	BP
GO:0085042	1	1	0.0793669265681369	periarbuscular membrane	CC
GO:0090327	1	1	0.0793669265681369	negative regulation of locomotion involved in locomotory behavior	BP
GO:0090597	1	1	0.0793669265681369	nematode male tail mating organ morphogenesis	BP
GO:0090648	1	1	0.0793669265681369	response to environmental enrichment	BP
GO:0090661	1	1	0.0793669265681369	box H/ACA telomerase RNP complex	CC
GO:0090671	1	1	0.0793669265681369	telomerase RNA localization to Cajal body	BP
GO:0090730	1	1	0.0793669265681369	Las1 complex	CC
GO:0097196	1	1	0.0793669265681369	Shu complex	CC
GO:0097229	1	1	0.0793669265681369	sperm end piece	CC
GO:0097296	1	1	0.0793669265681369	activation of cysteine-type endopeptidase activity involved in apoptotic signaling pathway	BP
GO:0097604	1	1	0.0793669265681369	temperature-gated cation channel activity	MF
GO:0098532	1	1	0.0793669265681369	histone H3-K27 trimethylation	BP
GO:0098633	1	1	0.0793669265681369	collagen fibril binding	MF
GO:0098680	1	1	0.0793669265681369	template-free RNA nucleotidyltransferase	MF
GO:0099563	1	1	0.0793669265681369	modification of synaptic structure	BP
GO:0102258	1	1	0.0793669265681369	1,3-diacylglycerol acylhydrolase activity	MF
GO:0102259	1	1	0.0793669265681369	1,2-diacylglycerol acylhydrolase activity	MF
GO:0106047	1	1	0.0793669265681369	polyamine deacetylation	BP
GO:0106048	1	1	0.0793669265681369	spermidine deacetylation	BP
GO:0106073	1	1	0.0793669265681369	dolichyl pyrophosphate Glc2Man9GlcNAc2 alpha-1,2-glucosyltransferase activity	MF
GO:0106245	1	1	0.0793669265681369	L-serine-phosphatidylethanolamine phosphatidyltransferase activity	MF
GO:0106258	1	1	0.0793669265681369	L-serine-phosphatidylcholine phosphatidyltransferase activity	MF
GO:0110051	1	1	0.0793669265681369	metabolite repair	BP
GO:0120161	1	1	0.0793669265681369	regulation of cold-induced thermogenesis	BP
GO:0140259	1	1	0.0793669265681369	PRC1 complex binding	MF
GO:0140463	1	1	0.0793669265681369	chromatin-protein adaptor	MF
GO:0140585	1	1	0.0793669265681369	promoter-enhancer loop anchoring activity	MF
GO:0140588	1	1	0.0793669265681369	chromatin looping	BP
GO:1900035	1	1	0.0793669265681369	negative regulation of cellular response to heat	BP
GO:1900114	1	1	0.0793669265681369	positive regulation of histone H3-K9 trimethylation	BP
GO:1900195	1	1	0.0793669265681369	positive regulation of oocyte maturation	BP
GO:1901163	1	1	0.0793669265681369	regulation of trophoblast cell migration	BP
GO:1901256	1	1	0.0793669265681369	regulation of macrophage colony-stimulating factor production	BP
GO:1901300	1	1	0.0793669265681369	positive regulation of hydrogen peroxide-mediated programmed cell death	BP
GO:1901731	1	1	0.0793669265681369	positive regulation of platelet aggregation	BP
GO:1901836	1	1	0.0793669265681369	regulation of transcription of nucleolar large rRNA by RNA polymerase I	BP
GO:1901969	1	1	0.0793669265681369	positive regulation of polynucleotide 3'-phosphatase activity	BP
GO:1901972	1	1	0.0793669265681369	positive regulation of DNA-5-methylcytosine glycosylase activity	BP
GO:1902307	1	1	0.0793669265681369	positive regulation of sodium ion transmembrane transport	BP
GO:1902595	1	1	0.0793669265681369	regulation of DNA replication origin binding	BP
GO:1902626	1	1	0.0793669265681369	assembly of large subunit precursor of preribosome	BP
GO:1902728	1	1	0.0793669265681369	positive regulation of growth factor dependent skeletal muscle satellite cell proliferation	BP
GO:1902848	1	1	0.0793669265681369	negative regulation of neuronal signal transduction	BP
GO:1903538	1	1	0.0793669265681369	regulation of meiotic cell cycle process involved in oocyte maturation	BP
GO:1903542	1	1	0.0793669265681369	negative regulation of exosomal secretion	BP
GO:1903620	1	1	0.0793669265681369	positive regulation of transdifferentiation	BP
GO:1903704	1	1	0.0793669265681369	negative regulation of production of siRNA involved in RNA interference	BP
GO:1903716	1	1	0.0793669265681369	guanine transmembrane transport	BP
GO:1903895	1	1	0.0793669265681369	negative regulation of IRE1-mediated unfolded protein response	BP
GO:1904028	1	1	0.0793669265681369	positive regulation of collagen fibril organization	BP
GO:1904071	1	1	0.0793669265681369	presynaptic active zone assembly	BP
GO:1904184	1	1	0.0793669265681369	positive regulation of pyruvate dehydrogenase activity	BP
GO:1904862	1	1	0.0793669265681369	inhibitory synapse assembly	BP
GO:1904867	1	1	0.0793669265681369	protein localization to Cajal body	BP
GO:1904903	1	1	0.0793669265681369	ESCRT III complex disassembly	BP
GO:1905206	1	1	0.0793669265681369	positive regulation of hydrogen peroxide-induced cell death	BP
GO:1905341	1	1	0.0793669265681369	negative regulation of protein localization to kinetochore	BP
GO:1905935	1	1	0.0793669265681369	positive regulation of cell fate determination	BP
GO:1905948	1	1	0.0793669265681369	ABC-type 3',5'-cyclic GMP transmembrane transporter activity	MF
GO:1990275	1	1	0.0793669265681369	preribosome binding	MF
GO:1990572	1	1	0.0793669265681369	TERT-RMRP complex	CC
GO:1990700	1	1	0.0793669265681369	nucleolar chromatin organization	BP
GO:1990935	1	1	0.0793669265681369	splicing factor binding	MF
GO:2000065	1	1	0.0793669265681369	negative regulation of cortisol biosynthetic process	BP
GO:2000104	1	1	0.0793669265681369	negative regulation of DNA-dependent DNA replication	BP
GO:2000105	1	1	0.0793669265681369	positive regulation of DNA-dependent DNA replication	BP
GO:2000270	1	1	0.0793669265681369	negative regulation of fibroblast apoptotic process	BP
GO:2000318	1	1	0.0793669265681369	positive regulation of T-helper 17 type immune response	BP
GO:2000341	1	1	0.0793669265681369	regulation of chemokine (C-X-C motif) ligand 2 production	BP
GO:2000344	1	1	0.0793669265681369	positive regulation of acrosome reaction	BP
GO:2000678	1	1	0.0793669265681369	negative regulation of transcription regulatory region DNA binding	BP
GO:2000706	1	1	0.0793669265681369	negative regulation of dense core granule biogenesis	BP
GO:2000740	1	1	0.0793669265681369	negative regulation of mesenchymal stem cell differentiation	BP
GO:2000798	1	1	0.0793669265681369	negative regulation of amniotic stem cell differentiation	BP
GO:2000810	1	1	0.0793669265681369	regulation of bicellular tight junction assembly	BP
GO:2001169	1	1	0.0793669265681369	regulation of ATP biosynthetic process	BP
GO:0034968	21	4	0.0798196566712597	histone lysine methylation	BP
GO:0060285	21	4	0.0798196566712597	cilium-dependent cell motility	BP
GO:0005509	257	27	0.0803100561944472	calcium ion binding	MF
GO:0000794	30	5	0.0847261293252178	condensed nuclear chromosome	CC
GO:0000976	68	9	0.0875240490255802	transcription cis-regulatory region binding	MF
GO:0006936	22	4	0.0917161771174914	muscle contraction	BP
GO:0016747	22	4	0.0917161771174914	acyltransferase activity, transferring groups other than amino-acyl groups	MF
GO:0008201	40	6	0.093459630198658	heparin binding	MF
GO:0006488	14	3	0.0939177166714449	dolichol-linked oligosaccharide biosynthetic process	BP
GO:0007565	14	3	0.0939177166714449	female pregnancy	BP
GO:0009117	14	3	0.0939177166714449	nucleotide metabolic process	BP
GO:0010608	14	3	0.0939177166714449	posttranscriptional regulation of gene expression	BP
GO:0060612	14	3	0.0939177166714449	adipose tissue development	BP
GO:0033674	31	5	0.0947622248793216	positive regulation of kinase activity	BP
GO:0050804	31	5	0.0947622248793216	modulation of chemical synaptic transmission	BP
GO:0005819	110	13	0.0951416714557583	spindle	CC
GO:0046872	2013	174	0.0985765123496258	metal ion binding	MF
GO:0030154	410	40	0.0987280077132247	cell differentiation	BP
GO:0001829	7	2	0.101128542016792	trophectodermal cell differentiation	BP
GO:0004317	7	2	0.101128542016792	3-hydroxypalmitoyl-[acyl-carrier-protein] dehydratase activity	MF
GO:0006415	7	2	0.101128542016792	translational termination	BP
GO:0007560	7	2	0.101128542016792	imaginal disc morphogenesis	BP
GO:0008659	7	2	0.101128542016792	(3R)-hydroxymyristoyl-[acyl-carrier-protein] dehydratase activity	MF
GO:0008693	7	2	0.101128542016792	3-hydroxydecanoyl-[acyl-carrier-protein] dehydratase activity	MF
GO:0010718	7	2	0.101128542016792	positive regulation of epithelial to mesenchymal transition	BP
GO:0010763	7	2	0.101128542016792	positive regulation of fibroblast migration	BP
GO:0015248	7	2	0.101128542016792	sterol transporter activity	MF
GO:0018990	7	2	0.101128542016792	ecdysis, chitin-based cuticle	BP
GO:0019171	7	2	0.101128542016792	3-hydroxyacyl-[acyl-carrier-protein] dehydratase activity	MF
GO:0030042	7	2	0.101128542016792	actin filament depolymerization	BP
GO:0030137	7	2	0.101128542016792	COPI-coated vesicle	CC
GO:0030151	7	2	0.101128542016792	molybdenum ion binding	MF
GO:0030240	7	2	0.101128542016792	skeletal muscle thin filament assembly	BP
GO:0030713	7	2	0.101128542016792	ovarian follicle cell stalk formation	BP
GO:0031464	7	2	0.101128542016792	Cul4A-RING E3 ubiquitin ligase complex	CC
GO:0032787	7	2	0.101128542016792	monocarboxylic acid metabolic process	BP
GO:0035290	7	2	0.101128542016792	trunk segmentation	BP
GO:0036396	7	2	0.101128542016792	RNA N6-methyladenosine methyltransferase complex	CC
GO:0043085	7	2	0.101128542016792	positive regulation of catalytic activity	BP
GO:0044729	7	2	0.101128542016792	hemi-methylated DNA-binding	MF
GO:0045948	7	2	0.101128542016792	positive regulation of translational initiation	BP
GO:0045956	7	2	0.101128542016792	positive regulation of calcium ion-dependent exocytosis	BP
GO:0047451	7	2	0.101128542016792	3-hydroxyoctanoyl-[acyl-carrier-protein] dehydratase activity	MF
GO:0070411	7	2	0.101128542016792	I-SMAD binding	MF
GO:0071398	7	2	0.101128542016792	cellular response to fatty acid	BP
GO:0090571	7	2	0.101128542016792	RNA polymerase II transcription repressor complex	CC
GO:0098684	7	2	0.101128542016792	photoreceptor ribbon synapse	CC
GO:1901224	7	2	0.101128542016792	positive regulation of NIK/NF-kappaB signaling	BP
GO:1990111	7	2	0.101128542016792	spermatoproteasome complex	CC
GO:0019903	41	6	0.102544479505919	protein phosphatase binding	MF
GO:0003713	101	12	0.102789881888357	transcription coactivator activity	MF
GO:0072659	101	12	0.102789881888357	protein localization to plasma membrane	BP
GO:0045860	23	4	0.104401445000047	positive regulation of protein kinase activity	BP
GO:0035861	32	5	0.10537402818232	site of double-strand break	CC
GO:0070161	401	39	0.105530487441355	anchoring junction	CC
GO:0007616	51	7	0.106339267155838	long-term memory	BP
GO:0061629	51	7	0.106339267155838	RNA polymerase II-specific DNA-binding transcription factor binding	MF
GO:0007417	102	12	0.108585500033519	central nervous system development	BP
GO:0000030	15	3	0.110774355179248	mannosyltransferase activity	MF
GO:0001671	15	3	0.110774355179248	ATPase activator activity	MF
GO:0004879	15	3	0.110774355179248	nuclear receptor activity	MF
GO:0035770	15	3	0.110774355179248	ribonucleoprotein granule	CC
GO:0045595	15	3	0.110774355179248	regulation of cell differentiation	BP
GO:0045669	15	3	0.110774355179248	positive regulation of osteoblast differentiation	BP
GO:0090543	15	3	0.110774355179248	Flemming body	CC
GO:0097502	15	3	0.110774355179248	mannosylation	BP
GO:0098586	15	3	0.110774355179248	cellular response to virus	BP
GO:0030317	42	6	0.112073255097409	flagellated sperm motility	BP
GO:0003677	910	82	0.115583985854152	DNA binding	MF
GO:0043204	62	8	0.115633158124062	perikaryon	CC
GO:0003730	33	5	0.116542744419187	mRNA 3'-UTR binding	MF
GO:0009898	33	5	0.116542744419187	cytoplasmic side of plasma membrane	CC
GO:0051276	33	5	0.116542744419187	chromosome organization	BP
GO:0005875	24	4	0.117835395320759	microtubule associated complex	CC
GO:0006513	24	4	0.117835395320759	protein monoubiquitination	BP
GO:0006891	24	4	0.117835395320759	intra-Golgi vesicle-mediated transport	BP
GO:0036126	24	4	0.117835395320759	sperm flagellum	CC
GO:0055037	83	10	0.12023442715828	recycling endosome	CC
GO:0030198	43	6	0.122034607892832	extracellular matrix organization	BP
GO:0042383	63	8	0.123817847398729	sarcolemma	CC
GO:0000038	8	2	0.127972789314386	very long-chain fatty acid metabolic process	BP
GO:0004315	8	2	0.127972789314386	3-oxoacyl-[acyl-carrier-protein] synthase activity	MF
GO:0004596	8	2	0.127972789314386	peptide alpha-N-acetyltransferase activity	MF
GO:0006337	8	2	0.127972789314386	nucleosome disassembly	BP
GO:0006465	8	2	0.127972789314386	signal peptide processing	BP
GO:0007259	8	2	0.127972789314386	receptor signaling pathway via JAK-STAT	BP
GO:0007488	8	2	0.127972789314386	histoblast morphogenesis	BP
GO:0008171	8	2	0.127972789314386	O-methyltransferase activity	MF
GO:0009536	8	2	0.127972789314386	plastid	CC
GO:0016836	8	2	0.127972789314386	hydro-lyase activity	MF
GO:0030050	8	2	0.127972789314386	vesicle transport along actin filament	BP
GO:0030241	8	2	0.127972789314386	skeletal muscle myosin thick filament assembly	BP
GO:0030500	8	2	0.127972789314386	regulation of bone mineralization	BP
GO:0030681	8	2	0.127972789314386	multimeric ribonuclease P complex	CC
GO:0030913	8	2	0.127972789314386	paranodal junction assembly	BP
GO:0031616	8	2	0.127972789314386	spindle pole centrosome	CC
GO:0032027	8	2	0.127972789314386	myosin light chain binding	MF
GO:0033204	8	2	0.127972789314386	ribonuclease P RNA binding	MF
GO:0033673	8	2	0.127972789314386	negative regulation of kinase activity	BP
GO:0034063	8	2	0.127972789314386	stress granule assembly	BP
GO:0035579	8	2	0.127972789314386	specific granule membrane	CC
GO:0042054	8	2	0.127972789314386	histone methyltransferase activity	MF
GO:0042067	8	2	0.127972789314386	establishment of ommatidial planar polarity	BP
GO:0042335	8	2	0.127972789314386	cuticle development	BP
GO:0043209	8	2	0.127972789314386	myelin sheath	CC
GO:0043226	8	2	0.127972789314386	organelle	CC
GO:0046326	8	2	0.127972789314386	positive regulation of glucose import	BP
GO:0047376	8	2	0.127972789314386	all-trans-retinyl-palmitate hydrolase, all-trans-retinol forming activity	MF
GO:0048132	8	2	0.127972789314386	female germ-line stem cell asymmetric division	BP
GO:0048148	8	2	0.127972789314386	behavioral response to cocaine	BP
GO:0052745	8	2	0.127972789314386	inositol phosphate phosphatase activity	MF
GO:0071549	8	2	0.127972789314386	cellular response to dexamethasone stimulus	BP
GO:0086046	8	2	0.127972789314386	membrane depolarization during SA node cell action potential	BP
GO:0009617	34	5	0.128246815774094	response to bacterium	BP
GO:0031507	34	5	0.128246815774094	heterochromatin assembly	BP
GO:0000289	16	3	0.128684741441035	nuclear-transcribed mRNA poly(A) tail shortening	BP
GO:0005977	16	3	0.128684741441035	glycogen metabolic process	BP
GO:0007614	16	3	0.128684741441035	short-term memory	BP
GO:0030017	16	3	0.128684741441035	sarcomere	CC
GO:0045199	16	3	0.128684741441035	maintenance of epithelial cell apical/basal polarity	BP
GO:0043565	161	17	0.13767549802294	sequence-specific DNA binding	MF
GO:0031514	96	11	0.138059885860561	motile cilium	CC
GO:0008234	75	9	0.138205426411155	cysteine-type peptidase activity	MF
GO:0019898	35	5	0.140462225184302	extrinsic component of membrane	CC
GO:0003678	55	7	0.14296458276534	DNA helicase activity	MF
GO:0007264	45	6	0.143201076451282	small GTPase mediated signal transduction	BP
GO:0005703	26	4	0.146768622572103	polytene chromosome puff	CC
GO:0005901	26	4	0.146768622572103	caveola	CC
GO:0045467	26	4	0.146768622572103	R7 cell development	BP
GO:0048172	17	3	0.14753332062398	regulation of short-term neuronal synaptic plasticity	BP
GO:0000977	141	15	0.149355804822849	RNA polymerase II transcription regulatory region sequence-specific DNA binding	MF
GO:0000010	2	1	0.152443248272109	trans-hexaprenyltranstransferase activity	MF
GO:0000018	2	1	0.152443248272109	regulation of DNA recombination	BP
GO:0000095	2	1	0.152443248272109	S-adenosyl-L-methionine transmembrane transporter activity	MF
GO:0000495	2	1	0.152443248272109	box H/ACA RNA 3'-end processing	BP
GO:0000836	2	1	0.152443248272109	Hrd1p ubiquitin ligase complex	CC
GO:0000958	2	1	0.152443248272109	mitochondrial mRNA catabolic process	BP
GO:0000965	2	1	0.152443248272109	mitochondrial RNA 3'-end processing	BP
GO:0001886	2	1	0.152443248272109	endothelial cell morphogenesis	BP
GO:0002165	2	1	0.152443248272109	instar larval or pupal development	BP
GO:0002191	2	1	0.152443248272109	cap-dependent translational initiation	BP
GO:0002237	2	1	0.152443248272109	response to molecule of bacterial origin	BP
GO:0002793	2	1	0.152443248272109	positive regulation of peptide secretion	BP
GO:0002803	2	1	0.152443248272109	positive regulation of antibacterial peptide production	BP
GO:0002903	2	1	0.152443248272109	negative regulation of B cell apoptotic process	BP
GO:0003198	2	1	0.152443248272109	epithelial to mesenchymal transition involved in endocardial cushion formation	BP
GO:0003711	2	1	0.152443248272109	transcription elongation regulator activity	MF
GO:0003846	2	1	0.152443248272109	2-acylglycerol O-acyltransferase activity	MF
GO:0003847	2	1	0.152443248272109	1-alkyl-2-acetylglycerophosphocholine esterase activity	MF
GO:0003853	2	1	0.152443248272109	2-methylacyl-CoA dehydrogenase activity	MF
GO:0004060	2	1	0.152443248272109	arylamine N-acetyltransferase activity	MF
GO:0004771	2	1	0.152443248272109	sterol esterase activity	MF
GO:0004814	2	1	0.152443248272109	arginine-tRNA ligase activity	MF
GO:0004827	2	1	0.152443248272109	proline-tRNA ligase activity	MF
GO:0004948	2	1	0.152443248272109	calcitonin receptor activity	MF
GO:0005307	2	1	0.152443248272109	choline:sodium symporter activity	MF
GO:0005522	2	1	0.152443248272109	profilin binding	MF
GO:0005582	2	1	0.152443248272109	collagen type XV trimer	CC
GO:0005785	2	1	0.152443248272109	signal recognition particle receptor complex	CC
GO:0006068	2	1	0.152443248272109	ethanol catabolic process	BP
GO:0006208	2	1	0.152443248272109	pyrimidine nucleobase catabolic process	BP
GO:0006212	2	1	0.152443248272109	uracil catabolic process	BP
GO:0006273	2	1	0.152443248272109	lagging strand elongation	BP
GO:0006363	2	1	0.152443248272109	termination of RNA polymerase I transcription	BP
GO:0006420	2	1	0.152443248272109	arginyl-tRNA aminoacylation	BP
GO:0006433	2	1	0.152443248272109	prolyl-tRNA aminoacylation	BP
GO:0006525	2	1	0.152443248272109	arginine metabolic process	BP
GO:0006550	2	1	0.152443248272109	isoleucine catabolic process	BP
GO:0006659	2	1	0.152443248272109	phosphatidylserine biosynthetic process	BP
GO:0006682	2	1	0.152443248272109	galactosylceramide biosynthetic process	BP
GO:0006817	2	1	0.152443248272109	phosphate ion transport	BP
GO:0007213	2	1	0.152443248272109	G protein-coupled acetylcholine receptor signaling pathway	BP
GO:0007593	2	1	0.152443248272109	chitin-based cuticle sclerotization	BP
GO:0008226	2	1	0.152443248272109	tyramine receptor activity	MF
GO:0008275	2	1	0.152443248272109	gamma-tubulin small complex	CC
GO:0008482	2	1	0.152443248272109	sulfite oxidase activity	MF
GO:0008499	2	1	0.152443248272109	UDP-galactose:beta-N-acetylglucosamine beta-1,3-galactosyltransferase activity	MF
GO:0008631	2	1	0.152443248272109	intrinsic apoptotic signaling pathway in response to oxidative stress	BP
GO:0009506	2	1	0.152443248272109	plasmodesma	CC
GO:0010587	2	1	0.152443248272109	miRNA catabolic process	BP
GO:0010631	2	1	0.152443248272109	epithelial cell migration	BP
GO:0010874	2	1	0.152443248272109	regulation of cholesterol efflux	BP
GO:0014722	2	1	0.152443248272109	regulation of skeletal muscle contraction by calcium ion signaling	BP
GO:0014832	2	1	0.152443248272109	urinary bladder smooth muscle contraction	BP
GO:0014894	2	1	0.152443248272109	response to denervation involved in regulation of muscle adaptation	BP
GO:0015695	2	1	0.152443248272109	organic cation transport	BP
GO:0015803	2	1	0.152443248272109	branched-chain amino acid transport	BP
GO:0015805	2	1	0.152443248272109	S-adenosyl-L-methionine transport	BP
GO:0015949	2	1	0.152443248272109	nucleobase-containing small molecule interconversion	BP
GO:0016254	2	1	0.152443248272109	preassembly of GPI anchor in ER membrane	BP
GO:0016263	2	1	0.152443248272109	glycoprotein-N-acetylgalactosamine 3-beta-galactosyltransferase activity	MF
GO:0016267	2	1	0.152443248272109	O-glycan processing, core 1	BP
GO:0016480	2	1	0.152443248272109	negative regulation of transcription by RNA polymerase III	BP
GO:0016907	2	1	0.152443248272109	G protein-coupled acetylcholine receptor activity	MF
GO:0016937	2	1	0.152443248272109	short-branched-chain-acyl-CoA dehydrogenase activity	MF
GO:0018820	2	1	0.152443248272109	cyanamide hydratase activity	MF
GO:0030020	2	1	0.152443248272109	extracellular matrix structural constituent conferring tensile strength	MF
GO:0030896	2	1	0.152443248272109	checkpoint clamp complex	CC
GO:0031076	2	1	0.152443248272109	embryonic camera-type eye development	BP
GO:0031087	2	1	0.152443248272109	deadenylation-independent decapping of nuclear-transcribed mRNA	BP
GO:0031120	2	1	0.152443248272109	snRNA pseudouridine synthesis	BP
GO:0032000	2	1	0.152443248272109	positive regulation of fatty acid beta-oxidation	BP
GO:0032279	2	1	0.152443248272109	asymmetric synapse	CC
GO:0032466	2	1	0.152443248272109	negative regulation of cytokinesis	BP
GO:0032516	2	1	0.152443248272109	positive regulation of phosphoprotein phosphatase activity	BP
GO:0032680	2	1	0.152443248272109	regulation of tumor necrosis factor production	BP
GO:0032740	2	1	0.152443248272109	positive regulation of interleukin-17 production	BP
GO:0032777	2	1	0.152443248272109	Piccolo NuA4 histone acetyltransferase complex	CC
GO:0032897	2	1	0.152443248272109	negative regulation of viral transcription	BP
GO:0033063	2	1	0.152443248272109	Rad51B-Rad51C-Rad51D-XRCC2 complex	CC
GO:0033130	2	1	0.152443248272109	acetylcholine receptor binding	MF
GO:0033152	2	1	0.152443248272109	immunoglobulin V(D)J recombination	BP
GO:0033262	2	1	0.152443248272109	regulation of nuclear cell cycle DNA replication	BP
GO:0034418	2	1	0.152443248272109	urate biosynthetic process	BP
GO:0034513	2	1	0.152443248272109	box H/ACA snoRNA binding	MF
GO:0034990	2	1	0.152443248272109	nuclear mitotic cohesin complex	CC
GO:0035062	2	1	0.152443248272109	omega speckle	CC
GO:0035404	2	1	0.152443248272109	histone-serine phosphorylation	BP
GO:0035865	2	1	0.152443248272109	cellular response to potassium ion	BP
GO:0035881	2	1	0.152443248272109	amacrine cell differentiation	BP
GO:0036152	2	1	0.152443248272109	phosphatidylethanolamine acyl-chain remodeling	BP
GO:0036269	2	1	0.152443248272109	swimming behavior	BP
GO:0036324	2	1	0.152443248272109	vascular endothelial growth factor receptor-2 signaling pathway	BP
GO:0038128	2	1	0.152443248272109	ERBB2 signaling pathway	BP
GO:0042321	2	1	0.152443248272109	negative regulation of circadian sleep/wake cycle, sleep	BP
GO:0042395	2	1	0.152443248272109	ecdysis, collagen and cuticulin-based cuticle	BP
GO:0042429	2	1	0.152443248272109	serotonin catabolic process	BP
GO:0042531	2	1	0.152443248272109	positive regulation of tyrosine phosphorylation of STAT protein	BP
GO:0042903	2	1	0.152443248272109	tubulin deacetylase activity	MF
GO:0043056	2	1	0.152443248272109	forward locomotion	BP
GO:0043203	2	1	0.152443248272109	axon hillock	CC
GO:0043224	2	1	0.152443248272109	nuclear SCF ubiquitin ligase complex	CC
GO:0043422	2	1	0.152443248272109	protein kinase B binding	MF
GO:0043657	2	1	0.152443248272109	host cell	CC
GO:0044027	2	1	0.152443248272109	hypermethylation of CpG island	BP
GO:0044323	2	1	0.152443248272109	retinoic acid-responsive element binding	MF
GO:0044818	2	1	0.152443248272109	mitotic G2/M transition checkpoint	BP
GO:0045025	2	1	0.152443248272109	mitochondrial degradosome	CC
GO:0045120	2	1	0.152443248272109	pronucleus	CC
GO:0045145	2	1	0.152443248272109	single-stranded DNA 5'-3' exodeoxyribonuclease activity	MF
GO:0045348	2	1	0.152443248272109	positive regulation of MHC class II biosynthetic process	BP
GO:0045598	2	1	0.152443248272109	regulation of fat cell differentiation	BP
GO:0045678	2	1	0.152443248272109	positive regulation of R7 cell differentiation	BP
GO:0046054	2	1	0.152443248272109	dGMP metabolic process	BP
GO:0046334	2	1	0.152443248272109	octopamine catabolic process	BP
GO:0046469	2	1	0.152443248272109	platelet activating factor metabolic process	BP
GO:0046485	2	1	0.152443248272109	ether lipid metabolic process	BP
GO:0046899	2	1	0.152443248272109	nucleoside triphosphate adenylate kinase activity	MF
GO:0047119	2	1	0.152443248272109	2-methyl-branched-chain-enoyl-CoA reductase activity	MF
GO:0048408	2	1	0.152443248272109	epidermal growth factor binding	MF
GO:0048668	2	1	0.152443248272109	collateral sprouting	BP
GO:0050347	2	1	0.152443248272109	trans-octaprenyltranstransferase activity	MF
GO:0050897	2	1	0.152443248272109	cobalt ion binding	MF
GO:0051428	2	1	0.152443248272109	peptide hormone receptor binding	MF
GO:0051598	2	1	0.152443248272109	meiotic recombination checkpoint signaling	BP
GO:0051646	2	1	0.152443248272109	mitochondrion localization	BP
GO:0051972	2	1	0.152443248272109	regulation of telomerase activity	BP
GO:0052717	2	1	0.152443248272109	tRNA-specific adenosine-34 deaminase activity	MF
GO:0052899	2	1	0.152443248272109	N(1),N(12)-diacetylspermine:oxygen oxidoreductase (3-acetamidopropanal-forming) activity	MF
GO:0052902	2	1	0.152443248272109	spermidine:oxygen oxidoreductase (3-aminopropanal-forming) activity	MF
GO:0052903	2	1	0.152443248272109	N1-acetylspermine:oxygen oxidoreductase (3-acetamidopropanal-forming) activity	MF
GO:0052904	2	1	0.152443248272109	N1-acetylspermidine:oxygen oxidoreductase (3-acetamidopropanal-forming) activity	MF
GO:0060419	2	1	0.152443248272109	heart growth	BP
GO:0060542	2	1	0.152443248272109	regulation of strand invasion	BP
GO:0060586	2	1	0.152443248272109	multicellular organismal iron ion homeostasis	BP
GO:0061055	2	1	0.152443248272109	myotome development	BP
GO:0061086	2	1	0.152443248272109	negative regulation of histone H3-K27 methylation	BP
GO:0061743	2	1	0.152443248272109	motor learning	BP
GO:0061775	2	1	0.152443248272109	cohesin loading activity	MF
GO:0061790	2	1	0.152443248272109	dense core granule docking	BP
GO:0070102	2	1	0.152443248272109	interleukin-6-mediated signaling pathway	BP
GO:0070200	2	1	0.152443248272109	establishment of protein localization to telomere	BP
GO:0070531	2	1	0.152443248272109	BRCA1-A complex	CC
GO:0070552	2	1	0.152443248272109	BRISC complex	CC
GO:0070633	2	1	0.152443248272109	transepithelial transport	BP
GO:0070734	2	1	0.152443248272109	histone H3-K27 methylation	BP
GO:0070836	2	1	0.152443248272109	caveola assembly	BP
GO:0070876	2	1	0.152443248272109	SOSS complex	CC
GO:0070935	2	1	0.152443248272109	3'-UTR-mediated mRNA stabilization	BP
GO:0070990	2	1	0.152443248272109	snRNP binding	MF
GO:0072708	2	1	0.152443248272109	response to sorbitol	BP
GO:0090611	2	1	0.152443248272109	ubiquitin-independent protein catabolic process via the multivesicular body sorting pathway	BP
GO:0090736	2	1	0.152443248272109	MATH domain binding	MF
GO:0097209	2	1	0.152443248272109	epidermal lamellar body	CC
GO:0097222	2	1	0.152443248272109	mitochondrial mRNA polyadenylation	BP
GO:0097224	2	1	0.152443248272109	sperm connecting piece	CC
GO:0097269	2	1	0.152443248272109	all-trans-decaprenyl-diphosphate synthase activity	MF
GO:0097362	2	1	0.152443248272109	MCM8-MCM9 complex	CC
GO:0097376	2	1	0.152443248272109	interneuron axon guidance	BP
GO:0098508	2	1	0.152443248272109	endothelial to hematopoietic transition	BP
GO:0098981	2	1	0.152443248272109	cholinergic synapse	CC
GO:0101026	2	1	0.152443248272109	mitotic nuclear membrane biogenesis	BP
GO:0102035	2	1	0.152443248272109	isobutyryl-CoA:FAD oxidoreductase activity	MF
GO:0110156	2	1	0.152443248272109	methylguanosine-cap decapping	BP
GO:0140496	2	1	0.152443248272109	gamma-tubulin complex binding	MF
GO:0140718	2	1	0.152443248272109	NA	NA
GO:0140751	2	1	0.152443248272109	NA	NA
GO:1900038	2	1	0.152443248272109	negative regulation of cellular response to hypoxia	BP
GO:1900424	2	1	0.152443248272109	regulation of defense response to bacterium	BP
GO:1900451	2	1	0.152443248272109	positive regulation of glutamate receptor signaling pathway	BP
GO:1901339	2	1	0.152443248272109	regulation of store-operated calcium channel activity	BP
GO:1901374	2	1	0.152443248272109	acetate ester transport	BP
GO:1901509	2	1	0.152443248272109	regulation of endothelial tube morphogenesis	BP
GO:1901693	2	1	0.152443248272109	negative regulation of compound eye retinal cell apoptotic process	BP
GO:1901888	2	1	0.152443248272109	regulation of cell junction assembly	BP
GO:1901897	2	1	0.152443248272109	regulation of relaxation of cardiac muscle	BP
GO:1901962	2	1	0.152443248272109	S-adenosyl-L-methionine transmembrane transport	BP
GO:1902037	2	1	0.152443248272109	negative regulation of hematopoietic stem cell differentiation	BP
GO:1902555	2	1	0.152443248272109	endoribonuclease complex	CC
GO:1902871	2	1	0.152443248272109	positive regulation of amacrine cell differentiation	BP
GO:1903203	2	1	0.152443248272109	regulation of oxidative stress-induced neuron death	BP
GO:1903220	2	1	0.152443248272109	positive regulation of malate dehydrogenase (decarboxylating) (NADP+) activity	BP
GO:1903608	2	1	0.152443248272109	protein localization to cytoplasmic stress granule	BP
GO:1904037	2	1	0.152443248272109	positive regulation of epithelial cell apoptotic process	BP
GO:1904749	2	1	0.152443248272109	regulation of protein localization to nucleolus	BP
GO:1904766	2	1	0.152443248272109	negative regulation of macroautophagy by TORC1 signaling	BP
GO:1905267	2	1	0.152443248272109	endonucleolytic cleavage involved in tRNA processing	BP
GO:1905550	2	1	0.152443248272109	regulation of protein localization to endoplasmic reticulum	BP
GO:2000232	2	1	0.152443248272109	regulation of rRNA processing	BP
GO:2000304	2	1	0.152443248272109	positive regulation of ceramide biosynthetic process	BP
GO:2000352	2	1	0.152443248272109	negative regulation of endothelial cell apoptotic process	BP
GO:2001236	2	1	0.152443248272109	regulation of extrinsic apoptotic signaling pathway	BP
GO:0050808	56	7	0.152961257965976	synapse organization	BP
GO:0009925	36	5	0.153162801346446	basal plasma membrane	CC
GO:0016616	46	6	0.154375331362254	oxidoreductase activity, acting on the CH-OH group of donors, NAD or NADP as acceptor	MF
GO:0000023	9	2	0.156221898210298	maltose metabolic process	BP
GO:0000154	9	2	0.156221898210298	rRNA modification	BP
GO:0000722	9	2	0.156221898210298	telomere maintenance via recombination	BP
GO:0001682	9	2	0.156221898210298	tRNA 5'-leader removal	BP
GO:0004526	9	2	0.156221898210298	ribonuclease P activity	MF
GO:0005658	9	2	0.156221898210298	alpha DNA polymerase:primase complex	CC
GO:0006584	9	2	0.156221898210298	catecholamine metabolic process	BP
GO:0006809	9	2	0.156221898210298	nitric oxide biosynthetic process	BP
GO:0008649	9	2	0.156221898210298	rRNA methyltransferase activity	MF
GO:0009314	9	2	0.156221898210298	response to radiation	BP
GO:0030126	9	2	0.156221898210298	COPI vesicle coat	CC
GO:0030174	9	2	0.156221898210298	regulation of DNA-dependent DNA replication initiation	BP
GO:0030332	9	2	0.156221898210298	cyclin binding	MF
GO:0032450	9	2	0.156221898210298	maltose alpha-glucosidase activity	MF
GO:0033993	9	2	0.156221898210298	response to lipid	BP
GO:0034511	9	2	0.156221898210298	U3 snoRNA binding	MF
GO:0034620	9	2	0.156221898210298	cellular response to unfolded protein	BP
GO:0042023	9	2	0.156221898210298	DNA endoreduplication	BP
GO:0048026	9	2	0.156221898210298	positive regulation of mRNA splicing, via spliceosome	BP
GO:0048854	9	2	0.156221898210298	brain morphogenesis	BP
GO:0051560	9	2	0.156221898210298	mitochondrial calcium ion homeostasis	BP
GO:0051967	9	2	0.156221898210298	negative regulation of synaptic transmission, glutamatergic	BP
GO:0097150	9	2	0.156221898210298	neuronal stem cell population maintenance	BP
GO:1901216	9	2	0.156221898210298	positive regulation of neuron death	BP
GO:1904385	9	2	0.156221898210298	cellular response to angiotensin	BP
GO:0006886	154	16	0.161251711558853	intracellular protein transport	BP
GO:0032092	27	4	0.162169701969962	positive regulation of protein binding	BP
GO:0003341	57	7	0.163272271633388	cilium movement	BP
GO:0038023	57	7	0.163272271633388	signaling receptor activity	MF
GO:0071456	37	5	0.166320521070346	cellular response to hypoxia	BP
GO:0006693	18	3	0.167203741229788	prostaglandin metabolic process	BP
GO:0030199	18	3	0.167203741229788	collagen fibril organization	BP
GO:0030534	18	3	0.167203741229788	adult behavior	BP
GO:0034587	18	3	0.167203741229788	piRNA metabolic process	BP
GO:0051592	18	3	0.167203741229788	response to calcium ion	BP
GO:0045087	133	14	0.168971421156305	innate immune response	BP
GO:0007156	58	7	0.173885058242014	homophilic cell adhesion via plasma membrane adhesion molecules	BP
GO:0034220	90	10	0.174940775009348	ion transmembrane transport	BP
GO:0006096	28	4	0.178124544203979	glycolytic process	BP
GO:0031672	28	4	0.178124544203979	A band	CC
GO:0048167	28	4	0.178124544203979	regulation of synaptic plasticity	BP
GO:0003725	38	5	0.179905805637867	double-stranded RNA binding	MF
GO:0043001	38	5	0.179905805637867	Golgi to plasma membrane protein transport	BP
GO:0000978	306	29	0.180588248259118	RNA polymerase II cis-regulatory region sequence-specific DNA binding	MF
GO:0000166	1217	105	0.18204144512675	nucleotide binding	MF
GO:0007399	260	25	0.182191290941669	nervous system development	BP
GO:0071013	102	11	0.184303356117725	catalytic step 2 spliceosome	CC
GO:0000049	59	7	0.18478622799358	tRNA binding	MF
GO:0051301	226	22	0.184997023589773	cell division	BP
GO:0001046	10	2	0.185484605142084	core promoter sequence-specific DNA binding	MF
GO:0002080	10	2	0.185484605142084	acrosomal membrane	CC
GO:0003283	10	2	0.185484605142084	atrial septum development	BP
GO:0004558	10	2	0.185484605142084	alpha-1,4-glucosidase activity	MF
GO:0007020	10	2	0.185484605142084	microtubule nucleation	BP
GO:0007091	10	2	0.185484605142084	metaphase/anaphase transition of mitotic cell cycle	BP
GO:0010216	10	2	0.185484605142084	maintenance of DNA methylation	BP
GO:0016574	10	2	0.185484605142084	histone ubiquitination	BP
GO:0022904	10	2	0.185484605142084	respiratory electron transport chain	BP
GO:0030008	10	2	0.185484605142084	TRAPP complex	CC
GO:0033292	10	2	0.185484605142084	T-tubule organization	BP
GO:0034704	10	2	0.185484605142084	calcium channel complex	CC
GO:0035518	10	2	0.185484605142084	histone H2A monoubiquitination	BP
GO:0042555	10	2	0.185484605142084	MCM complex	CC
GO:0043268	10	2	0.185484605142084	positive regulation of potassium ion transport	BP
GO:0045724	10	2	0.185484605142084	positive regulation of cilium assembly	BP
GO:0051279	10	2	0.185484605142084	regulation of release of sequestered calcium ion into cytosol	BP
GO:0051302	10	2	0.185484605142084	regulation of cell division	BP
GO:0060077	10	2	0.185484605142084	inhibitory synapse	CC
GO:0070072	10	2	0.185484605142084	vacuolar proton-transporting V-type ATPase complex assembly	BP
GO:0070972	10	2	0.185484605142084	protein localization to endoplasmic reticulum	BP
GO:0071481	10	2	0.185484605142084	cellular response to X-ray	BP
GO:0071560	10	2	0.185484605142084	cellular response to transforming growth factor beta stimulus	BP
GO:0086004	10	2	0.185484605142084	regulation of cardiac muscle cell contraction	BP
GO:0086005	10	2	0.185484605142084	ventricular cardiac muscle cell action potential	BP
GO:0086014	10	2	0.185484605142084	atrial cardiac muscle cell action potential	BP
GO:0086066	10	2	0.185484605142084	atrial cardiac muscle cell to AV node cell communication	BP
GO:0086070	10	2	0.185484605142084	SA node cell to atrial cardiac muscle cell communication	BP
GO:0090599	10	2	0.185484605142084	alpha-glucosidase activity	MF
GO:0098910	10	2	0.185484605142084	regulation of atrial cardiac muscle cell action potential	BP
GO:1901021	10	2	0.185484605142084	positive regulation of calcium ion transmembrane transporter activity	BP
GO:2000036	10	2	0.185484605142084	regulation of stem cell population maintenance	BP
GO:0045202	401	37	0.186719403189004	synapse	CC
GO:0009749	19	3	0.187580691228784	response to glucose	BP
GO:0016571	19	3	0.187580691228784	histone methylation	BP
GO:0019221	19	3	0.187580691228784	cytokine-mediated signaling pathway	BP
GO:0051453	19	3	0.187580691228784	regulation of intracellular pH	BP
GO:0051568	19	3	0.187580691228784	histone H3-K4 methylation	BP
GO:0070403	19	3	0.187580691228784	NAD+ binding	MF
GO:0016787	1257	108	0.190423121816722	hydrolase activity	MF
GO:0008237	114	12	0.192217492849896	metallopeptidase activity	MF
GO:0008233	379	35	0.193242718153347	peptidase activity	MF
GO:0008344	39	5	0.193887808351352	adult locomotory behavior	BP
GO:0015485	29	4	0.194579435223671	cholesterol binding	MF
GO:0030687	29	4	0.194579435223671	preribosome, large subunit precursor	CC
GO:0000785	171	17	0.197868961581765	chromatin	CC
GO:0005768	357	33	0.200054753514926	endosome	CC
GO:0045944	381	35	0.202043526691818	positive regulation of transcription by RNA polymerase II	BP
GO:0005815	161	16	0.207204210778001	microtubule organizing center	CC
GO:0051865	40	5	0.208234690944594	protein autoubiquitination	BP
GO:0007131	20	3	0.208551371291623	reciprocal meiotic recombination	BP
GO:0016203	20	3	0.208551371291623	muscle attachment	BP
GO:0032588	20	3	0.208551371291623	trans-Golgi network membrane	CC
GO:0035097	20	3	0.208551371291623	histone methyltransferase complex	CC
GO:0045766	20	3	0.208551371291623	positive regulation of angiogenesis	BP
GO:0098982	20	3	0.208551371291623	GABA-ergic synapse	CC
GO:0009410	83	9	0.210752629828521	response to xenobiotic stimulus	BP
GO:0000902	30	4	0.211479943823433	cell morphogenesis	BP
GO:0045727	30	4	0.211479943823433	positive regulation of translation	BP
GO:0000466	11	2	0.21542274809675	maturation of 5.8S rRNA from tricistronic rRNA transcript (SSU-rRNA, 5.8S rRNA, LSU-rRNA)	BP
GO:0002218	11	2	0.21542274809675	activation of innate immune response	BP
GO:0007292	11	2	0.21542274809675	female gamete generation	BP
GO:0010595	11	2	0.21542274809675	positive regulation of endothelial cell migration	BP
GO:0010881	11	2	0.21542274809675	regulation of cardiac muscle contraction by regulation of the release of sequestered calcium ion	BP
GO:0010882	11	2	0.21542274809675	regulation of cardiac muscle contraction by calcium ion signaling	BP
GO:0030015	11	2	0.21542274809675	CCR4-NOT core complex	CC
GO:0030100	11	2	0.21542274809675	regulation of endocytosis	BP
GO:0030326	11	2	0.21542274809675	embryonic limb morphogenesis	BP
GO:0031674	11	2	0.21542274809675	I band	CC
GO:0035098	11	2	0.21542274809675	ESC/E(Z) complex	CC
GO:0036309	11	2	0.21542274809675	protein localization to M-band	BP
GO:0036371	11	2	0.21542274809675	protein localization to T-tubule	BP
GO:0040017	11	2	0.21542274809675	positive regulation of locomotion	BP
GO:0042169	11	2	0.21542274809675	SH2 domain binding	MF
GO:0042274	11	2	0.21542274809675	ribosomal small subunit biogenesis	BP
GO:0043169	11	2	0.21542274809675	cation binding	MF
GO:0043280	11	2	0.21542274809675	positive regulation of cysteine-type endopeptidase activity involved in apoptotic process	BP
GO:0046686	11	2	0.21542274809675	response to cadmium ion	BP
GO:0050793	11	2	0.21542274809675	regulation of developmental process	BP
GO:0060395	11	2	0.21542274809675	SMAD protein signal transduction	BP
GO:0070863	11	2	0.21542274809675	positive regulation of protein exit from endoplasmic reticulum	BP
GO:1901019	11	2	0.21542274809675	regulation of calcium ion transmembrane transporter activity	BP
GO:2000010	11	2	0.21542274809675	positive regulation of protein localization to cell surface	BP
GO:0003690	51	6	0.215425791436004	double-stranded DNA binding	MF
GO:0007155	197	19	0.217931996328673	cell adhesion	BP
GO:0000171	3	1	0.2197268828523	ribonuclease MRP activity	MF
GO:0001216	3	1	0.2197268828523	DNA-binding transcription activator activity	MF
GO:0001555	3	1	0.2197268828523	oocyte growth	BP
GO:0001580	3	1	0.2197268828523	detection of chemical stimulus involved in sensory perception of bitter taste	BP
GO:0001588	3	1	0.2197268828523	dopamine neurotransmitter receptor activity, coupled via Gs	MF
GO:0001888	3	1	0.2197268828523	glucuronyl-galactosyl-proteoglycan 4-alpha-N-acetylglucosaminyltransferase activity	MF
GO:0001956	3	1	0.2197268828523	positive regulation of neurotransmitter secretion	BP
GO:0003990	3	1	0.2197268828523	acetylcholinesterase activity	MF
GO:0004711	3	1	0.2197268828523	ribosomal protein S6 kinase activity	MF
GO:0005003	3	1	0.2197268828523	ephrin receptor activity	MF
GO:0005004	3	1	0.2197268828523	GPI-linked ephrin receptor activity	MF
GO:0005005	3	1	0.2197268828523	transmembrane-ephrin receptor activity	MF
GO:0005068	3	1	0.2197268828523	transmembrane receptor protein tyrosine kinase adaptor activity	MF
GO:0005161	3	1	0.2197268828523	platelet-derived growth factor receptor binding	MF
GO:0005277	3	1	0.2197268828523	acetylcholine transmembrane transporter activity	MF
GO:0005496	3	1	0.2197268828523	steroid binding	MF
GO:0005859	3	1	0.2197268828523	muscle myosin complex	CC
GO:0006210	3	1	0.2197268828523	thymine catabolic process	BP
GO:0006266	3	1	0.2197268828523	DNA ligation	BP
GO:0006272	3	1	0.2197268828523	leading strand elongation	BP
GO:0006312	3	1	0.2197268828523	mitotic recombination	BP
GO:0006361	3	1	0.2197268828523	transcription initiation from RNA polymerase I promoter	BP
GO:0006386	3	1	0.2197268828523	termination of RNA polymerase III transcription	BP
GO:0007057	3	1	0.2197268828523	spindle assembly involved in female meiosis I	BP
GO:0007079	3	1	0.2197268828523	mitotic chromosome movement towards spindle pole	BP
GO:0007167	3	1	0.2197268828523	enzyme linked receptor protein signaling pathway	BP
GO:0007284	3	1	0.2197268828523	spermatogonial cell division	BP
GO:0008024	3	1	0.2197268828523	cyclin/CDK positive transcription elongation factor complex	CC
GO:0008205	3	1	0.2197268828523	ecdysone metabolic process	BP
GO:0008215	3	1	0.2197268828523	spermine metabolic process	BP
GO:0008242	3	1	0.2197268828523	omega peptidase activity	MF
GO:0008424	3	1	0.2197268828523	glycoprotein 6-alpha-L-fucosyltransferase activity	MF
GO:0009235	3	1	0.2197268828523	cobalamin metabolic process	BP
GO:0009247	3	1	0.2197268828523	glycolipid biosynthetic process	BP
GO:0010172	3	1	0.2197268828523	embryonic body morphogenesis	BP
GO:0010385	3	1	0.2197268828523	double-stranded methylated DNA binding	MF
GO:0010667	3	1	0.2197268828523	negative regulation of cardiac muscle cell apoptotic process	BP
GO:0010816	3	1	0.2197268828523	calcitonin catabolic process	BP
GO:0014032	3	1	0.2197268828523	neural crest cell development	BP
GO:0014075	3	1	0.2197268828523	response to amine	BP
GO:0016052	3	1	0.2197268828523	carbohydrate catabolic process	BP
GO:0016479	3	1	0.2197268828523	negative regulation of transcription by RNA polymerase I	BP
GO:0016531	3	1	0.2197268828523	copper chaperone activity	MF
GO:0016776	3	1	0.2197268828523	phosphotransferase activity, phosphate group as acceptor	MF
GO:0017076	3	1	0.2197268828523	purine nucleotide binding	MF
GO:0017117	3	1	0.2197268828523	single-stranded DNA-dependent ATP-dependent DNA helicase complex	CC
GO:0019094	3	1	0.2197268828523	pole plasm mRNA localization	BP
GO:0019372	3	1	0.2197268828523	lipoxygenase pathway	BP
GO:0021799	3	1	0.2197268828523	cerebral cortex radially oriented cell migration	BP
GO:0023041	3	1	0.2197268828523	neuronal signal transduction	BP
GO:0030047	3	1	0.2197268828523	actin modification	BP
GO:0030346	3	1	0.2197268828523	protein phosphatase 2B binding	MF
GO:0030506	3	1	0.2197268828523	ankyrin binding	MF
GO:0031069	3	1	0.2197268828523	hair follicle morphogenesis	BP
GO:0031093	3	1	0.2197268828523	platelet alpha granule lumen	CC
GO:0031110	3	1	0.2197268828523	regulation of microtubule polymerization or depolymerization	BP
GO:0031143	3	1	0.2197268828523	pseudopodium	CC
GO:0031213	3	1	0.2197268828523	RSF complex	CC
GO:0031415	3	1	0.2197268828523	NatA complex	CC
GO:0031416	3	1	0.2197268828523	NatB complex	CC
GO:0031429	3	1	0.2197268828523	box H/ACA snoRNP complex	CC
GO:0032407	3	1	0.2197268828523	MutSalpha complex binding	MF
GO:0032510	3	1	0.2197268828523	endosome to lysosome transport via multivesicular body sorting pathway	BP
GO:0032651	3	1	0.2197268828523	regulation of interleukin-1 beta production	BP
GO:0032731	3	1	0.2197268828523	positive regulation of interleukin-1 beta production	BP
GO:0032783	3	1	0.2197268828523	super elongation complex	CC
GO:0032819	3	1	0.2197268828523	positive regulation of natural killer cell proliferation	BP
GO:0032963	3	1	0.2197268828523	collagen metabolic process	BP
GO:0033119	3	1	0.2197268828523	negative regulation of RNA splicing	BP
GO:0033566	3	1	0.2197268828523	gamma-tubulin complex localization	BP
GO:0034959	3	1	0.2197268828523	endothelin maturation	BP
GO:0034983	3	1	0.2197268828523	peptidyl-lysine deacetylation	BP
GO:0035174	3	1	0.2197268828523	histone serine kinase activity	MF
GO:0035312	3	1	0.2197268828523	5'-3' exodeoxyribonuclease activity	MF
GO:0035563	3	1	0.2197268828523	positive regulation of chromatin binding	BP
GO:0035970	3	1	0.2197268828523	peptidyl-threonine dephosphorylation	BP
GO:0036149	3	1	0.2197268828523	phosphatidylinositol acyl-chain remodeling	BP
GO:0036449	3	1	0.2197268828523	microtubule minus-end	CC
GO:0038061	3	1	0.2197268828523	NIK/NF-kappaB signaling	BP
GO:0038092	3	1	0.2197268828523	nodal signaling pathway	BP
GO:0038180	3	1	0.2197268828523	nerve growth factor signaling pathway	BP
GO:0042117	3	1	0.2197268828523	monocyte activation	BP
GO:0042134	3	1	0.2197268828523	rRNA primary transcript binding	MF
GO:0042148	3	1	0.2197268828523	strand invasion	BP
GO:0042424	3	1	0.2197268828523	catecholamine catabolic process	BP
GO:0042471	3	1	0.2197268828523	ear morphogenesis	BP
GO:0042585	3	1	0.2197268828523	germinal vesicle	CC
GO:0043008	3	1	0.2197268828523	ATP-dependent protein binding	MF
GO:0044346	3	1	0.2197268828523	fibroblast apoptotic process	BP
GO:0044648	3	1	0.2197268828523	histone H3-K4 dimethylation	BP
GO:0045428	3	1	0.2197268828523	regulation of nitric oxide biosynthetic process	BP
GO:0045662	3	1	0.2197268828523	negative regulation of myoblast differentiation	BP
GO:0045841	3	1	0.2197268828523	negative regulation of mitotic metaphase/anaphase transition	BP
GO:0045955	3	1	0.2197268828523	negative regulation of calcium ion-dependent exocytosis	BP
GO:0046368	3	1	0.2197268828523	GDP-L-fucose metabolic process	BP
GO:0046761	3	1	0.2197268828523	viral budding from plasma membrane	BP
GO:0046921	3	1	0.2197268828523	alpha-(1->6)-fucosyltransferase activity	MF
GO:0046957	3	1	0.2197268828523	negative phototaxis	BP
GO:0046976	3	1	0.2197268828523	histone methyltransferase activity (H3-K27 specific)	MF
GO:0047275	3	1	0.2197268828523	glucosaminylgalactosylglucosylceramide beta-galactosyltransferase activity	MF
GO:0048156	3	1	0.2197268828523	tau protein binding	MF
GO:0048708	3	1	0.2197268828523	astrocyte differentiation	BP
GO:0048711	3	1	0.2197268828523	positive regulation of astrocyte differentiation	BP
GO:0050850	3	1	0.2197268828523	positive regulation of calcium-mediated signaling	BP
GO:0050873	3	1	0.2197268828523	brown fat cell differentiation	BP
GO:0051014	3	1	0.2197268828523	actin filament severing	BP
GO:0051044	3	1	0.2197268828523	positive regulation of membrane protein ectodomain proteolysis	BP
GO:0051169	3	1	0.2197268828523	nuclear transport	BP
GO:0051382	3	1	0.2197268828523	kinetochore assembly	BP
GO:0051661	3	1	0.2197268828523	maintenance of centrosome location	BP
GO:0051923	3	1	0.2197268828523	sulfation	BP
GO:0052894	3	1	0.2197268828523	norspermine:oxygen oxidoreductase activity	MF
GO:0052895	3	1	0.2197268828523	N1-acetylspermine:oxygen oxidoreductase (N1-acetylspermidine-forming) activity	MF
GO:0055123	3	1	0.2197268828523	digestive system development	BP
GO:0060253	3	1	0.2197268828523	negative regulation of glial cell proliferation	BP
GO:0060396	3	1	0.2197268828523	growth hormone receptor signaling pathway	BP
GO:0060397	3	1	0.2197268828523	growth hormone receptor signaling pathway via JAK-STAT	BP
GO:0060707	3	1	0.2197268828523	trophoblast giant cell differentiation	BP
GO:0060729	3	1	0.2197268828523	intestinal epithelial structure maintenance	BP
GO:0060766	3	1	0.2197268828523	negative regulation of androgen receptor signaling pathway	BP
GO:0060831	3	1	0.2197268828523	smoothened signaling pathway involved in dorsal/ventral neural tube patterning	BP
GO:0061734	3	1	0.2197268828523	parkin-mediated stimulation of mitophagy in response to mitochondrial depolarization	BP
GO:0061780	3	1	0.2197268828523	mitotic cohesin loading	BP
GO:0062153	3	1	0.2197268828523	C5-methylcytidine-containing RNA binding	MF
GO:0070527	3	1	0.2197268828523	platelet aggregation	BP
GO:0070723	3	1	0.2197268828523	response to cholesterol	BP
GO:0070842	3	1	0.2197268828523	aggresome assembly	BP
GO:0070884	3	1	0.2197268828523	regulation of calcineurin-NFAT signaling cascade	BP
GO:0070914	3	1	0.2197268828523	UV-damage excision repair	BP
GO:0070933	3	1	0.2197268828523	histone H4 deacetylation	BP
GO:0071257	3	1	0.2197268828523	cellular response to electrical stimulus	BP
GO:0071385	3	1	0.2197268828523	cellular response to glucocorticoid stimulus	BP
GO:0071688	3	1	0.2197268828523	striated muscle myosin thick filament assembly	BP
GO:0072488	3	1	0.2197268828523	ammonium transmembrane transport	BP
GO:0090042	3	1	0.2197268828523	tubulin deacetylation	BP
GO:0090071	3	1	0.2197268828523	negative regulation of ribosome biogenesis	BP
GO:0090162	3	1	0.2197268828523	establishment of epithelial cell polarity	BP
GO:0090238	3	1	0.2197268828523	positive regulation of arachidonic acid secretion	BP
GO:0090666	3	1	0.2197268828523	scaRNA localization to Cajal body	BP
GO:0097014	3	1	0.2197268828523	ciliary plasm	CC
GO:0097272	3	1	0.2197268828523	ammonium homeostasis	BP
GO:0098688	3	1	0.2197268828523	parallel fiber to Purkinje cell synapse	CC
GO:0099527	3	1	0.2197268828523	postsynapse to nucleus signaling pathway	BP
GO:0106411	3	1	0.2197268828523	NA	NA
GO:1902036	3	1	0.2197268828523	regulation of hematopoietic stem cell differentiation	BP
GO:1902230	3	1	0.2197268828523	negative regulation of intrinsic apoptotic signaling pathway in response to DNA damage	BP
GO:1902426	3	1	0.2197268828523	deactivation of mitotic spindle assembly checkpoint	BP
GO:1902527	3	1	0.2197268828523	positive regulation of protein monoubiquitination	BP
GO:1902680	3	1	0.2197268828523	positive regulation of RNA biosynthetic process	BP
GO:1902894	3	1	0.2197268828523	negative regulation of pri-miRNA transcription by RNA polymerase II	BP
GO:1902991	3	1	0.2197268828523	regulation of amyloid precursor protein catabolic process	BP
GO:1904799	3	1	0.2197268828523	regulation of neuron remodeling	BP
GO:1905342	3	1	0.2197268828523	positive regulation of protein localization to kinetochore	BP
GO:1905552	3	1	0.2197268828523	positive regulation of protein localization to endoplasmic reticulum	BP
GO:1905905	3	1	0.2197268828523	pharyngeal gland morphogenesis	BP
GO:1990234	3	1	0.2197268828523	transferase complex	CC
GO:1990246	3	1	0.2197268828523	uniplex complex	CC
GO:1990385	3	1	0.2197268828523	meiotic spindle midzone	CC
GO:2000002	3	1	0.2197268828523	negative regulation of DNA damage checkpoint	BP
GO:2000146	3	1	0.2197268828523	negative regulation of cell motility	BP
GO:2001229	3	1	0.2197268828523	negative regulation of response to gamma radiation	BP
GO:0048813	95	10	0.220006398774722	dendrite morphogenesis	BP
GO:0030659	73	8	0.220596351994156	cytoplasmic vesicle membrane	CC
GO:0008289	118	12	0.225300261661421	lipid binding	MF
GO:0007015	52	6	0.228528434132263	actin filament organization	BP
GO:0090575	31	4	0.22877145774108	RNA polymerase II transcription regulator complex	CC
GO:0004601	21	3	0.230006657061684	peroxidase activity	MF
GO:0007080	21	3	0.230006657061684	mitotic metaphase plate congression	BP
GO:0032266	21	3	0.230006657061684	phosphatidylinositol-3-phosphate binding	MF
GO:0036159	21	3	0.230006657061684	inner dynein arm assembly	BP
GO:0031625	119	12	0.233915420966225	ubiquitin protein ligase binding	MF
GO:0042147	42	5	0.237892350745356	retrograde transport, endosome to Golgi	BP
GO:0045214	42	5	0.237892350745356	sarcomere organization	BP
GO:0006508	401	36	0.239590949000008	proteolysis	BP
GO:0006364	154	15	0.239793700021752	rRNA processing	BP
GO:0005923	53	6	0.241877607979355	bicellular tight junction	CC
GO:0062023	53	6	0.241877607979355	collagen-containing extracellular matrix	CC
GO:0000212	12	2	0.245745321644937	meiotic spindle organization	BP
GO:0004407	12	2	0.245745321644937	histone deacetylase activity	MF
GO:0004712	12	2	0.245745321644937	protein serine/threonine/tyrosine kinase activity	MF
GO:0005245	12	2	0.245745321644937	voltage-gated calcium channel activity	MF
GO:0005798	12	2	0.245745321644937	Golgi-associated vesicle	CC
GO:0005891	12	2	0.245745321644937	voltage-gated calcium channel complex	CC
GO:0006091	12	2	0.245745321644937	generation of precursor metabolites and energy	BP
GO:0016407	12	2	0.245745321644937	acetyltransferase activity	MF
GO:0030511	12	2	0.245745321644937	positive regulation of transforming growth factor beta receptor signaling pathway	BP
GO:0030723	12	2	0.245745321644937	ovarian fusome organization	BP
GO:0032786	12	2	0.245745321644937	positive regulation of DNA-templated transcription, elongation	BP
GO:0034638	12	2	0.245745321644937	phosphatidylcholine catabolic process	BP
GO:0035721	12	2	0.245745321644937	intraciliary retrograde transport	BP
GO:0036297	12	2	0.245745321644937	interstrand cross-link repair	BP
GO:0050768	12	2	0.245745321644937	negative regulation of neurogenesis	BP
GO:0051924	12	2	0.245745321644937	regulation of calcium ion transport	BP
GO:0061371	12	2	0.245745321644937	determination of heart left/right asymmetry	BP
GO:0080009	12	2	0.245745321644937	mRNA methylation	BP
GO:0086015	12	2	0.245745321644937	SA node cell action potential	BP
GO:1901018	12	2	0.245745321644937	positive regulation of potassium ion transmembrane transporter activity	BP
GO:0019899	109	11	0.245959943051039	enzyme binding	MF
GO:0000184	32	4	0.246399661963759	nuclear-transcribed mRNA catabolic process, nonsense-mediated decay	BP
GO:0006955	32	4	0.246399661963759	immune response	BP
GO:0002225	22	3	0.251841996000241	positive regulation of antimicrobial peptide production	BP
GO:0030261	22	3	0.251841996000241	chromosome condensation	BP
GO:0031490	22	3	0.251841996000241	chromatin DNA binding	MF
GO:1990756	22	3	0.251841996000241	ubiquitin ligase-substrate adaptor activity	MF
GO:0032991	226	21	0.255004274677445	protein-containing complex	CC
GO:0016887	298	27	0.261477071810113	ATP hydrolysis activity	MF
GO:0006890	33	4	0.264310960935424	retrograde vesicle-mediated transport, Golgi to endoplasmic reticulum	BP
GO:0060090	33	4	0.264310960935424	molecular adaptor activity	MF
GO:0031966	77	8	0.265505041671014	mitochondrial membrane	CC
GO:0005262	44	5	0.268613885877162	calcium channel activity	MF
GO:0043087	55	6	0.269224365107107	regulation of GTPase activity	BP
GO:0034451	23	3	0.27395807865027	centriolar satellite	CC
GO:0034644	23	3	0.27395807865027	cellular response to UV	BP
GO:0042149	23	3	0.27395807865027	cellular response to glucose starvation	BP
GO:0007525	13	2	0.276203139056033	somatic muscle development	BP
GO:0007596	13	2	0.276203139056033	blood coagulation	BP
GO:0010867	13	2	0.276203139056033	positive regulation of triglyceride biosynthetic process	BP
GO:0016780	13	2	0.276203139056033	phosphotransferase activity, for other substituted phosphate groups	MF
GO:0031941	13	2	0.276203139056033	filamentous actin	CC
GO:0032212	13	2	0.276203139056033	positive regulation of telomere maintenance via telomerase	BP
GO:0043023	13	2	0.276203139056033	ribosomal large subunit binding	MF
GO:0044183	13	2	0.276203139056033	protein folding chaperone	MF
GO:0045666	13	2	0.276203139056033	positive regulation of neuron differentiation	BP
GO:0051233	13	2	0.276203139056033	spindle midzone	CC
GO:0060325	13	2	0.276203139056033	face morphogenesis	BP
GO:0060999	13	2	0.276203139056033	positive regulation of dendritic spine development	BP
GO:0070840	13	2	0.276203139056033	dynein complex binding	MF
GO:0097746	13	2	0.276203139056033	blood vessel diameter maintenance	BP
GO:0098907	13	2	0.276203139056033	regulation of SA node cell action potential	BP
GO:0003714	78	8	0.277136254409247	transcription corepressor activity	MF
GO:0019904	78	8	0.277136254409247	protein domain specific binding	MF
GO:0045296	78	8	0.277136254409247	cadherin binding	MF
GO:0000445	4	1	0.281676389941326	THO complex part of transcription export complex	CC
GO:0000923	4	1	0.281676389941326	equatorial microtubule organizing center	CC
GO:0001527	4	1	0.281676389941326	microfibril	CC
GO:0001881	4	1	0.281676389941326	receptor recycling	BP
GO:0002082	4	1	0.281676389941326	regulation of oxidative phosphorylation	BP
GO:0003796	4	1	0.281676389941326	lysozyme activity	MF
GO:0003906	4	1	0.281676389941326	DNA-(apurinic or apyrimidinic site) endonuclease activity	MF
GO:0004058	4	1	0.281676389941326	aromatic-L-amino-acid decarboxylase activity	MF
GO:0004104	4	1	0.281676389941326	cholinesterase activity	MF
GO:0004837	4	1	0.281676389941326	tyrosine decarboxylase activity	MF
GO:0004935	4	1	0.281676389941326	adrenergic receptor activity	MF
GO:0004952	4	1	0.281676389941326	dopamine neurotransmitter receptor activity	MF
GO:0004993	4	1	0.281676389941326	G protein-coupled serotonin receptor activity	MF
GO:0005704	4	1	0.281676389941326	polytene chromosome band	CC
GO:0005784	4	1	0.281676389941326	Sec61 translocon complex	CC
GO:0005955	4	1	0.281676389941326	calcineurin complex	CC
GO:0006172	4	1	0.281676389941326	ADP biosynthetic process	BP
GO:0006474	4	1	0.281676389941326	N-terminal protein amino acid acetylation	BP
GO:0006568	4	1	0.281676389941326	tryptophan metabolic process	BP
GO:0006598	4	1	0.281676389941326	polyamine catabolic process	BP
GO:0007187	4	1	0.281676389941326	G protein-coupled receptor signaling pathway, coupled to cyclic nucleotide second messenger	BP
GO:0007191	4	1	0.281676389941326	adenylate cyclase-activating dopamine receptor signaling pathway	BP
GO:0007289	4	1	0.281676389941326	spermatid nucleus differentiation	BP
GO:0007510	4	1	0.281676389941326	cardioblast cell fate determination	BP
GO:0007512	4	1	0.281676389941326	adult heart development	BP
GO:0007522	4	1	0.281676389941326	visceral muscle development	BP
GO:0008179	4	1	0.281676389941326	adenylate cyclase binding	MF
GO:0008253	4	1	0.281676389941326	5'-nucleotidase activity	MF
GO:0008364	4	1	0.281676389941326	pupal chitin-based cuticle development	BP
GO:0008519	4	1	0.281676389941326	ammonium transmembrane transporter activity	MF
GO:0008853	4	1	0.281676389941326	exodeoxyribonuclease III activity	MF
GO:0009142	4	1	0.281676389941326	nucleoside triphosphate biosynthetic process	BP
GO:0009303	4	1	0.281676389941326	rRNA transcription	BP
GO:0009620	4	1	0.281676389941326	response to fungus	BP
GO:0010526	4	1	0.281676389941326	negative regulation of transposition, RNA-mediated	BP
GO:0010572	4	1	0.281676389941326	positive regulation of platelet activation	BP
GO:0010807	4	1	0.281676389941326	regulation of synaptic vesicle priming	BP
GO:0015670	4	1	0.281676389941326	carbon dioxide transport	BP
GO:0015886	4	1	0.281676389941326	heme transport	BP
GO:0016200	4	1	0.281676389941326	synaptic target attraction	BP
GO:0021551	4	1	0.281676389941326	central nervous system morphogenesis	BP
GO:0021854	4	1	0.281676389941326	hypothalamus development	BP
GO:0030201	4	1	0.281676389941326	heparan sulfate proteoglycan metabolic process	BP
GO:0030501	4	1	0.281676389941326	positive regulation of bone mineralization	BP
GO:0030677	4	1	0.281676389941326	ribonuclease P complex	CC
GO:0031021	4	1	0.281676389941326	interphase microtubule organizing center	CC
GO:0031062	4	1	0.281676389941326	positive regulation of histone methylation	BP
GO:0031118	4	1	0.281676389941326	rRNA pseudouridine synthesis	BP
GO:0031298	4	1	0.281676389941326	replication fork protection complex	CC
GO:0031334	4	1	0.281676389941326	positive regulation of protein-containing complex assembly	BP
GO:0031433	4	1	0.281676389941326	telethonin binding	MF
GO:0031915	4	1	0.281676389941326	positive regulation of synaptic plasticity	BP
GO:0032133	4	1	0.281676389941326	chromosome passenger complex	CC
GO:0032217	4	1	0.281676389941326	riboflavin transmembrane transporter activity	MF
GO:0032218	4	1	0.281676389941326	riboflavin transport	BP
GO:0032486	4	1	0.281676389941326	Rap protein signal transduction	BP
GO:0033093	4	1	0.281676389941326	Weibel-Palade body	CC
GO:0033148	4	1	0.281676389941326	positive regulation of intracellular estrogen receptor signaling pathway	BP
GO:0033192	4	1	0.281676389941326	calmodulin-dependent protein phosphatase activity	MF
GO:0034089	4	1	0.281676389941326	establishment of meiotic sister chromatid cohesion	BP
GO:0034361	4	1	0.281676389941326	very-low-density lipoprotein particle	CC
GO:0035859	4	1	0.281676389941326	Seh1-associated complex	CC
GO:0036258	4	1	0.281676389941326	multivesicular body assembly	BP
GO:0042256	4	1	0.281676389941326	mature ribosome assembly	BP
GO:0042428	4	1	0.281676389941326	serotonin metabolic process	BP
GO:0042661	4	1	0.281676389941326	regulation of mesodermal cell fate specification	BP
GO:0042743	4	1	0.281676389941326	hydrogen peroxide metabolic process	BP
GO:0043548	4	1	0.281676389941326	phosphatidylinositol 3-kinase binding	MF
GO:0043583	4	1	0.281676389941326	ear development	BP
GO:0043950	4	1	0.281676389941326	positive regulation of cAMP-mediated signaling	BP
GO:0044260	4	1	0.281676389941326	cellular macromolecule metabolic process	BP
GO:0044271	4	1	0.281676389941326	cellular nitrogen compound biosynthetic process	BP
GO:0044305	4	1	0.281676389941326	calyx of Held	CC
GO:0045138	4	1	0.281676389941326	nematode male tail tip morphogenesis	BP
GO:0045294	4	1	0.281676389941326	alpha-catenin binding	MF
GO:0045723	4	1	0.281676389941326	positive regulation of fatty acid biosynthetic process	BP
GO:0045745	4	1	0.281676389941326	positive regulation of G protein-coupled receptor signaling pathway	BP
GO:0045921	4	1	0.281676389941326	positive regulation of exocytosis	BP
GO:0045989	4	1	0.281676389941326	positive regulation of striated muscle contraction	BP
GO:0046050	4	1	0.281676389941326	UMP catabolic process	BP
GO:0046079	4	1	0.281676389941326	dUMP catabolic process	BP
GO:0046208	4	1	0.281676389941326	spermine catabolic process	BP
GO:0046338	4	1	0.281676389941326	phosphatidylethanolamine catabolic process	BP
GO:0046425	4	1	0.281676389941326	regulation of receptor signaling pathway via JAK-STAT	BP
GO:0046784	4	1	0.281676389941326	viral mRNA export from host cell nucleus	BP
GO:0046887	4	1	0.281676389941326	positive regulation of hormone secretion	BP
GO:0047499	4	1	0.281676389941326	calcium-independent phospholipase A2 activity	MF
GO:0048251	4	1	0.281676389941326	elastic fiber assembly	BP
GO:0048387	4	1	0.281676389941326	negative regulation of retinoic acid receptor signaling pathway	BP
GO:0050253	4	1	0.281676389941326	retinyl-palmitate esterase activity	MF
GO:0050776	4	1	0.281676389941326	regulation of immune response	BP
GO:0050819	4	1	0.281676389941326	negative regulation of coagulation	BP
GO:0050910	4	1	0.281676389941326	detection of mechanical stimulus involved in sensory perception of sound	BP
GO:0050965	4	1	0.281676389941326	detection of temperature stimulus involved in sensory perception of pain	BP
GO:0050995	4	1	0.281676389941326	negative regulation of lipid catabolic process	BP
GO:0051016	4	1	0.281676389941326	barbed-end actin filament capping	BP
GO:0051257	4	1	0.281676389941326	meiotic spindle midzone assembly	BP
GO:0051770	4	1	0.281676389941326	positive regulation of nitric-oxide synthase biosynthetic process	BP
GO:0055064	4	1	0.281676389941326	chloride ion homeostasis	BP
GO:0060232	4	1	0.281676389941326	delamination	BP
GO:0060339	4	1	0.281676389941326	negative regulation of type I interferon-mediated signaling pathway	BP
GO:0060391	4	1	0.281676389941326	positive regulation of SMAD protein signal transduction	BP
GO:0060627	4	1	0.281676389941326	regulation of vesicle-mediated transport	BP
GO:0061028	4	1	0.281676389941326	establishment of endothelial barrier	BP
GO:0061635	4	1	0.281676389941326	regulation of protein complex stability	BP
GO:0070828	4	1	0.281676389941326	heterochromatin organization	BP
GO:0071168	4	1	0.281676389941326	protein localization to chromatin	BP
GO:0071218	4	1	0.281676389941326	cellular response to misfolded protein	BP
GO:0071390	4	1	0.281676389941326	cellular response to ecdysone	BP
GO:0071559	4	1	0.281676389941326	response to transforming growth factor beta	BP
GO:0072697	4	1	0.281676389941326	protein localization to cell cortex	BP
GO:0090037	4	1	0.281676389941326	positive regulation of protein kinase C signaling	BP
GO:0090140	4	1	0.281676389941326	regulation of mitochondrial fission	BP
GO:0090306	4	1	0.281676389941326	meiotic spindle assembly	BP
GO:0090316	4	1	0.281676389941326	positive regulation of intracellular protein transport	BP
GO:0090399	4	1	0.281676389941326	replicative senescence	BP
GO:0090646	4	1	0.281676389941326	mitochondrial tRNA processing	BP
GO:0097371	4	1	0.281676389941326	MDM2/MDM4 family protein binding	MF
GO:0097492	4	1	0.281676389941326	sympathetic neuron axon guidance	BP
GO:0097720	4	1	0.281676389941326	calcineurin-mediated signaling	BP
GO:0098664	4	1	0.281676389941326	G protein-coupled serotonin receptor signaling pathway	BP
GO:0098693	4	1	0.281676389941326	regulation of synaptic vesicle cycle	BP
GO:0098779	4	1	0.281676389941326	positive regulation of mitophagy in response to mitochondrial depolarization	BP
GO:0098808	4	1	0.281676389941326	mRNA cap binding	MF
GO:0098888	4	1	0.281676389941326	extrinsic component of presynaptic membrane	CC
GO:0099171	4	1	0.281676389941326	presynaptic modulation of chemical synaptic transmission	BP
GO:0099505	4	1	0.281676389941326	regulation of presynaptic membrane potential	BP
GO:0099507	4	1	0.281676389941326	ligand-gated ion channel activity involved in regulation of presynaptic membrane potential	MF
GO:0099509	4	1	0.281676389941326	regulation of presynaptic cytosolic calcium ion concentration	BP
GO:0102991	4	1	0.281676389941326	myristoyl-CoA hydrolase activity	MF
GO:0106002	4	1	0.281676389941326	mCRD-mediated mRNA stability complex	CC
GO:0110011	4	1	0.281676389941326	regulation of basement membrane organization	BP
GO:0140036	4	1	0.281676389941326	ubiquitin-dependent protein binding	MF
GO:1900242	4	1	0.281676389941326	regulation of synaptic vesicle endocytosis	BP
GO:1902895	4	1	0.281676389941326	positive regulation of pri-miRNA transcription by RNA polymerase II	BP
GO:1903204	4	1	0.281676389941326	negative regulation of oxidative stress-induced neuron death	BP
GO:1903351	4	1	0.281676389941326	cellular response to dopamine	BP
GO:1903441	4	1	0.281676389941326	protein localization to ciliary membrane	BP
GO:1903566	4	1	0.281676389941326	positive regulation of protein localization to cilium	BP
GO:1903724	4	1	0.281676389941326	positive regulation of centriole elongation	BP
GO:1904059	4	1	0.281676389941326	regulation of locomotor rhythm	BP
GO:1904357	4	1	0.281676389941326	negative regulation of telomere maintenance via telomere lengthening	BP
GO:1904959	4	1	0.281676389941326	regulation of cytochrome-c oxidase activity	BP
GO:1990444	4	1	0.281676389941326	F-box domain binding	MF
GO:1990733	4	1	0.281676389941326	titin-telethonin complex	CC
GO:1990923	4	1	0.281676389941326	PET complex	CC
GO:2001225	4	1	0.281676389941326	regulation of chloride transport	BP
GO:2001240	4	1	0.281676389941326	negative regulation of extrinsic apoptotic signaling pathway in absence of ligand	BP
GO:0007265	34	4	0.282452846956935	Ras protein signal transduction	BP
GO:0045879	34	4	0.282452846956935	negative regulation of smoothened signaling pathway	BP
GO:0006874	56	6	0.283175937964042	cellular calcium ion homeostasis	BP
GO:0005886	1699	141	0.283518276493156	plasma membrane	CC
GO:0030433	45	5	0.284290487055397	ubiquitin-dependent ERAD pathway	BP
GO:0005615	363	32	0.290549258183518	extracellular space	CC
GO:0000132	24	3	0.296261319125914	establishment of mitotic spindle orientation	BP
GO:0005884	24	3	0.296261319125914	actin filament	CC
GO:0008757	24	3	0.296261319125914	S-adenosylmethionine-dependent methyltransferase activity	MF
GO:0051537	24	3	0.296261319125914	2 iron, 2 sulfur cluster binding	MF
GO:0000981	316	28	0.296904831403113	DNA-binding transcription factor activity, RNA polymerase II-specific	MF
GO:0006633	57	6	0.297282251650002	fatty acid biosynthetic process	BP
GO:0001822	35	4	0.300774217508243	kidney development	BP
GO:0043410	35	4	0.300774217508243	positive regulation of MAPK cascade	BP
GO:0005759	162	15	0.304256972742921	mitochondrial matrix	CC
GO:0006629	414	36	0.304971944337983	lipid metabolic process	BP
GO:0000145	14	2	0.306584042786798	exocyst	CC
GO:0005179	14	2	0.306584042786798	hormone activity	MF
GO:0005680	14	2	0.306584042786798	anaphase-promoting complex	CC
GO:0005868	14	2	0.306584042786798	cytoplasmic dynein complex	CC
GO:0006120	14	2	0.306584042786798	mitochondrial electron transport, NADH to ubiquinone	BP
GO:0006405	14	2	0.306584042786798	RNA export from nucleus	BP
GO:0007413	14	2	0.306584042786798	axonal fasciculation	BP
GO:0009395	14	2	0.306584042786798	phospholipid catabolic process	BP
GO:0012506	14	2	0.306584042786798	vesicle membrane	CC
GO:0014068	14	2	0.306584042786798	positive regulation of phosphatidylinositol 3-kinase signaling	BP
GO:0016239	14	2	0.306584042786798	positive regulation of macroautophagy	BP
GO:0030688	14	2	0.306584042786798	preribosome, small subunit precursor	CC
GO:0031032	14	2	0.306584042786798	actomyosin structure organization	BP
GO:0032006	14	2	0.306584042786798	regulation of TOR signaling	BP
GO:0033617	14	2	0.306584042786798	mitochondrial cytochrome c oxidase assembly	BP
GO:0042026	14	2	0.306584042786798	protein refolding	BP
GO:0043039	14	2	0.306584042786798	tRNA aminoacylation	BP
GO:0045926	14	2	0.306584042786798	negative regulation of growth	BP
GO:0046530	14	2	0.306584042786798	photoreceptor cell differentiation	BP
GO:0050769	14	2	0.306584042786798	positive regulation of neurogenesis	BP
GO:0070273	14	2	0.306584042786798	phosphatidylinositol-4-phosphate binding	MF
GO:0140664	14	2	0.306584042786798	ATP-dependent DNA damage sensor activity	MF
GO:0002376	151	14	0.311173933228469	immune system process	BP
GO:0000932	58	6	0.311520389350923	P-body	CC
GO:0050660	81	8	0.312788152997201	flavin adenine dinucleotide binding	MF
GO:0050790	175	16	0.313819726913413	regulation of catalytic activity	BP
GO:0008270	416	36	0.31556242316778	zinc ion binding	MF
GO:0004984	47	5	0.316111545555802	olfactory receptor activity	MF
GO:0030136	47	5	0.316111545555802	clathrin-coated vesicle	CC
GO:0051117	47	5	0.316111545555802	ATPase binding	MF
GO:0002039	25	3	0.318664175173973	p53 binding	MF
GO:0003007	25	3	0.318664175173973	heart morphogenesis	BP
GO:0006506	25	3	0.318664175173973	GPI anchor biosynthetic process	BP
GO:0018024	25	3	0.318664175173973	histone-lysine N-methyltransferase activity	MF
GO:0071902	25	3	0.318664175173973	positive regulation of protein serine/threonine kinase activity	BP
GO:1904315	25	3	0.318664175173973	transmitter-gated ion channel activity involved in regulation of postsynaptic membrane potential	MF
GO:0006807	36	4	0.319225644528467	nitrogen compound metabolic process	BP
GO:0016605	36	4	0.319225644528467	PML body	CC
GO:0040003	36	4	0.319225644528467	chitin-based cuticle development	BP
GO:0051091	36	4	0.319225644528467	positive regulation of DNA-binding transcription factor activity	BP
GO:0032508	70	7	0.31932446186459	DNA duplex unwinding	BP
GO:0005769	152	14	0.319957106779926	early endosome	CC
GO:0031225	59	6	0.325867652900811	anchored component of membrane	CC
GO:0140297	59	6	0.325867652900811	DNA-binding transcription factor binding	MF
GO:0006302	48	5	0.332192121320981	double-strand break repair	BP
GO:0000776	71	7	0.332453263920662	kinetochore	CC
GO:0005198	71	7	0.332453263920662	structural molecule activity	MF
GO:0020037	118	11	0.334113190287671	heme binding	MF
GO:0001756	15	2	0.336708610111036	somitogenesis	BP
GO:0005248	15	2	0.336708610111036	voltage-gated sodium channel activity	MF
GO:0007097	15	2	0.336708610111036	nuclear migration	BP
GO:0007189	15	2	0.336708610111036	adenylate cyclase-activating G protein-coupled receptor signaling pathway	BP
GO:0007204	15	2	0.336708610111036	positive regulation of cytosolic calcium ion concentration	BP
GO:0007350	15	2	0.336708610111036	blastoderm segmentation	BP
GO:0008028	15	2	0.336708610111036	monocarboxylic acid transmembrane transporter activity	MF
GO:0008047	15	2	0.336708610111036	enzyme activator activity	MF
GO:0031072	15	2	0.336708610111036	heat shock protein binding	MF
GO:0031167	15	2	0.336708610111036	rRNA methylation	BP
GO:0031297	15	2	0.336708610111036	replication fork processing	BP
GO:0043015	15	2	0.336708610111036	gamma-tubulin binding	MF
GO:0043162	15	2	0.336708610111036	ubiquitin-dependent protein catabolic process via the multivesicular body sorting pathway	BP
GO:0043434	15	2	0.336708610111036	response to peptide hormone	BP
GO:0045111	15	2	0.336708610111036	intermediate filament cytoskeleton	CC
GO:0048100	15	2	0.336708610111036	wing disc anterior/posterior pattern formation	BP
GO:0080025	15	2	0.336708610111036	phosphatidylinositol-3,5-bisphosphate binding	MF
GO:0097730	15	2	0.336708610111036	non-motile cilium	CC
GO:1990090	15	2	0.336708610111036	cellular response to nerve growth factor stimulus	BP
GO:0005543	37	4	0.337759598887028	phospholipid binding	MF
GO:0005776	37	4	0.337759598887028	autophagosome	CC
GO:0006418	37	4	0.337759598887028	tRNA aminoacylation for protein translation	BP
GO:0030165	37	4	0.337759598887028	PDZ domain binding	MF
GO:0007411	166	15	0.338225175330702	axon guidance	BP
GO:0000026	5	1	0.338714077921302	alpha-1,2-mannosyltransferase activity	MF
GO:0000054	5	1	0.338714077921302	ribosomal subunit export from nucleus	BP
GO:0000390	5	1	0.338714077921302	spliceosomal complex disassembly	BP
GO:0000795	5	1	0.338714077921302	synaptonemal complex	CC
GO:0000931	5	1	0.338714077921302	gamma-tubulin large complex	CC
GO:0000963	5	1	0.338714077921302	mitochondrial RNA processing	BP
GO:0000979	5	1	0.338714077921302	RNA polymerase II core promoter sequence-specific DNA binding	MF
GO:0001306	5	1	0.338714077921302	age-dependent response to oxidative stress	BP
GO:0001921	5	1	0.338714077921302	positive regulation of receptor recycling	BP
GO:0002091	5	1	0.338714077921302	negative regulation of receptor internalization	BP
GO:0003300	5	1	0.338714077921302	cardiac muscle hypertrophy	BP
GO:0004017	5	1	0.338714077921302	adenylate kinase activity	MF
GO:0004064	5	1	0.338714077921302	arylesterase activity	MF
GO:0005047	5	1	0.338714077921302	signal recognition particle binding	MF
GO:0005229	5	1	0.338714077921302	intracellular calcium activated chloride channel activity	MF
GO:0005247	5	1	0.338714077921302	voltage-gated chloride channel activity	MF
GO:0005315	5	1	0.338714077921302	inorganic phosphate transmembrane transporter activity	MF
GO:0006206	5	1	0.338714077921302	pyrimidine nucleobase metabolic process	BP
GO:0006248	5	1	0.338714077921302	CMP catabolic process	BP
GO:0006249	5	1	0.338714077921302	dCMP catabolic process	BP
GO:0006552	5	1	0.338714077921302	leucine catabolic process	BP
GO:0006790	5	1	0.338714077921302	sulfur compound metabolic process	BP
GO:0007056	5	1	0.338714077921302	spindle assembly involved in female meiosis	BP
GO:0007100	5	1	0.338714077921302	mitotic centrosome separation	BP
GO:0007270	5	1	0.338714077921302	neuron-neuron synaptic transmission	BP
GO:0007343	5	1	0.338714077921302	egg activation	BP
GO:0007390	5	1	0.338714077921302	germ-band shortening	BP
GO:0008064	5	1	0.338714077921302	regulation of actin polymerization or depolymerization	BP
GO:0008432	5	1	0.338714077921302	JUN kinase binding	MF
GO:0009083	5	1	0.338714077921302	branched-chain amino acid catabolic process	BP
GO:0010614	5	1	0.338714077921302	negative regulation of cardiac muscle hypertrophy	BP
GO:0010737	5	1	0.338714077921302	protein kinase A signaling	BP
GO:0010814	5	1	0.338714077921302	substance P catabolic process	BP
GO:0015232	5	1	0.338714077921302	heme transmembrane transporter activity	MF
GO:0015377	5	1	0.338714077921302	cation:chloride symporter activity	MF
GO:0016234	5	1	0.338714077921302	inclusion body	CC
GO:0016266	5	1	0.338714077921302	O-glycan processing	BP
GO:0016290	5	1	0.338714077921302	palmitoyl-CoA hydrolase activity	MF
GO:0016325	5	1	0.338714077921302	oocyte microtubule cytoskeleton organization	BP
GO:0017081	5	1	0.338714077921302	chloride channel regulator activity	MF
GO:0022408	5	1	0.338714077921302	negative regulation of cell-cell adhesion	BP
GO:0030291	5	1	0.338714077921302	protein serine/threonine kinase inhibitor activity	MF
GO:0030539	5	1	0.338714077921302	male genitalia development	BP
GO:0030576	5	1	0.338714077921302	Cajal body organization	BP
GO:0030708	5	1	0.338714077921302	germarium-derived female germ-line cyst encapsulation	BP
GO:0030970	5	1	0.338714077921302	retrograde protein transport, ER to cytosol	BP
GO:0031034	5	1	0.338714077921302	myosin filament assembly	BP
GO:0031115	5	1	0.338714077921302	negative regulation of microtubule polymerization	BP
GO:0031497	5	1	0.338714077921302	chromatin assembly	BP
GO:0032483	5	1	0.338714077921302	regulation of Rab protein signal transduction	BP
GO:0032849	5	1	0.338714077921302	positive regulation of cellular pH reduction	BP
GO:0033209	5	1	0.338714077921302	tumor necrosis factor-mediated signaling pathway	BP
GO:0033615	5	1	0.338714077921302	mitochondrial proton-transporting ATP synthase complex assembly	BP
GO:0034237	5	1	0.338714077921302	protein kinase A regulatory subunit binding	MF
GO:0034502	5	1	0.338714077921302	protein localization to chromosome	BP
GO:0035282	5	1	0.338714077921302	segmentation	BP
GO:0035308	5	1	0.338714077921302	negative regulation of protein dephosphorylation	BP
GO:0035650	5	1	0.338714077921302	AP-1 adaptor complex binding	MF
GO:0035965	5	1	0.338714077921302	cardiolipin acyl-chain remodeling	BP
GO:0036444	5	1	0.338714077921302	calcium import into the mitochondrion	BP
GO:0036468	5	1	0.338714077921302	L-dopa decarboxylase activity	MF
GO:0038166	5	1	0.338714077921302	angiotensin-activated signaling pathway	BP
GO:0039702	5	1	0.338714077921302	viral budding via host ESCRT complex	BP
GO:0040016	5	1	0.338714077921302	embryonic cleavage	BP
GO:0040029	5	1	0.338714077921302	regulation of gene expression, epigenetic	BP
GO:0042116	5	1	0.338714077921302	macrophage activation	BP
GO:0042118	5	1	0.338714077921302	endothelial cell activation	BP
GO:0042311	5	1	0.338714077921302	vasodilation	BP
GO:0042386	5	1	0.338714077921302	hemocyte differentiation	BP
GO:0044070	5	1	0.338714077921302	regulation of anion transport	BP
GO:0044528	5	1	0.338714077921302	regulation of mitochondrial mRNA stability	BP
GO:0044613	5	1	0.338714077921302	nuclear pore central transport channel	CC
GO:0045814	5	1	0.338714077921302	negative regulation of gene expression, epigenetic	BP
GO:0045830	5	1	0.338714077921302	positive regulation of isotype switching	BP
GO:0046033	5	1	0.338714077921302	AMP metabolic process	BP
GO:0046427	5	1	0.338714077921302	positive regulation of receptor signaling pathway via JAK-STAT	BP
GO:0046473	5	1	0.338714077921302	phosphatidic acid metabolic process	BP
GO:0046822	5	1	0.338714077921302	regulation of nucleocytoplasmic transport	BP
GO:0046903	5	1	0.338714077921302	secretion	BP
GO:0048048	5	1	0.338714077921302	embryonic eye morphogenesis	BP
GO:0048512	5	1	0.338714077921302	circadian behavior	BP
GO:0048598	5	1	0.338714077921302	embryonic morphogenesis	BP
GO:0048769	5	1	0.338714077921302	sarcomerogenesis	BP
GO:0052739	5	1	0.338714077921302	phosphatidylserine 1-acylhydrolase activity	MF
GO:0052740	5	1	0.338714077921302	1-acyl-2-lysophosphatidylserine acylhydrolase activity	MF
GO:0055002	5	1	0.338714077921302	striated muscle cell development	BP
GO:0060429	5	1	0.338714077921302	epithelium development	BP
GO:0060997	5	1	0.338714077921302	dendritic spine morphogenesis	BP
GO:0061052	5	1	0.338714077921302	negative regulation of cell growth involved in cardiac muscle cell development	BP
GO:0061098	5	1	0.338714077921302	positive regulation of protein tyrosine kinase activity	BP
GO:0061157	5	1	0.338714077921302	mRNA destabilization	BP
GO:0061575	5	1	0.338714077921302	cyclin-dependent protein serine/threonine kinase activator activity	MF
GO:0070821	5	1	0.338714077921302	tertiary granule membrane	CC
GO:0071617	5	1	0.338714077921302	lysophospholipid acyltransferase activity	MF
GO:0071880	5	1	0.338714077921302	adenylate cyclase-activating adrenergic receptor signaling pathway	BP
GO:0097320	5	1	0.338714077921302	plasma membrane tubulation	BP
GO:0097493	5	1	0.338714077921302	structural molecule activity conferring elasticity	MF
GO:0099503	5	1	0.338714077921302	secretory vesicle	CC
GO:0150011	5	1	0.338714077921302	regulation of neuron projection arborization	BP
GO:1902287	5	1	0.338714077921302	semaphorin-plexin signaling pathway involved in axon guidance	BP
GO:1903146	5	1	0.338714077921302	regulation of autophagy of mitochondrion	BP
GO:1903543	5	1	0.338714077921302	positive regulation of exosomal secretion	BP
GO:1904322	5	1	0.338714077921302	cellular response to forskolin	BP
GO:1904851	5	1	0.338714077921302	positive regulation of establishment of protein localization to telomere	BP
GO:1990124	5	1	0.338714077921302	messenger ribonucleoprotein complex	CC
GO:2000623	5	1	0.338714077921302	negative regulation of nuclear-transcribed mRNA catabolic process, nonsense-mediated decay	BP
GO:2000737	5	1	0.338714077921302	negative regulation of stem cell differentiation	BP
GO:2000773	5	1	0.338714077921302	negative regulation of cellular senescence	BP
GO:2001150	5	1	0.338714077921302	positive regulation of dipeptide transmembrane transport	BP
GO:2001235	5	1	0.338714077921302	positive regulation of apoptotic signaling pathway	BP
GO:0008033	95	9	0.340325253390385	tRNA processing	BP
GO:0007520	26	3	0.341085334209	myoblast fusion	BP
GO:0030141	26	3	0.341085334209	secretory granule	CC
GO:0033116	26	3	0.341085334209	endoplasmic reticulum-Golgi intermediate compartment membrane	CC
GO:0006325	227	20	0.345469897402148	chromatin organization	BP
GO:0000149	49	5	0.348344721368272	SNARE binding	MF
GO:0043235	49	5	0.348344721368272	receptor complex	CC
GO:0000278	96	9	0.351786307561763	mitotic cell cycle	BP
GO:0005737	3339	270	0.355648305870279	cytoplasm	CC
GO:0006511	156	14	0.355652257869254	ubiquitin-dependent protein catabolic process	BP
GO:0016199	38	4	0.356330633386929	axon midline choice point recognition	BP
GO:0051015	85	8	0.361592563259556	actin filament binding	MF
GO:0098978	85	8	0.361592563259556	glutamatergic synapse	CC
GO:0001654	27	3	0.363449788238879	eye development	BP
GO:0006401	27	3	0.363449788238879	RNA catabolic process	BP
GO:0006635	27	3	0.363449788238879	fatty acid beta-oxidation	BP
GO:0014070	27	3	0.363449788238879	response to organic cyclic compound	BP
GO:0000118	16	2	0.366426305635322	histone deacetylase complex	CC
GO:0000460	16	2	0.366426305635322	maturation of 5.8S rRNA	BP
GO:0001503	16	2	0.366426305635322	ossification	BP
GO:0003351	16	2	0.366426305635322	epithelial cilium movement involved in extracellular fluid movement	BP
GO:0004181	16	2	0.366426305635322	metallocarboxypeptidase activity	MF
GO:0006935	16	2	0.366426305635322	chemotaxis	BP
GO:0022848	16	2	0.366426305635322	acetylcholine-gated cation-selective channel activity	MF
GO:0032968	16	2	0.366426305635322	positive regulation of transcription elongation from RNA polymerase II promoter	BP
GO:0042744	16	2	0.366426305635322	hydrogen peroxide catabolic process	BP
GO:0045665	16	2	0.366426305635322	negative regulation of neuron differentiation	BP
GO:0048193	16	2	0.366426305635322	Golgi vesicle transport	BP
GO:0050731	16	2	0.366426305635322	positive regulation of peptidyl-tyrosine phosphorylation	BP
GO:0055001	16	2	0.366426305635322	muscle cell development	BP
GO:0071480	16	2	0.366426305635322	cellular response to gamma radiation	BP
GO:1902692	16	2	0.366426305635322	regulation of neuroblast proliferation	BP
GO:0001745	62	6	0.36934234639323	compound eye morphogenesis	BP
GO:0016328	51	5	0.380747466342134	lateral plasma membrane	CC
GO:0007165	502	42	0.381558230305171	signal transduction	BP
GO:0045121	63	6	0.383906518402864	membrane raft	CC
GO:0005546	28	3	0.385688817523068	phosphatidylinositol-4,5-bisphosphate binding	MF
GO:0008586	28	3	0.385688817523068	imaginal disc-derived wing vein morphogenesis	BP
GO:0009791	28	3	0.385688817523068	post-embryonic development	BP
GO:0030175	28	3	0.385688817523068	filopodium	CC
GO:0031252	28	3	0.385688817523068	cell leading edge	CC
GO:0009986	172	15	0.390542229632112	cell surface	CC
GO:0000347	6	1	0.391228865864673	THO complex	CC
GO:0000779	6	1	0.391228865864673	condensed chromosome, centromeric region	CC
GO:0000930	6	1	0.391228865864673	gamma-tubulin complex	CC
GO:0001056	6	1	0.391228865864673	RNA polymerase III activity	MF
GO:0001702	6	1	0.391228865864673	gastrulation with mouth forming second	BP
GO:0001825	6	1	0.391228865864673	blastocyst formation	BP
GO:0001963	6	1	0.391228865864673	synaptic transmission, dopaminergic	BP
GO:0005351	6	1	0.391228865864673	carbohydrate:proton symporter activity	MF
GO:0005655	6	1	0.391228865864673	nucleolar ribonuclease P complex	CC
GO:0005863	6	1	0.391228865864673	striated muscle myosin thick filament	CC
GO:0005865	6	1	0.391228865864673	striated muscle thin filament	CC
GO:0006265	6	1	0.391228865864673	DNA topological change	BP
GO:0006476	6	1	0.391228865864673	protein deacetylation	BP
GO:0006516	6	1	0.391228865864673	glycoprotein catabolic process	BP
GO:0006851	6	1	0.391228865864673	mitochondrial calcium ion transmembrane transport	BP
GO:0006895	6	1	0.391228865864673	Golgi to endosome transport	BP
GO:0007033	6	1	0.391228865864673	vacuole organization	BP
GO:0007088	6	1	0.391228865864673	regulation of mitotic nuclear division	BP
GO:0007212	6	1	0.391228865864673	dopamine receptor signaling pathway	BP
GO:0007599	6	1	0.391228865864673	hemostasis	BP
GO:0008069	6	1	0.391228865864673	dorsal/ventral axis specification, ovarian follicular epithelium	BP
GO:0008328	6	1	0.391228865864673	ionotropic glutamate receptor complex	CC
GO:0010043	6	1	0.391228865864673	response to zinc ion	BP
GO:0010815	6	1	0.391228865864673	bradykinin catabolic process	BP
GO:0010898	6	1	0.391228865864673	positive regulation of triglyceride catabolic process	BP
GO:0015136	6	1	0.391228865864673	sialic acid transmembrane transporter activity	MF
GO:0015538	6	1	0.391228865864673	sialic acid:proton symporter activity	MF
GO:0015739	6	1	0.391228865864673	sialic acid transport	BP
GO:0017080	6	1	0.391228865864673	sodium channel regulator activity	MF
GO:0017196	6	1	0.391228865864673	N-terminal peptidyl-methionine acetylation	BP
GO:0019205	6	1	0.391228865864673	nucleobase-containing compound kinase activity	MF
[truncated: 1,209 more rows]
